# Supplementary material for: DNA barcode data accurately assign higher spider taxa
Source: PeerJ. 2016 Jul 20;4:e2201. doi: 10.7717/peerj.2201 (PMC4958005; doi:10.7717/peerj.2201)
Supplement: Table S1 [file peerj-04-2201-s001.xlsx]

## Sheet: Supplement 1
QueryID	HitRank	SubjectID	Pident	FamilyMatch	GenusMatch	Query Length	Match Length
Filistatidae_Filistata_insidiatrix_00786560	2	Cicurina_sp.2GAB_ERSPI154-09	81.92	Incorrect	Incorrect	649	636
Filistatidae_Filistata_insidiatrix_00786560	3	Cicurina_robusta_ERSPI235-09	80.28	Incorrect	Incorrect	649	634
Filistatidae_Filistata_insidiatrix_00786560	4	Linyphiidae_Agyneta_rurestris_00786411	80.09	Incorrect	Incorrect	649	640
Filistatidae_Filistata_insidiatrix_00786560	5	Stemonyphantes_blauveltae_ARONT431-09	79.81	Incorrect	Incorrect	649	639
Filistatidae_Filistata_insidiatrix_00786560	6	Agroeca_pratensis_ERSPI215-09	79.35	Incorrect	Incorrect	649	649
Filistatidae_Filistata_insidiatrix_00786560	11	Linyphiidae_Agyneta_cauta_00786426	79.33	Incorrect	Incorrect	649	629
Filistatidae_Filistata_insidiatrix_00786560	8	Linyphiidae_Agyneta_fuscipalpa_00786425	79.32	Incorrect	Incorrect	649	640
Filistatidae_Filistata_insidiatrix_00786560	9	Linyphiidae_Agyneta_alpica_00786443	79.32	Incorrect	Incorrect	649	640
Filistatidae_Filistata_insidiatrix_00786560	7	Dolomedes_triton_ARONT494-10	79.26	Incorrect	Incorrect	649	651
Filistatidae_Filistata_insidiatrix_00786560	10	Neospintharus_trigonum_ARONT712-10	78.95	Incorrect	Incorrect	649	646
Kukulcania_hibernalis_GBCH11424-13	11	Lycosidae_Alopecosa_accentuata_00786365	81.91	Incorrect	Incorrect	658	595
Kukulcania_hibernalis_GBCH11424-13	3	Philodromidae_Philodromus_aureolus_00786539	81.62	Incorrect	Incorrect	658	653
Kukulcania_hibernalis_GBCH11424-13	2	Antistea_brunnea_SPIAL129-10	81.52	Incorrect	Incorrect	658	660
Kukulcania_hibernalis_GBCH11424-13	4	Lycosidae_Hogna_radiata_00786502	81.36	Incorrect	Incorrect	658	649
Kukulcania_hibernalis_GBCH11424-13	5	Phyxelida_tanganensis_GACAC551-12	81.1	Incorrect	Incorrect	658	656
Kukulcania_hibernalis_GBCH11424-13	8	Walckenaeria_exigua_SPICH020-09	80.91	Incorrect	Incorrect	658	659
Kukulcania_hibernalis_GBCH11424-13	6	Trebacosa_marxi_ARONT795-10	80.73	Incorrect	Incorrect	658	659
Kukulcania_hibernalis_GBCH11424-13	7	Venator_spenceri_GBCH7637-13	80.73	Incorrect	Incorrect	658	654
Kukulcania_hibernalis_GBCH11424-13	9	Hahnia_glacialis_UAMIC1590-13	80.61	Incorrect	Incorrect	658	655
Kukulcania_hibernalis_GBCH11424-13	10	Coras_montanus_ARONT426-09	80.61	Incorrect	Incorrect	658	660
Mimetidae_Ero_furcata_00786390	2	Robertus_lyrifer_SPIRU1277-11	86.57	Incorrect	Incorrect	649	648
Mimetidae_Ero_furcata_00786390	3	Linyphiidae_Mermessus_trilobatus_00786395	86.38	Incorrect	Incorrect	649	646
Mimetidae_Ero_furcata_00786390	4	Erigone_zographica_SPICH319-09	86.07	Incorrect	Incorrect	649	646
Mimetidae_Ero_furcata_00786390	5	Theridiidae_Episinus_angulatus_00786386	86.05	Incorrect	Incorrect	649	645
Mimetidae_Ero_furcata_00786390	6	Salticidae_Myrmarachne_formicaria_00786432	85.82	Incorrect	Incorrect	649	649
Mimetidae_Ero_furcata_00786390	7	Agroeca_pratensis_ERSPI215-09	85.82	Incorrect	Incorrect	649	649
Mimetidae_Ero_furcata_00786390	8	Salticidae_Sitticus_rupicola_00786525	85.54	Incorrect	Incorrect	649	650
Mimetidae_Ero_furcata_00786390	11	Sitticus_striatus_SPIRU1159-11	85.29	Incorrect	Incorrect	649	646
Mimetidae_Ero_furcata_00786390	10	Kaestneria_rufula_SPIRU1203-11	85.23	Incorrect	Incorrect	649	650
Mimetidae_Ero_furcata_00786390	9	Theridion_pictum_SPICH244-09	85.21	Incorrect	Incorrect	649	649
Mimetus_notius_ARONT419-09	2	Walckenaeria_exigua_SPICH020-09	85.37	Incorrect	Incorrect	658	656
Mimetus_notius_ARONT419-09	3	Walckenaeria_directa_SPIAL236-10	85.21	Incorrect	Incorrect	658	656
Mimetus_notius_ARONT419-09	4	Walckenaeria_columbia_SPIAL258-10	85.19	Incorrect	Incorrect	658	655
Mimetus_notius_ARONT419-09	5	Araneidae_Zygiella_x-notata_00786326	85.19	Incorrect	Incorrect	658	648
Mimetus_notius_ARONT419-09	10	Walckenaeria_communis_SPICH468-09	84.99	Incorrect	Incorrect	658	633
Mimetus_notius_ARONT419-09	6	Zygiella_atrica_ARONT099-09	84.93	Incorrect	Incorrect	658	657
Mimetus_notius_ARONT419-09	8	Sciastes_truncatus_SPIRU1341-11	84.65	Incorrect	Incorrect	658	658
Mimetus_notius_ARONT419-09	7	Gea_heptagon_ERSPI287-09	84.63	Incorrect	Incorrect	658	657
Mimetus_notius_ARONT419-09	9	Sciastes_mentasta_ARONT559-10	84.5	Incorrect	Incorrect	658	658
Mimetus_notius_ARONT419-09	11	Praestigia_kulczynskii_SPICH241-09	84.43	Incorrect	Incorrect	658	655
Scytodes_sp.1GAB_ARONT183-09	2	Scytodidae_Scytodes_thoracica_00786521	99.38	Correct	Correct	658	649
Scytodes_sp.1GAB_ARONT183-09	7	Uloboridae_Hyptiotes_paradoxus_00786546	83.95	Incorrect	Incorrect	658	567
Scytodes_sp.1GAB_ARONT183-09	3	Octonoba_sinensis_GBCH11190-13	82.25	Incorrect	Incorrect	658	648
Scytodes_sp.1GAB_ARONT183-09	4	Gladicosa_gulosa_TDWGB844-10	81.71	Incorrect	Incorrect	658	656
Scytodes_sp.1GAB_ARONT183-09	5	Agroeca_pratensis_ERSPI215-09	81.64	Incorrect	Incorrect	658	661
Scytodes_sp.1GAB_ARONT183-09	6	Sitticus_floricola-palustris_SPIRU1012-11	81.55	Incorrect	Incorrect	658	656
Scytodes_sp.1GAB_ARONT183-09	8	Arctosa_insignita_SPIRU1293-11	81.24	Incorrect	Incorrect	658	661
Scytodes_sp.1GAB_ARONT183-09	10	Xevioso_kulufa_GACAC548-12	81.21	Incorrect	Incorrect	658	658
Scytodes_sp.1GAB_ARONT183-09	9	Hackmania_prominula_SPICH097-09	81.1	Incorrect	Incorrect	658	656
Scytodes_sp.1GAB_ARONT183-09	11	Miagrammopes_sp._AGB009-11	80.89	Incorrect	Incorrect	658	654
Scytodidae_Scytodes_thoracica_00786521	2	Scytodes_sp.1GAB_ARONT183-09	99.38	Correct	Correct	649	649
Scytodidae_Scytodes_thoracica_00786521	5	Uloboridae_Hyptiotes_paradoxus_00786546	83.57	Incorrect	Incorrect	649	566
Scytodidae_Scytodes_thoracica_00786521	4	Octonoba_sinensis_GBCH11190-13	81.72	Incorrect	Incorrect	649	640
Scytodidae_Scytodes_thoracica_00786521	3	Gladicosa_gulosa_TDWGB844-10	81.57	Incorrect	Incorrect	649	651
Scytodidae_Scytodes_thoracica_00786521	6	Agroeca_pratensis_ERSPI215-09	81.16	Incorrect	Incorrect	649	653
Scytodidae_Scytodes_thoracica_00786521	7	Sitticus_floricola-palustris_SPIRU1012-11	81.02	Incorrect	Incorrect	649	648
Scytodidae_Scytodes_thoracica_00786521	8	Arctosa_insignita_SPIRU1293-11	81.01	Incorrect	Incorrect	649	653
Scytodidae_Scytodes_thoracica_00786521	9	Araneidae_Araneus_diadematus_00786593	80.86	Incorrect	Incorrect	649	653
Scytodidae_Scytodes_thoracica_00786521	11	Xevioso_kulufa_GACAC548-12	80.67	Incorrect	Incorrect	649	650
Scytodidae_Scytodes_thoracica_00786521	10	Hackmania_prominula_SPICH097-09	80.59	Incorrect	Incorrect	649	649
Miturgidae_Cheiracanthium_erraticum_00786367	2	Miturgidae_Cheiracanthium_punctorium_00786519	90.78	Correct	Correct	649	651
Miturgidae_Cheiracanthium_erraticum_00786367	3	Miturgidae_Cheiracanthium_mildei_00786355	90.45	Correct	Correct	649	649
Miturgidae_Cheiracanthium_erraticum_00786367	5	Lycosidae_Pirata_piraticus_00786375	88.08	Incorrect	Incorrect	649	646
Miturgidae_Cheiracanthium_erraticum_00786367	4	Myrmarachne_japonica_GBCH10988-13	88.04	Incorrect	Incorrect	649	652
Miturgidae_Cheiracanthium_erraticum_00786367	6	Dictynidae_Cicurina_cicur_00786548	87.98	Incorrect	Incorrect	649	649
Miturgidae_Cheiracanthium_erraticum_00786367	8	Lycosidae_Piratula_knorri_00786402	87.93	Incorrect	Incorrect	649	646
Miturgidae_Cheiracanthium_erraticum_00786367	7	Wamba_crispulus_TDWGB774-10	87.9	Incorrect	Incorrect	649	653
Miturgidae_Cheiracanthium_erraticum_00786367	10	Piratulla_canadensis_SAPIT172-08	87.77	Incorrect	Incorrect	649	646
Miturgidae_Cheiracanthium_erraticum_00786367	9	Pirata_sp.1GAB_ARONT446-09	87.71	Incorrect	Incorrect	649	651
Miturgidae_Cheiracanthium_erraticum_00786367	11	Lycosidae_Xerolycosa_nemoralis_00786541	87.42	Incorrect	Incorrect	649	652
Miturgidae_Cheiracanthium_mildei_00786355	2	Miturgidae_Cheiracanthium_erraticum_00786367	90.45	Correct	Correct	649	649
Miturgidae_Cheiracanthium_mildei_00786355	3	Miturgidae_Cheiracanthium_punctorium_00786519	89.06	Correct	Correct	649	649
Miturgidae_Cheiracanthium_mildei_00786355	4	Salticidae_Myrmarachne_formicaria_00786432	87.38	Incorrect	Incorrect	649	650
Miturgidae_Cheiracanthium_mildei_00786355	9	Rugathodes_aurantius_SSEIC6004-13	87.36	Incorrect	Incorrect	649	633
Miturgidae_Cheiracanthium_mildei_00786355	5	Thymoites_unimaculatus_TDWGB782-10	87.19	Incorrect	Incorrect	649	648
Miturgidae_Cheiracanthium_mildei_00786355	6	Dictyna_latens_AGB023-11	87.08	Incorrect	Incorrect	649	650
Miturgidae_Cheiracanthium_mildei_00786355	7	Pelegrina_galathea_ARONT785-10	86.94	Incorrect	Incorrect	649	651
Miturgidae_Cheiracanthium_mildei_00786355	8	Dictynidae_Argenna_subnigra_00786283	86.92	Incorrect	Incorrect	649	650
Miturgidae_Cheiracanthium_mildei_00786355	10	Dictynidae_Cicurina_cicur_00786548	86.73	Incorrect	Incorrect	649	648
Miturgidae_Cheiracanthium_mildei_00786355	11	Agelenidae_Coelotes_terrestris_00786563	86.62	Incorrect	Incorrect	649	650
Miturgidae_Cheiracanthium_punctorium_00786519	2	Miturgidae_Cheiracanthium_erraticum_00786367	90.78	Correct	Correct	649	651
Miturgidae_Cheiracanthium_punctorium_00786519	3	Miturgidae_Cheiracanthium_mildei_00786355	89.06	Correct	Correct	649	649
Miturgidae_Cheiracanthium_punctorium_00786519	4	Yunohamella_lyrica_ARONT260-09	87.69	Incorrect	Incorrect	649	642
Miturgidae_Cheiracanthium_punctorium_00786519	8	Clubiona_huttoni_GACAC1063-12	87.36	Incorrect	Incorrect	649	633
Miturgidae_Cheiracanthium_punctorium_00786519	5	Theridiidae_Dipoena_melanogaster_00786506	87.17	Incorrect	Incorrect	649	647
Miturgidae_Cheiracanthium_punctorium_00786519	6	Tegenaria_agrestis_ARONT316-09	87.06	Incorrect	Incorrect	649	649
Miturgidae_Cheiracanthium_punctorium_00786519	7	Dictynidae_Lathys_humilis_00786473	86.9	Incorrect	Incorrect	649	649
Miturgidae_Cheiracanthium_punctorium_00786519	9	Theridiidae_Enoplognatha_afrodite_00786532	86.79	Incorrect	Incorrect	649	651
Miturgidae_Cheiracanthium_punctorium_00786519	10	Theridion_grallator_GBCH11990-13	86.79	Incorrect	Incorrect	649	651
Miturgidae_Cheiracanthium_punctorium_00786519	11	Myrmarachne_japonica_GBCH10988-13	86.77	Incorrect	Incorrect	649	650
Agroeca_ornata_ARONT800-10	2	Agroeca_pratensis_ERSPI215-09	94.68	Correct	Correct	658	658
Agroeca_ornata_ARONT800-10	3	Liocranidae_Agroeca_brunnea_00786320	93.06	Correct	Correct	658	648
Agroeca_ornata_ARONT800-10	4	Dolomedes_japonicus_GBCH11078-13	88.74	Incorrect	Incorrect	658	657
Agroeca_ornata_ARONT800-10	5	Cicurina_sp.2GAB_ERSPI154-09	88.58	Incorrect	Incorrect	658	657
Agroeca_ornata_ARONT800-10	10	Salticidae_Sitticus_rupicola_00786525	88.05	Incorrect	Incorrect	658	638
Agroeca_ornata_ARONT800-10	8	Gnaphosidae_Micaria_pulicaria_00786274	87.75	Incorrect	Incorrect	658	645
Agroeca_ornata_ARONT800-10	6	Micaria_elizabethae_ERSPI341-09	87.54	Incorrect	Incorrect	658	658
Agroeca_ornata_ARONT800-10	7	Cicurina_sp.1GAB_ARONT699-10	87.52	Incorrect	Incorrect	658	657
Agroeca_ornata_ARONT800-10	9	Anyphaena_celer_ARONT409-09	87.37	Incorrect	Incorrect	658	657
Agroeca_ornata_ARONT800-10	11	Anyphaena_pectorosa_ARONT686-10	87.08	Incorrect	Incorrect	658	658
Agroeca_pratensis_ERSPI215-09	3	Liocranidae_Agroeca_brunnea_00786320	95.06	Correct	Correct	658	648
Agroeca_pratensis_ERSPI215-09	2	Agroeca_ornata_ARONT800-10	94.68	Correct	Correct	658	658
Agroeca_pratensis_ERSPI215-09	4	Dolomedes_japonicus_GBCH11078-13	88.75	Incorrect	Incorrect	658	658
Agroeca_pratensis_ERSPI215-09	5	Cicurina_sp.2GAB_ERSPI154-09	88.41	Incorrect	Incorrect	658	656
Agroeca_pratensis_ERSPI215-09	8	Gnaphosidae_Aphantaulax_cincta_00786470	88.27	Incorrect	Incorrect	658	648
Agroeca_pratensis_ERSPI215-09	10	Salticidae_Sitticus_rupicola_00786525	88.25	Incorrect	Incorrect	658	647
Agroeca_pratensis_ERSPI215-09	6	Cicurina_sp.1GAB_ARONT699-10	88.11	Incorrect	Incorrect	658	656
Agroeca_pratensis_ERSPI215-09	7	Dolomedes_sulfureus_GBCH11079-13	88.01	Incorrect	Incorrect	658	659
Agroeca_pratensis_ERSPI215-09	9	Myrmarachne_japonica_GBCH10988-13	87.99	Incorrect	Incorrect	658	658
Agroeca_pratensis_ERSPI215-09	11	Cicurina_robusta_ERSPI235-09	87.96	Incorrect	Incorrect	658	656
Dysdera_erythrina_AGB018-11	2	Dysderidae_Dysdera_ninnii_ARA0244	82.68	Correct	Correct	648	637
Dysdera_erythrina_AGB018-11	3	Grammonota_ornata_ARONT490-10	82.36	Incorrect	Incorrect	648	652
Dysdera_erythrina_AGB018-11	5	Neoantistea_agilis_TDWGB941-10	82.08	Incorrect	Incorrect	648	614
Dysdera_erythrina_AGB018-11	7	Argyroneta_aquatica_GBCH11068-13	81.66	Incorrect	Incorrect	648	627
Dysdera_erythrina_AGB018-11	6	Titanoecidae_Titanoeca_tristis_00786297	81.56	Incorrect	Incorrect	648	640
Dysdera_erythrina_AGB018-11	4	Ambohima_vato_GACAC564-12	81.51	Incorrect	Incorrect	648	649
Dysdera_erythrina_AGB018-11	8	Sciastes_dubius_KKCHE534-07	81.08	Incorrect	Incorrect	648	650
Dysdera_erythrina_AGB018-11	10	Eustala_cepina_ERSPI318-09	80.96	Incorrect	Incorrect	648	646
Dysdera_erythrina_AGB018-11	11	Mangora_gibberosa_ARONT810-10	80.92	Incorrect	Incorrect	648	650
Dysdera_erythrina_AGB018-11	9	Sciastes_truncatus_SPIRU1341-11	80.89	Incorrect	Incorrect	648	649
Dysderidae_Dasumia_canestrinii_00786581	2	Dictyna_coloradensis_ARONT275-09	82.33	Incorrect	Incorrect	649	651
Dysderidae_Dasumia_canestrinii_00786581	4	Araneidae_Parazygiella_montana_00786582	81.71	Incorrect	Incorrect	649	656
Dysderidae_Dasumia_canestrinii_00786581	3	Arctella_lapponica_KKCHE1044-09	81.66	Incorrect	Incorrect	649	649
Dysderidae_Dasumia_canestrinii_00786581	5	Linyphiidae_Centromerus_subalpinus_00786412	80.99	Incorrect	Incorrect	649	647
Dysderidae_Dasumia_canestrinii_00786581	7	Dictyna_latens_AGB023-11	80.79	Incorrect	Incorrect	649	656
Dysderidae_Dasumia_canestrinii_00786581	6	Dysderidae_Dysdera_ninnii_ARA0244	80.7	Correct	Incorrect	649	653
Dysderidae_Dasumia_canestrinii_00786581	8	Theridiidae_Steatoda_bipunctata_00786325	80.58	Incorrect	Incorrect	649	654
Dysderidae_Dasumia_canestrinii_00786581	9	Tetragnathidae_Metellina_segmentata_00786357	80.56	Incorrect	Incorrect	649	650
Dysderidae_Dasumia_canestrinii_00786581	11	Salticidae_Hasarius_adansoni_00786348	80.52	Incorrect	Incorrect	649	657
Dysderidae_Dasumia_canestrinii_00786581	10	Theridiidae_Enoplognatha_ovata_00786515	80.4	Incorrect	Incorrect	649	653
Dysderidae_Dysdera_adriatica_00786287	2	Anyphaena_pectorosa_ARONT686-10	82.77	Incorrect	Incorrect	649	650
Dysderidae_Dysdera_adriatica_00786287	3	Gnaphosa_brumalis_SPICH213-09	81.13	Incorrect	Incorrect	649	652
Dysderidae_Dysdera_adriatica_00786287	4	Gnaphosa_microps_KKCHE883-09	81.01	Incorrect	Incorrect	649	653
Dysderidae_Dysdera_adriatica_00786287	5	Sparassidae_Micrommata_virescens_00786497	80.49	Incorrect	Incorrect	649	651
Dysderidae_Dysdera_adriatica_00786287	6	Phyxelida_tanganensis_GACAC551-12	80.4	Incorrect	Incorrect	649	653
Dysderidae_Dysdera_adriatica_00786287	9	Ceratinella_ornatula_SPICH001-09	80.28	Incorrect	Incorrect	649	644
Dysderidae_Dysdera_adriatica_00786287	8	Theridiidae_Neottiura_herbigrada_00786467	80.22	Incorrect	Incorrect	649	642
Dysderidae_Dysdera_adriatica_00786287	7	Miagrammopes_sp._AGB009-11	80.21	Incorrect	Incorrect	649	652
Dysderidae_Dysdera_adriatica_00786287	10	Phrurotimpus_borealis_ERSPI273-09	79.97	Incorrect	Incorrect	649	654
Dysderidae_Dysdera_adriatica_00786287	11	Philodromidae_Thanatus_formicinus_00786530	79.97	Incorrect	Incorrect	649	654
Dysderidae_Dysdera_ninnii_ARA0244	2	Dysdera_erythrina_AGB018-11	82.68	Correct	Correct	649	637
Dysderidae_Dysdera_ninnii_ARA0244	3	Arctella_lapponica_KKCHE1044-09	82.38	Incorrect	Incorrect	649	647
Dysderidae_Dysdera_ninnii_ARA0244	8	Salticidae_Neon_reticulatus_00786370	82.05	Incorrect	Incorrect	649	635
Dysderidae_Dysdera_ninnii_ARA0244	5	Grammonota_ornata_ARONT490-10	81.89	Incorrect	Incorrect	649	646
Dysderidae_Dysdera_ninnii_ARA0244	4	Theridiidae_Theridion_pinastri_00786480	81.87	Incorrect	Incorrect	649	651
Dysderidae_Dysdera_ninnii_ARA0244	6	Theridiidae_Crustulina_guttata_00786454	81.72	Incorrect	Incorrect	649	651
Dysderidae_Dysdera_ninnii_ARA0244	7	Talavera_minuta_ARONT803-10	81.69	Incorrect	Incorrect	649	650
Dysderidae_Dysdera_ninnii_ARA0244	9	Theridiidae_Crustulina_scabripes_00786479	81.51	Incorrect	Incorrect	649	649
Dysderidae_Dysdera_ninnii_ARA0244	11	Agelenidae_Coelotes_terrestris_00786563	81.47	Incorrect	Incorrect	649	653
Dysderidae_Dysdera_ninnii_ARA0244	10	Miturgidae_Cheiracanthium_erraticum_00786367	81.41	Incorrect	Incorrect	649	652
Eriauchenius_bourgini_GBCH11410-13	2	Thomisidae_Thomisus_onustus_00786455	85.54	Incorrect	Incorrect	658	643
Eriauchenius_bourgini_GBCH11410-13	3	Arctella_lapponica_KKCHE1044-09	84.71	Incorrect	Incorrect	658	654
Eriauchenius_bourgini_GBCH11410-13	5	Theridiidae_Phylloneta_sisyphia_00786364	84.52	Incorrect	Incorrect	658	647
Eriauchenius_bourgini_GBCH11410-13	4	Xysticus_britcheri_SPIRU1125-11	84.45	Incorrect	Incorrect	658	655
Eriauchenius_bourgini_GBCH11410-13	6	Thomisidae_Xysticus_bifasciatus_00786543	84.34	Incorrect	Incorrect	658	645
Eriauchenius_bourgini_GBCH11410-13	8	Varacosa_avara_ERSPI108-09	84.15	Incorrect	Incorrect	658	656
Eriauchenius_bourgini_GBCH11410-13	10	Xysticus_ellipticus_SPICH117-09	84.12	Incorrect	Incorrect	658	655
Eriauchenius_bourgini_GBCH11410-13	11	Tutelina_similis_ARONT761-10	84.12	Incorrect	Incorrect	658	655
Eriauchenius_bourgini_GBCH11410-13	9	Xysticus_luctans_ERSPI257-09	84.07	Incorrect	Incorrect	658	653
Eriauchenius_bourgini_GBCH11410-13	7	Emblyna_peragrata_SPIAL090-10	84.02	Incorrect	Incorrect	658	651
Eriauchenius_jeanneli_GBCH11413-13	2	Eriauchenius_lavatenda_GBCH11414-13	86.48	Correct	Correct	636	636
Eriauchenius_jeanneli_GBCH11413-13	3	Cicurina_sp.1GAB_ARONT699-10	85.58	Incorrect	Incorrect	636	617
Eriauchenius_jeanneli_GBCH11413-13	4	Dictynidae_Lathys_humilis_00786473	83.97	Incorrect	Incorrect	636	624
Eriauchenius_jeanneli_GBCH11413-13	5	Miturgidae_Cheiracanthium_punctorium_00786519	83.87	Incorrect	Incorrect	636	626
Eriauchenius_jeanneli_GBCH11413-13	7	Stemonyphantes_blauveltae_ARONT431-09	83.63	Incorrect	Incorrect	636	617
Eriauchenius_jeanneli_GBCH11413-13	8	Theridiidae_Enoplognatha_ovata_00786515	83.33	Incorrect	Incorrect	636	618
Eriauchenius_jeanneli_GBCH11413-13	9	Agelenidae_Agelena_labyrinthica_00786574	83.17	Incorrect	Incorrect	636	624
Eriauchenius_jeanneli_GBCH11413-13	6	Arctosa_insignita_SPIRU1293-11	83.15	Incorrect	Incorrect	636	635
Eriauchenius_jeanneli_GBCH11413-13	10	Hackmania_prominula_SPICH097-09	82.97	Incorrect	Incorrect	636	634
Eriauchenius_jeanneli_GBCH11413-13	11	Cicurina_pallida_ERSPI249-09	82.94	Incorrect	Incorrect	636	633
Eriauchenius_lavatenda_GBCH11414-13	2	Eriauchenius_jeanneli_GBCH11413-13	86.48	Correct	Correct	658	636
Eriauchenius_lavatenda_GBCH11414-13	3	Neospintharus_trigonum_ARONT712-10	83.77	Incorrect	Incorrect	658	653
Eriauchenius_lavatenda_GBCH11414-13	6	Liocranidae_Agroeca_brunnea_00786320	83.6	Incorrect	Incorrect	658	634
Eriauchenius_lavatenda_GBCH11414-13	9	Pardosa_astrigera_GBCH11088-13	83.28	Incorrect	Incorrect	658	617
Eriauchenius_lavatenda_GBCH11414-13	4	Drassodes_neglectus_SPICH171-09	83.26	Incorrect	Incorrect	658	657
Eriauchenius_lavatenda_GBCH11414-13	5	Marpissa_formosa_ARONT765-10	83.18	Incorrect	Incorrect	658	654
Eriauchenius_lavatenda_GBCH11414-13	11	Pardosa_laura_GBCH11086-13	83.12	Incorrect	Incorrect	658	617
Eriauchenius_lavatenda_GBCH11414-13	8	Salticidae_Heliophanus_aeneus_00786293	82.97	Incorrect	Incorrect	658	646
Eriauchenius_lavatenda_GBCH11414-13	7	Cicurina_sp.1GAB_ARONT699-10	82.77	Incorrect	Incorrect	658	657
Eriauchenius_lavatenda_GBCH11414-13	10	Parazygiella_dispar_SPIRU617-11	82.19	Incorrect	Incorrect	658	657
Eriauchenius_legendrei_GBCH11412-13	2	Cicurina_robusta_ERSPI235-09	83.51	Incorrect	Incorrect	658	655
Eriauchenius_legendrei_GBCH11412-13	3	Agroeca_pratensis_ERSPI215-09	82.47	Incorrect	Incorrect	658	656
Eriauchenius_legendrei_GBCH11412-13	5	Cicurina_itasca_ERSPI144-09	82.14	Incorrect	Incorrect	658	627
Eriauchenius_legendrei_GBCH11412-13	6	Sciastes_hastatus_SPICH524-09	81.92	Incorrect	Incorrect	658	647
Eriauchenius_legendrei_GBCH11412-13	9	Carrhotus_xanthogramma_GBCH11016-13	81.92	Incorrect	Incorrect	658	625
Eriauchenius_legendrei_GBCH11412-13	4	Platycryptus_undatus_ARONT152-09	81.89	Incorrect	Incorrect	658	657
Eriauchenius_legendrei_GBCH11412-13	11	Neoantistea_agilis_TDWGB941-10	81.77	Incorrect	Incorrect	658	620
Eriauchenius_legendrei_GBCH11412-13	8	Dictynidae_Cicurina_cicur_00786548	81.65	Incorrect	Incorrect	658	632
Eriauchenius_legendrei_GBCH11412-13	7	Stemonyphantes_blauveltae_ARONT431-09	81.4	Incorrect	Incorrect	658	656
Eriauchenius_legendrei_GBCH11412-13	10	Naphrys_pulex_ARONT071-09	81	Incorrect	Incorrect	658	658
Liocranidae_Agroeca_brunnea_00786320	2	Agroeca_pratensis_ERSPI215-09	95.06	Correct	Correct	649	648
Liocranidae_Agroeca_brunnea_00786320	3	Agroeca_ornata_ARONT800-10	93.06	Correct	Correct	649	648
Liocranidae_Agroeca_brunnea_00786320	4	Dolomedes_sulfureus_GBCH11079-13	88.14	Incorrect	Incorrect	649	649
Liocranidae_Agroeca_brunnea_00786320	5	Salticidae_Sitticus_rupicola_00786525	87.48	Incorrect	Incorrect	649	647
Liocranidae_Agroeca_brunnea_00786320	6	Dolomedes_japonicus_GBCH11078-13	87.35	Incorrect	Incorrect	649	648
Liocranidae_Agroeca_brunnea_00786320	7	Gnaphosidae_Micaria_pulicaria_00786274	87.31	Incorrect	Incorrect	649	646
Liocranidae_Agroeca_brunnea_00786320	9	Cicurina_sp.2GAB_ERSPI154-09	87.19	Incorrect	Incorrect	649	648
Liocranidae_Agroeca_brunnea_00786320	8	Gnaphosidae_Aphantaulax_cincta_00786470	87.17	Incorrect	Incorrect	649	647
Liocranidae_Agroeca_brunnea_00786320	11	Piratulla_minuta_ERSPI269-09	87.15	Incorrect	Incorrect	649	646
Liocranidae_Agroeca_brunnea_00786320	10	Lycosidae_Xerolycosa_nemoralis_00786541	87.04	Incorrect	Incorrect	649	648
Liocranidae_Liocranum_rupicola_00786516	2	Clubiona_canadensis_ARONT359-09	88	Incorrect	Incorrect	649	650
Liocranidae_Liocranum_rupicola_00786516	3	Clubionidae_Clubiona_kulczynskii_00786404	87.85	Incorrect	Incorrect	649	650
Liocranidae_Liocranum_rupicola_00786516	4	Pirata_sp.1GAB_ARONT446-09	87.85	Incorrect	Incorrect	649	650
Liocranidae_Liocranum_rupicola_00786516	5	Gnaphosidae_Micaria_aenea_00786384	87.37	Incorrect	Incorrect	649	649
Liocranidae_Liocranum_rupicola_00786516	6	Haplodrassus_hiemalis_SPISH036-09	87.09	Incorrect	Incorrect	649	643
Liocranidae_Liocranum_rupicola_00786516	8	Ambohima_sublima_GACAC569-12	86.92	Incorrect	Incorrect	649	642
Liocranidae_Liocranum_rupicola_00786516	7	Gnaphosidae_Gnaphosa_bicolor_00786276	86.79	Incorrect	Incorrect	649	651
Liocranidae_Liocranum_rupicola_00786516	9	Miturgidae_Cheiracanthium_erraticum_00786367	86.64	Incorrect	Incorrect	649	651
Liocranidae_Liocranum_rupicola_00786516	10	Gnaphosidae_Haplodrassus_silvestris_00786578	86.64	Incorrect	Incorrect	649	651
Liocranidae_Liocranum_rupicola_00786516	11	Amaurobiidae_Amaurobius_fenestralis_00786389	86.59	Incorrect	Incorrect	649	649
Anyphaena_celer_ARONT409-09	2	Anyphaena_pectorosa_ARONT686-10	91.93	Correct	Correct	658	657
Anyphaena_celer_ARONT409-09	3	Anyphaenidae_Anyphaena_accentuata_00786584	91.22	Correct	Correct	658	649
Anyphaena_celer_ARONT409-09	4	Anyphaenidae_Anyphaena_sabina_00786551	90.91	Correct	Correct	658	649
Anyphaena_celer_ARONT409-09	5	Wulfila_saltabundus_ARONT408-09	89.67	Correct	Incorrect	658	658
Anyphaena_celer_ARONT409-09	6	Talavera_minuta_ARONT803-10	89.06	Incorrect	Incorrect	658	658
Anyphaena_celer_ARONT409-09	8	Pelegrina_insignis_ERSPI302-09	88.77	Incorrect	Incorrect	658	650
Anyphaena_celer_ARONT409-09	7	Dolomedes_sulfureus_GBCH11079-13	88.75	Incorrect	Incorrect	658	658
Anyphaena_celer_ARONT409-09	9	Coras_lamellosus_ERSPI247-09	88.47	Incorrect	Incorrect	658	659
Anyphaena_celer_ARONT409-09	10	Pelegrina_galathea_ARONT785-10	88.45	Incorrect	Incorrect	658	658
Anyphaena_celer_ARONT409-09	11	Dolomedes_triton_ARONT494-10	88.43	Incorrect	Incorrect	658	657
Anyphaena_pectorosa_ARONT686-10	2	Anyphaena_celer_ARONT409-09	91.93	Correct	Correct	658	657
Anyphaena_pectorosa_ARONT686-10	3	Anyphaenidae_Anyphaena_accentuata_00786584	90.85	Correct	Correct	658	645
Anyphaena_pectorosa_ARONT686-10	4	Wulfila_saltabundus_ARONT408-09	90.26	Correct	Incorrect	658	657
Anyphaena_pectorosa_ARONT686-10	5	Anyphaenidae_Anyphaena_sabina_00786551	90.12	Correct	Correct	658	648
Anyphaena_pectorosa_ARONT686-10	6	Wadotes_calcaratus_ARONT362-09	89.06	Incorrect	Incorrect	658	658
Anyphaena_pectorosa_ARONT686-10	7	Dolomedes_japonicus_GBCH11078-13	89.04	Incorrect	Incorrect	658	657
Anyphaena_pectorosa_ARONT686-10	10	Thomisidae_Thomisus_onustus_00786455	88.89	Incorrect	Incorrect	658	648
Anyphaena_pectorosa_ARONT686-10	9	Dolomedes_raptor_GBCH11077-13	88.77	Incorrect	Incorrect	658	659
Anyphaena_pectorosa_ARONT686-10	8	Elaver_excepta_TDWGB858-10	88.74	Incorrect	Incorrect	658	657
Anyphaena_pectorosa_ARONT686-10	11	Neospintharus_trigonum_ARONT712-10	88.13	Incorrect	Incorrect	658	657
Anyphaenidae_Anyphaena_accentuata_00786584	2	Anyphaenidae_Anyphaena_sabina_00786551	93.37	Correct	Correct	649	649
Anyphaenidae_Anyphaena_accentuata_00786584	3	Anyphaena_celer_ARONT409-09	91.22	Correct	Correct	649	649
Anyphaenidae_Anyphaena_accentuata_00786584	4	Anyphaena_pectorosa_ARONT686-10	90.85	Correct	Correct	649	645
Anyphaenidae_Anyphaena_accentuata_00786584	5	Wulfila_saltabundus_ARONT408-09	89.68	Correct	Incorrect	649	649
Anyphaenidae_Anyphaena_accentuata_00786584	6	Theridion_differens_ARONT404-09	88.77	Incorrect	Incorrect	649	650
Anyphaenidae_Anyphaena_accentuata_00786584	7	Wamba_crispulus_TDWGB774-10	88.63	Incorrect	Incorrect	649	651
Anyphaenidae_Anyphaena_accentuata_00786584	9	Thymoites_unimaculatus_TDWGB782-10	88.24	Incorrect	Incorrect	649	646
Anyphaenidae_Anyphaena_accentuata_00786584	8	Theridiidae_Theridion_pinastri_00786480	88.14	Incorrect	Incorrect	649	649
Anyphaenidae_Anyphaena_accentuata_00786584	10	Theridiidae_Phylloneta_sisyphia_00786364	87.98	Incorrect	Incorrect	649	649
Anyphaenidae_Anyphaena_accentuata_00786584	11	Salticidae_Pellenes_seriatus_00786462	87.98	Incorrect	Incorrect	649	649
Anyphaenidae_Anyphaena_sabina_00786551	2	Anyphaenidae_Anyphaena_accentuata_00786584	93.37	Correct	Correct	649	649
Anyphaenidae_Anyphaena_sabina_00786551	3	Anyphaena_celer_ARONT409-09	90.91	Correct	Correct	649	649
Anyphaenidae_Anyphaena_sabina_00786551	4	Anyphaena_pectorosa_ARONT686-10	90.12	Correct	Correct	649	648
Anyphaenidae_Anyphaena_sabina_00786551	5	Theridiidae_Theridion_pinastri_00786480	88.48	Incorrect	Incorrect	649	651
Anyphaenidae_Anyphaena_sabina_00786551	6	Salticidae_Icius_subinermis_00786381	88.29	Incorrect	Incorrect	649	649
Anyphaenidae_Anyphaena_sabina_00786551	7	Wulfila_saltabundus_ARONT408-09	88.29	Correct	Incorrect	649	649
Anyphaenidae_Anyphaena_sabina_00786551	8	Theridiidae_Phylloneta_sisyphia_00786364	88.17	Incorrect	Incorrect	649	651
Anyphaenidae_Anyphaena_sabina_00786551	10	Theridion_differens_ARONT404-09	88.17	Incorrect	Incorrect	649	651
Anyphaenidae_Anyphaena_sabina_00786551	11	Yunohamella_lyrica_ARONT260-09	88.15	Incorrect	Incorrect	649	650
Anyphaenidae_Anyphaena_sabina_00786551	9	Evarcha_albaria_GBCH11015-13	88.14	Incorrect	Incorrect	649	649
Hyptiotes_gertschi_SPIAL114-10	2	Uloboridae_Hyptiotes_paradoxus_00786546	89.35	Correct	Correct	658	648
Hyptiotes_gertschi_SPIAL114-10	3	Dictynidae_Cicurina_cicur_00786548	86.98	Incorrect	Incorrect	658	645
Hyptiotes_gertschi_SPIAL114-10	4	Cicurina_sp.2GAB_ERSPI154-09	86.74	Incorrect	Incorrect	658	656
Hyptiotes_gertschi_SPIAL114-10	5	Dolomedes_triton_ARONT494-10	86.61	Incorrect	Incorrect	658	657
Hyptiotes_gertschi_SPIAL114-10	6	Phyxelida_tanganensis_GACAC551-12	86.54	Incorrect	Incorrect	658	654
Hyptiotes_gertschi_SPIAL114-10	7	Gnaphosa_parvula_KKCHE510-07	86.43	Incorrect	Incorrect	658	656
Hyptiotes_gertschi_SPIAL114-10	10	Gnaphosidae_Gnaphosa_bicolor_00786276	86.29	Incorrect	Incorrect	658	649
Hyptiotes_gertschi_SPIAL114-10	9	Dictyna_latens_AGB023-11	86.24	Incorrect	Incorrect	658	655
Hyptiotes_gertschi_SPIAL114-10	8	Robertus_lyrifer_SPIRU1277-11	86.19	Incorrect	Incorrect	658	659
Hyptiotes_gertschi_SPIAL114-10	11	Amaurobius_borealis_ARONT544-10	86.02	Incorrect	Incorrect	658	658
Miagrammopes_sp._AGB009-11	4	Theridiidae_Crustulina_scabripes_00786479	87.23	Incorrect	Incorrect	676	650
Miagrammopes_sp._AGB009-11	2	Dictyna_latens_AGB023-11	87.11	Incorrect	Incorrect	676	667
Miagrammopes_sp._AGB009-11	3	Dolomedes_japonicus_GBCH11078-13	86.83	Incorrect	Incorrect	676	676
Miagrammopes_sp._AGB009-11	6	Yunohamella_lyrica_ARONT260-09	86.8	Incorrect	Incorrect	676	659
Miagrammopes_sp._AGB009-11	7	Micaria_elizabethae_ERSPI341-09	86.71	Incorrect	Incorrect	676	662
Miagrammopes_sp._AGB009-11	10	Dictynidae_Cicurina_cicur_00786548	86.71	Incorrect	Incorrect	676	647
Miagrammopes_sp._AGB009-11	9	Uloboridae_Uloborus_walckenaerius_00786324	86.59	Correct	Incorrect	676	649
Miagrammopes_sp._AGB009-11	5	Dolomedes_raptor_GBCH11077-13	86.54	Incorrect	Incorrect	676	676
Miagrammopes_sp._AGB009-11	11	Dipoena_nigra_ARONT390-09	86.36	Incorrect	Incorrect	676	660
Miagrammopes_sp._AGB009-11	8	Dolomedes_sulfureus_GBCH11079-13	86.18	Incorrect	Incorrect	676	673
Octonoba_sinensis_GBCH11190-13	2	Dictynidae_Cicurina_cicur_00786548	88.01	Incorrect	Incorrect	648	633
Octonoba_sinensis_GBCH11190-13	5	Amaurobius_borealis_ARONT544-10	87.78	Incorrect	Incorrect	648	630
Octonoba_sinensis_GBCH11190-13	3	Kaestneria_rufula_SPIRU1203-11	87.73	Incorrect	Incorrect	648	644
Octonoba_sinensis_GBCH11190-13	4	Yunohamella_lyrica_ARONT260-09	87.52	Incorrect	Incorrect	648	641
Octonoba_sinensis_GBCH11190-13	6	Arctosa_raptor_KKCHE051-06	87.5	Incorrect	Incorrect	648	632
Octonoba_sinensis_GBCH11190-13	11	Neriene_limbatinella_GBCH11161-13	87.44	Incorrect	Incorrect	648	621
Octonoba_sinensis_GBCH11190-13	10	Nesticodes_rufipes_GBCH11629-13	86.98	Incorrect	Incorrect	648	630
Octonoba_sinensis_GBCH11190-13	7	Theridiidae_Crustulina_scabripes_00786479	86.97	Incorrect	Incorrect	648	637
Octonoba_sinensis_GBCH11190-13	9	Dolomedes_japonicus_GBCH11078-13	86.97	Incorrect	Incorrect	648	637
Octonoba_sinensis_GBCH11190-13	8	Araneidae_Zygiella_x-notata_00786326	86.95	Incorrect	Incorrect	648	636
Uloboridae_Hyptiotes_paradoxus_00786546	2	Hyptiotes_gertschi_SPIAL114-10	89.35	Correct	Correct	649	648
Uloboridae_Hyptiotes_paradoxus_00786546	3	Theridiidae_Neottiura_suaveolens_00786427	85.82	Incorrect	Incorrect	649	647
Uloboridae_Hyptiotes_paradoxus_00786546	4	Dictynidae_Cicurina_cicur_00786548	85.6	Incorrect	Incorrect	649	646
Uloboridae_Hyptiotes_paradoxus_00786546	5	Theridiidae_Robertus_scoticus_00786290	85.45	Incorrect	Incorrect	649	646
Uloboridae_Hyptiotes_paradoxus_00786546	6	Theridiidae_Episinus_maculipes_00786488	85.32	Incorrect	Incorrect	649	647
Uloboridae_Hyptiotes_paradoxus_00786546	7	Cicurina_placida_ARONT423-09	85.27	Incorrect	Incorrect	649	645
Uloboridae_Hyptiotes_paradoxus_00786546	9	Anyphaena_celer_ARONT409-09	85.14	Incorrect	Incorrect	649	646
Uloboridae_Hyptiotes_paradoxus_00786546	8	Lycosidae_Pirata_piraticus_00786375	85.08	Incorrect	Incorrect	649	650
Uloboridae_Hyptiotes_paradoxus_00786546	10	Piratulla_canadensis_SAPIT172-08	84.92	Incorrect	Incorrect	649	650
Uloboridae_Hyptiotes_paradoxus_00786546	11	Dictynidae_Dictyna_uncinata_00786345	84.89	Incorrect	Incorrect	649	642
Uloboridae_Uloborus_walckenaerius_00786324	2	Dictyna_latens_AGB023-11	87.19	Incorrect	Incorrect	649	648
Uloboridae_Uloborus_walckenaerius_00786324	3	Kaestneria_rufula_SPIRU1203-11	87.12	Incorrect	Incorrect	649	652
Uloboridae_Uloborus_walckenaerius_00786324	4	Dictynidae_Lathys_humilis_00786473	86.9	Incorrect	Incorrect	649	649
Uloboridae_Uloborus_walckenaerius_00786324	5	Dictynidae_Argenna_subnigra_00786283	86.88	Incorrect	Incorrect	649	648
Uloboridae_Uloborus_walckenaerius_00786324	7	Pelegrina_insignis_ERSPI302-09	86.77	Incorrect	Incorrect	649	650
Uloboridae_Uloborus_walckenaerius_00786324	6	Araneidae_Zygiella_x-notata_00786326	86.75	Incorrect	Incorrect	649	649
Uloboridae_Uloborus_walckenaerius_00786324	8	Phyxelida_tanganensis_GACAC551-12	86.75	Incorrect	Incorrect	649	649
Uloboridae_Uloborus_walckenaerius_00786324	11	Theridiidae_Episinus_truncatus_00786327	86.69	Incorrect	Incorrect	649	646
Uloboridae_Uloborus_walckenaerius_00786324	9	Theridiidae_Episinus_maculipes_00786488	86.59	Incorrect	Incorrect	649	649
Uloboridae_Uloborus_walckenaerius_00786324	10	Miagrammopes_sp._AGB009-11	86.59	Correct	Incorrect	649	649
Wulfila_saltabundus_ARONT408-09	2	Anyphaena_pectorosa_ARONT686-10	90.26	Correct	Incorrect	658	657
Wulfila_saltabundus_ARONT408-09	4	Anyphaenidae_Anyphaena_accentuata_00786584	89.68	Correct	Incorrect	658	649
Wulfila_saltabundus_ARONT408-09	3	Anyphaena_celer_ARONT409-09	89.67	Correct	Incorrect	658	658
Wulfila_saltabundus_ARONT408-09	5	Anyphaenidae_Anyphaena_sabina_00786551	88.29	Correct	Incorrect	658	649
Wulfila_saltabundus_ARONT408-09	6	Salticidae_Pellenes_seriatus_00786462	87.98	Incorrect	Incorrect	658	649
Wulfila_saltabundus_ARONT408-09	7	Micaria_elizabethae_ERSPI341-09	87.54	Incorrect	Incorrect	658	658
Wulfila_saltabundus_ARONT408-09	9	Parasteatoda_tabulata_ERSPI377-09	86.96	Incorrect	Incorrect	658	652
Wulfila_saltabundus_ARONT408-09	8	Neospintharus_trigonum_ARONT712-10	86.91	Incorrect	Incorrect	658	657
Wulfila_saltabundus_ARONT408-09	10	Lycosidae_Xerolycosa_nemoralis_00786541	86.75	Incorrect	Incorrect	658	649
Wulfila_saltabundus_ARONT408-09	11	Wadotes_calcaratus_ARONT362-09	86.45	Incorrect	Incorrect	658	657
Amaurobiidae_Amaurobius_erberi_00786571	2	Amaurobiidae_Amaurobius_fenestralis_00786389	91.2	Correct	Correct	649	648
Amaurobiidae_Amaurobius_erberi_00786571	4	Robertus_lyrifer_SPIRU1277-11	89.32	Incorrect	Incorrect	649	646
Amaurobiidae_Amaurobius_erberi_00786571	3	Amaurobiidae_Amaurobius_jugorum_00786585	89.3	Correct	Correct	649	645
Amaurobiidae_Amaurobius_erberi_00786571	5	Amaurobiidae_Amaurobius_ferox_00786307	89.15	Correct	Correct	649	645
Amaurobiidae_Amaurobius_erberi_00786571	6	Robertus_fuscus_SPICH632-09	89.01	Incorrect	Incorrect	649	646
Amaurobiidae_Amaurobius_erberi_00786571	7	Cicurina_placida_ARONT423-09	88.08	Incorrect	Incorrect	649	646
Amaurobiidae_Amaurobius_erberi_00786571	8	Theridiidae_Enoplognatha_afrodite_00786532	87.69	Incorrect	Incorrect	649	650
Amaurobiidae_Amaurobius_erberi_00786571	10	Myrmarachne_japonica_GBCH10988-13	87.58	Incorrect	Incorrect	649	644
Amaurobiidae_Amaurobius_erberi_00786571	9	Dictyna_latens_AGB023-11	87.4	Incorrect	Incorrect	649	651
Amaurobiidae_Amaurobius_erberi_00786571	11	Dictynidae_Argenna_subnigra_00786283	87.25	Incorrect	Incorrect	649	651
Amaurobiidae_Amaurobius_fenestralis_00786389	2	Amaurobiidae_Amaurobius_erberi_00786571	91.2	Correct	Correct	649	648
Amaurobiidae_Amaurobius_fenestralis_00786389	3	Amaurobiidae_Amaurobius_ferox_00786307	89.98	Correct	Correct	649	649
Amaurobiidae_Amaurobius_fenestralis_00786389	4	Amaurobiidae_Amaurobius_jugorum_00786585	89.92	Correct	Correct	649	645
Amaurobiidae_Amaurobius_fenestralis_00786389	5	Theridiidae_Enoplognatha_afrodite_00786532	88.31	Incorrect	Incorrect	649	650
Amaurobiidae_Amaurobius_fenestralis_00786389	6	Amaurobius_borealis_ARONT544-10	88.29	Correct	Correct	649	649
Amaurobiidae_Amaurobius_fenestralis_00786389	9	Robertus_crosbyi_SPIRU1039-11	88.25	Incorrect	Incorrect	649	647
Amaurobiidae_Amaurobius_fenestralis_00786389	7	Callobius_bennetti_TDWGB835-10	88.17	Correct	Incorrect	649	651
Amaurobiidae_Amaurobius_fenestralis_00786389	8	Robertus_lyrifer_SPIRU1277-11	88.15	Incorrect	Incorrect	649	650
Amaurobiidae_Amaurobius_fenestralis_00786389	10	Agelenidae_Malthonica_silvestris_00786304	88.02	Incorrect	Incorrect	649	651
Amaurobiidae_Amaurobius_fenestralis_00786389	11	Ambohima_zoky_GACAC555-12	87.83	Incorrect	Incorrect	649	649
Amaurobiidae_Amaurobius_ferox_00786307	2	Amaurobiidae_Amaurobius_fenestralis_00786389	89.98	Correct	Correct	649	649
Amaurobiidae_Amaurobius_ferox_00786307	3	Amaurobiidae_Amaurobius_jugorum_00786585	89.92	Correct	Correct	649	645
Amaurobiidae_Amaurobius_ferox_00786307	4	Amaurobiidae_Amaurobius_erberi_00786571	89.15	Correct	Correct	649	645
Amaurobiidae_Amaurobius_ferox_00786307	5	Gnaphosidae_Micaria_aenea_00786384	87.37	Incorrect	Incorrect	649	649
Amaurobiidae_Amaurobius_ferox_00786307	6	Callobius_bennetti_TDWGB835-10	87.37	Correct	Incorrect	649	649
Amaurobiidae_Amaurobius_ferox_00786307	7	Dolomedes_japonicus_GBCH11078-13	87.37	Incorrect	Incorrect	649	649
Amaurobiidae_Amaurobius_ferox_00786307	9	Ambohima_ranohira_GACAC561-12	87.17	Incorrect	Incorrect	649	647
Amaurobiidae_Amaurobius_ferox_00786307	8	Robertus_lyrifer_SPIRU1277-11	87.1	Incorrect	Incorrect	649	651
Amaurobiidae_Amaurobius_ferox_00786307	10	Pirata_sp.1GAB_ARONT446-09	86.75	Incorrect	Incorrect	649	649
Amaurobiidae_Amaurobius_ferox_00786307	11	Emblyna_manitoba_SPIRU1042-11	86.29	Incorrect	Incorrect	649	649
Amaurobiidae_Amaurobius_jugorum_00786585	3	Amaurobiidae_Amaurobius_fenestralis_00786389	89.92	Correct	Correct	649	645
Amaurobiidae_Amaurobius_jugorum_00786585	2	Amaurobiidae_Amaurobius_ferox_00786307	89.92	Correct	Correct	649	645
Amaurobiidae_Amaurobius_jugorum_00786585	4	Amaurobiidae_Amaurobius_erberi_00786571	89.3	Correct	Correct	649	645
Amaurobiidae_Amaurobius_jugorum_00786585	5	Amaurobius_borealis_ARONT544-10	88.44	Correct	Correct	649	649
Amaurobiidae_Amaurobius_jugorum_00786585	6	Theridiidae_Robertus_truncorum_00786435	88.29	Incorrect	Incorrect	649	649
Amaurobiidae_Amaurobius_jugorum_00786585	7	Ambohima_vato_GACAC564-12	87.75	Incorrect	Incorrect	649	645
Amaurobiidae_Amaurobius_jugorum_00786585	8	Ambohima_zoky_GACAC555-12	87.65	Incorrect	Incorrect	649	648
Amaurobiidae_Amaurobius_jugorum_00786585	9	Dictynidae_Cicurina_cicur_00786548	87.48	Incorrect	Incorrect	649	647
Amaurobiidae_Amaurobius_jugorum_00786585	11	Myrmarachne_japonica_GBCH10988-13	87.21	Incorrect	Incorrect	649	649
Amaurobiidae_Amaurobius_jugorum_00786585	10	Phyxelida_tanganensis_GACAC551-12	87.19	Incorrect	Incorrect	649	648
Amaurobius_borealis_ARONT544-10	2	Dictynidae_Cicurina_cicur_00786548	89.01	Incorrect	Incorrect	658	646
Amaurobius_borealis_ARONT544-10	3	Cicurina_placida_ARONT423-09	88.48	Incorrect	Incorrect	658	651
Amaurobius_borealis_ARONT544-10	4	Amaurobiidae_Amaurobius_jugorum_00786585	88.44	Correct	Correct	658	649
Amaurobius_borealis_ARONT544-10	5	Amaurobiidae_Amaurobius_fenestralis_00786389	88.29	Correct	Correct	658	649
Amaurobius_borealis_ARONT544-10	6	Micaria_elizabethae_ERSPI341-09	87.71	Incorrect	Incorrect	658	659
Amaurobius_borealis_ARONT544-10	7	Robertus_lyrifer_SPIRU1277-11	87.69	Incorrect	Incorrect	658	658
Amaurobius_borealis_ARONT544-10	9	Ambohima_vato_GACAC564-12	87.63	Incorrect	Incorrect	658	655
Amaurobius_borealis_ARONT544-10	8	Dipoena_nigra_ARONT390-09	87.56	Incorrect	Incorrect	658	659
Amaurobius_borealis_ARONT544-10	10	Ambohima_zoky_GACAC555-12	87.12	Incorrect	Incorrect	658	660
Amaurobius_borealis_ARONT544-10	11	Kaestneria_pullata_SPICH350-09	87.06	Incorrect	Incorrect	658	657
Callobius_bennetti_TDWGB835-10	2	Agelenidae_Coelotes_terrestris_00786563	88.29	Incorrect	Incorrect	658	649
Callobius_bennetti_TDWGB835-10	3	Amaurobiidae_Amaurobius_fenestralis_00786389	88.17	Correct	Incorrect	658	651
Callobius_bennetti_TDWGB835-10	4	Phyxelida_tanganensis_GACAC551-12	87.69	Incorrect	Incorrect	658	658
Callobius_bennetti_TDWGB835-10	6	Cicurina_sp.2GAB_ERSPI154-09	87.39	Incorrect	Incorrect	658	658
Callobius_bennetti_TDWGB835-10	8	Amaurobiidae_Amaurobius_ferox_00786307	87.37	Correct	Incorrect	658	649
Callobius_bennetti_TDWGB835-10	7	Myrmarachne_japonica_GBCH10988-13	87.25	Incorrect	Incorrect	658	659
Callobius_bennetti_TDWGB835-10	5	Cryphoeca_montana_ARONT546-10	87.23	Incorrect	Incorrect	658	658
Callobius_bennetti_TDWGB835-10	9	Talavera_minuta_ARONT803-10	87.1	Incorrect	Incorrect	658	659
Callobius_bennetti_TDWGB835-10	10	Robertus_fuscus_SPICH632-09	87.08	Incorrect	Incorrect	658	660
Callobius_bennetti_TDWGB835-10	11	Ambohima_zoky_GACAC555-12	86.99	Incorrect	Incorrect	658	661
Corinnidae_Phrurolithus_minimus_00786559	2	Scotinella_pugnata_ERSPI259-09	89.92	Correct	Incorrect	649	645
Corinnidae_Phrurolithus_minimus_00786559	3	Phrurotimpus_alarius_ARONT750-10	89.69	Correct	Incorrect	649	650
Corinnidae_Phrurolithus_minimus_00786559	4	Scotinella_minnetonka_ARONT745-10	89.37	Correct	Incorrect	649	649
Corinnidae_Phrurolithus_minimus_00786559	5	Scotinella_britcheri_ERSPI272-09	87.75	Correct	Incorrect	649	645
Corinnidae_Phrurolithus_minimus_00786559	7	Gnaphosidae_Nomisia_exornata_00786564	86.59	Incorrect	Incorrect	649	648
Corinnidae_Phrurolithus_minimus_00786559	6	Cithaeron_praedonius_AGB012-11	86.57	Incorrect	Incorrect	649	648
Corinnidae_Phrurolithus_minimus_00786559	8	Gnaphosidae_Micaria_aenea_00786384	86.38	Incorrect	Incorrect	649	646
Corinnidae_Phrurolithus_minimus_00786559	9	Micaria_elizabethae_ERSPI341-09	86.05	Incorrect	Incorrect	649	645
Corinnidae_Phrurolithus_minimus_00786559	10	Gnaphosidae_Phaeocedus_braccatus_00786592	85.56	Incorrect	Incorrect	649	651
Corinnidae_Phrurolithus_minimus_00786559	11	Cicurina_sp.2GAB_ERSPI154-09	85.23	Incorrect	Incorrect	649	650
Moggridgea_australis_GBCH5437-11	7	Neoantistea_magna_ERSPI372-09	84.45	Incorrect	Incorrect	652	598
Moggridgea_australis_GBCH5437-11	11	Neoantistea_agilis_TDWGB941-10	84.22	Incorrect	Incorrect	652	602
Moggridgea_australis_GBCH5437-11	9	Ambohima_zoky_GACAC555-12	84.19	Incorrect	Incorrect	652	601
Moggridgea_australis_GBCH5437-11	10	Nephila_clavipes_GBCH7190-13	84.11	Incorrect	Incorrect	652	604
Moggridgea_australis_GBCH5437-11	3	Amaurobiidae_Amaurobius_fenestralis_00786389	83.51	Incorrect	Incorrect	652	643
Moggridgea_australis_GBCH5437-11	4	Agelenidae_Malthonica_silvestris_00786304	83.51	Incorrect	Incorrect	652	643
Moggridgea_australis_GBCH5437-11	2	Arctosa_raptor_KKCHE051-06	83.36	Incorrect	Incorrect	652	655
Moggridgea_australis_GBCH5437-11	6	Linyphiidae_Neriene_radiata_ARA0152	83.36	Incorrect	Incorrect	652	643
Moggridgea_australis_GBCH5437-11	5	Piratulla_minuta_ERSPI269-09	83.21	Incorrect	Incorrect	652	655
Moggridgea_australis_GBCH5437-11	8	Zoridae_Zora_spinimana_00786494	82.95	Incorrect	Incorrect	652	645
Moggridgea_intermedia_GBCH5433-11	5	Dictynidae_Dictyna_uncinata_00786345	81.55	Incorrect	Incorrect	658	634
Moggridgea_intermedia_GBCH5433-11	3	Gnaphosidae_Aphantaulax_cincta_00786470	81.54	Incorrect	Incorrect	658	650
Moggridgea_intermedia_GBCH5433-11	2	Anyphaena_celer_ARONT409-09	81.46	Incorrect	Incorrect	658	658
Moggridgea_intermedia_GBCH5433-11	4	Elaver_excepta_TDWGB858-10	81.16	Incorrect	Incorrect	658	658
Moggridgea_intermedia_GBCH5433-11	7	Neoantistea_magna_ERSPI372-09	81.12	Incorrect	Incorrect	658	662
Moggridgea_intermedia_GBCH5433-11	6	Zoridae_Zora_spinimana_00786494	81.11	Incorrect	Incorrect	658	650
Moggridgea_intermedia_GBCH5433-11	8	Araneidae_Zygiella_x-notata_00786326	80.95	Incorrect	Incorrect	658	651
Moggridgea_intermedia_GBCH5433-11	11	Theridiidae_Theridion_pinastri_00786480	80.83	Incorrect	Incorrect	658	652
Moggridgea_intermedia_GBCH5433-11	9	Cicurina_sp.1GAB_ARONT699-10	80.79	Incorrect	Incorrect	658	659
Moggridgea_intermedia_GBCH5433-11	10	Zygiella_atrica_ARONT099-09	80.7	Incorrect	Incorrect	658	658
Moggridgea_mordax_GBCH5432-11	2	Moggridgea_terrestris_GBCH5435-11	83.03	Correct	Correct	658	654
Moggridgea_mordax_GBCH5432-11	3	Robertus_fuscus_SPICH632-09	82.6	Incorrect	Incorrect	658	655
Moggridgea_mordax_GBCH5432-11	4	Theridion_grallator_GBCH11990-13	82.32	Incorrect	Incorrect	658	656
Moggridgea_mordax_GBCH5432-11	5	Hahnia_sp.1GAB_TDWGB777-10	81.86	Incorrect	Incorrect	658	656
Moggridgea_mordax_GBCH5432-11	6	Moggridgea_australis_GBCH5437-11	81.8	Correct	Correct	658	654
Moggridgea_mordax_GBCH5432-11	7	Anyphaena_celer_ARONT409-09	81.65	Incorrect	Incorrect	658	653
Moggridgea_mordax_GBCH5432-11	9	Pardosa_astrigera_GBCH11088-13	81.49	Incorrect	Incorrect	658	659
Moggridgea_mordax_GBCH5432-11	8	Malaika_longipes_GACAC550-12	81.45	Incorrect	Incorrect	658	663
Moggridgea_mordax_GBCH5432-11	10	Enoplognatha_intrepida_SPICH932-09	81.27	Incorrect	Incorrect	658	662
Moggridgea_mordax_GBCH5432-11	11	Phrurotimpus_borealis_ERSPI273-09	81.16	Incorrect	Incorrect	658	658
Moggridgea_rupicoloides_GBCH5436-11	2	Moggridgea_terrestris_GBCH5435-11	84.54	Correct	Correct	645	647
Moggridgea_rupicoloides_GBCH5436-11	3	Nemesiidae_Nemesia_pannonica_00786333	82.53	Incorrect	Incorrect	645	584
Moggridgea_rupicoloides_GBCH5436-11	5	Poecilotheria_tigrinawesseli_TARWO143-13	81.62	Incorrect	Incorrect	645	593
Moggridgea_rupicoloides_GBCH5436-11	7	Agroeca_ornata_ARONT800-10	81.59	Incorrect	Incorrect	645	592
Moggridgea_rupicoloides_GBCH5436-11	10	Ambohima_zandry_GACAC553-12	81.48	Incorrect	Incorrect	645	585
Moggridgea_rupicoloides_GBCH5436-11	8	Trebacosa_marxi_ARONT795-10	81.39	Incorrect	Incorrect	645	591
Moggridgea_rupicoloides_GBCH5436-11	9	Poecilotheria_miranda_TARWO140-13	81.32	Incorrect	Incorrect	645	589
Moggridgea_rupicoloides_GBCH5436-11	11	Phyxelida_tanganensis_GACAC551-12	81.18	Incorrect	Incorrect	645	595
Moggridgea_rupicoloides_GBCH5436-11	4	Poecilotheria_ornata_TARWO160-13	80.72	Incorrect	Incorrect	645	638
Moggridgea_rupicoloides_GBCH5436-11	6	Dolomedes_triton_ARONT494-10	80.43	Incorrect	Incorrect	645	644
Moggridgea_terrestris_GBCH5435-11	2	Moggridgea_rupicoloides_GBCH5436-11	84.54	Correct	Correct	658	647
Moggridgea_terrestris_GBCH5435-11	3	Moggridgea_mordax_GBCH5432-11	83.03	Correct	Correct	658	654
Moggridgea_terrestris_GBCH5435-11	4	Cicurina_sp.2GAB_ERSPI154-09	82.9	Incorrect	Incorrect	658	571
Moggridgea_terrestris_GBCH5435-11	5	Aphonopelma_sp._TARWO154-13	82.84	Incorrect	Incorrect	658	571
Moggridgea_terrestris_GBCH5435-11	6	Poecilotheria_ornata_TARWO160-13	80.9	Incorrect	Incorrect	658	665
Moggridgea_terrestris_GBCH5435-11	7	Theridiidae_Theridion_betteni_00786340	80.86	Incorrect	Incorrect	658	648
Moggridgea_terrestris_GBCH5435-11	9	Stegodyphus_sp._AGB011-11	80.72	Incorrect	Incorrect	658	607
Moggridgea_terrestris_GBCH5435-11	8	Poecilotheria_fasciata_TARWO151-13	80.61	Incorrect	Incorrect	658	660
Moggridgea_terrestris_GBCH5435-11	11	Theridiidae_Robertus_truncorum_00786435	79.66	Incorrect	Incorrect	658	649
Moggridgea_terrestris_GBCH5435-11	10	Poecilotheria_tigrinawesseli_TARWO143-13	79.61	Incorrect	Incorrect	658	662
Moggridgea_tingle_GBCH5474-11	2	Micaria_elizabethae_ERSPI341-09	81.75	Incorrect	Incorrect	651	652
Moggridgea_tingle_GBCH5474-11	6	Agelenidae_Tegenaria_atrica_00786583	81.75	Incorrect	Incorrect	651	641
Moggridgea_tingle_GBCH5474-11	4	Gnaphosidae_Nomisia_exornata_00786564	81.71	Incorrect	Incorrect	651	645
Moggridgea_tingle_GBCH5474-11	5	Tetragnathidae_Metellina_mengei_00786536	81.71	Incorrect	Incorrect	651	645
Moggridgea_tingle_GBCH5474-11	3	Anyphaena_pectorosa_ARONT686-10	81.6	Incorrect	Incorrect	651	652
Moggridgea_tingle_GBCH5474-11	8	Titanoecidae_Titanoeca_tristis_00786297	81.52	Incorrect	Incorrect	651	644
Moggridgea_tingle_GBCH5474-11	7	Coras_montanus_ARONT426-09	81.35	Incorrect	Incorrect	651	654
Moggridgea_tingle_GBCH5474-11	9	Emblyna_sublata_ARONT678-10	81.04	Incorrect	Incorrect	651	654
Moggridgea_tingle_GBCH5474-11	11	Salticidae_Salticus_scenicus_00786362	80.84	Incorrect	Incorrect	651	642
Moggridgea_tingle_GBCH5474-11	10	Rahavavy_ida_GACAC578-12	80.76	Incorrect	Incorrect	651	655
Phrurotimpus_alarius_ARONT750-10	2	Phrurotimpus_borealis_ERSPI273-09	91.17	Correct	Correct	658	657
Phrurotimpus_alarius_ARONT750-10	3	Scotinella_pugnata_ERSPI259-09	90.88	Correct	Incorrect	658	658
Phrurotimpus_alarius_ARONT750-10	4	Scotinella_minnetonka_ARONT745-10	90.21	Correct	Incorrect	658	654
Phrurotimpus_alarius_ARONT750-10	5	Corinnidae_Phrurolithus_minimus_00786559	89.69	Correct	Incorrect	658	650
Phrurotimpus_alarius_ARONT750-10	6	Scotinella_britcheri_ERSPI272-09	88.6	Correct	Incorrect	658	658
Phrurotimpus_alarius_ARONT750-10	10	Zoridae_Zora_spinimana_00786494	88.16	Incorrect	Incorrect	658	625
Phrurotimpus_alarius_ARONT750-10	7	Gnaphosa_parvula_KKCHE510-07	87.56	Incorrect	Incorrect	658	659
Phrurotimpus_alarius_ARONT750-10	8	Gnaphosa_microps_KKCHE883-09	87.41	Incorrect	Incorrect	658	659
Phrurotimpus_alarius_ARONT750-10	9	Drassodes_neglectus_SPICH171-09	87.23	Incorrect	Incorrect	658	658
Phrurotimpus_alarius_ARONT750-10	11	Salticidae_Heliophanus_auratus_00786282	87.15	Incorrect	Incorrect	658	646
Phrurotimpus_borealis_ERSPI273-09	2	Phrurotimpus_alarius_ARONT750-10	91.17	Correct	Correct	658	657
Phrurotimpus_borealis_ERSPI273-09	3	Scotinella_britcheri_ERSPI272-09	89.3	Correct	Incorrect	658	654
Phrurotimpus_borealis_ERSPI273-09	4	Scotinella_pugnata_ERSPI259-09	88.07	Correct	Incorrect	658	654
Phrurotimpus_borealis_ERSPI273-09	5	Scotinella_minnetonka_ARONT745-10	87.84	Correct	Incorrect	658	658
Phrurotimpus_borealis_ERSPI273-09	6	Gnaphosa_microps_KKCHE883-09	87.54	Incorrect	Incorrect	658	658
Phrurotimpus_borealis_ERSPI273-09	7	Gnaphosa_parvula_KKCHE510-07	87.54	Incorrect	Incorrect	658	658
Phrurotimpus_borealis_ERSPI273-09	8	Haplodrassus_hiemalis_SPISH036-09	87.25	Incorrect	Incorrect	658	659
Phrurotimpus_borealis_ERSPI273-09	9	Elaver_excepta_TDWGB858-10	86.91	Incorrect	Incorrect	658	657
Phrurotimpus_borealis_ERSPI273-09	10	Gnaphosa_orites_SPIRU1298-11	86.76	Incorrect	Incorrect	658	657
Phrurotimpus_borealis_ERSPI273-09	11	Dolomedes_japonicus_GBCH11078-13	86.65	Incorrect	Incorrect	658	659
Scotinella_britcheri_ERSPI272-09	2	Scotinella_minnetonka_ARONT745-10	89.45	Correct	Correct	658	654
Scotinella_britcheri_ERSPI272-09	3	Phrurotimpus_borealis_ERSPI273-09	89.3	Correct	Incorrect	658	654
Scotinella_britcheri_ERSPI272-09	4	Scotinella_pugnata_ERSPI259-09	88.75	Correct	Correct	658	658
Scotinella_britcheri_ERSPI272-09	5	Phrurotimpus_alarius_ARONT750-10	88.6	Correct	Incorrect	658	658
Scotinella_britcheri_ERSPI272-09	6	Corinnidae_Phrurolithus_minimus_00786559	87.75	Correct	Incorrect	658	645
Scotinella_britcheri_ERSPI272-09	7	Gnaphosidae_Gnaphosa_bicolor_00786276	86.9	Incorrect	Incorrect	658	649
Scotinella_britcheri_ERSPI272-09	8	Gnaphosidae_Nomisia_exornata_00786564	86.8	Incorrect	Incorrect	658	644
Scotinella_britcheri_ERSPI272-09	10	Dolomedes_japonicus_GBCH11078-13	86.36	Incorrect	Incorrect	658	660
Scotinella_britcheri_ERSPI272-09	9	Gnaphosa_orites_SPIRU1298-11	86.32	Incorrect	Incorrect	658	658
Scotinella_britcheri_ERSPI272-09	11	Gnaphosa_parvula_KKCHE510-07	86.26	Incorrect	Incorrect	658	655
Scotinella_minnetonka_ARONT745-10	2	Scotinella_pugnata_ERSPI259-09	94.67	Correct	Correct	658	657
Scotinella_minnetonka_ARONT745-10	3	Phrurotimpus_alarius_ARONT750-10	90.21	Correct	Incorrect	658	654
Scotinella_minnetonka_ARONT745-10	4	Scotinella_britcheri_ERSPI272-09	89.45	Correct	Correct	658	654
Scotinella_minnetonka_ARONT745-10	5	Corinnidae_Phrurolithus_minimus_00786559	89.37	Correct	Incorrect	658	649
Scotinella_minnetonka_ARONT745-10	6	Phrurotimpus_borealis_ERSPI273-09	87.84	Correct	Incorrect	658	658
Scotinella_minnetonka_ARONT745-10	7	Dolomedes_japonicus_GBCH11078-13	86.78	Incorrect	Incorrect	658	658
Scotinella_minnetonka_ARONT745-10	11	Gnaphosidae_Haplodrassus_silvestris_00786578	86.38	Incorrect	Incorrect	658	646
Scotinella_minnetonka_ARONT745-10	8	Malaika_longipes_GACAC550-12	86.32	Incorrect	Incorrect	658	663
Scotinella_minnetonka_ARONT745-10	9	Elaver_excepta_TDWGB858-10	86.26	Incorrect	Incorrect	658	655
Scotinella_minnetonka_ARONT745-10	10	Thymoites_oleatus_SPICH338-09	86.23	Incorrect	Incorrect	658	661
Scotinella_pugnata_ERSPI259-09	2	Scotinella_minnetonka_ARONT745-10	94.67	Correct	Correct	658	657
Scotinella_pugnata_ERSPI259-09	3	Phrurotimpus_alarius_ARONT750-10	90.88	Correct	Incorrect	658	658
Scotinella_pugnata_ERSPI259-09	4	Corinnidae_Phrurolithus_minimus_00786559	89.92	Correct	Incorrect	658	645
Scotinella_pugnata_ERSPI259-09	5	Scotinella_britcheri_ERSPI272-09	88.75	Correct	Correct	658	658
Scotinella_pugnata_ERSPI259-09	6	Phrurotimpus_borealis_ERSPI273-09	88.07	Correct	Incorrect	658	654
Scotinella_pugnata_ERSPI259-09	8	Cicurina_placida_ARONT423-09	87.1	Incorrect	Incorrect	658	651
Scotinella_pugnata_ERSPI259-09	9	Gnaphosidae_Haplodrassus_silvestris_00786578	87.08	Incorrect	Incorrect	658	650
Scotinella_pugnata_ERSPI259-09	7	Piratulla_minuta_ERSPI269-09	86.99	Incorrect	Incorrect	658	661
Scotinella_pugnata_ERSPI259-09	11	Malaika_longipes_GACAC550-12	86.52	Incorrect	Incorrect	658	658
Scotinella_pugnata_ERSPI259-09	10	Pirata_sedentarius_ARONT111-09	86.36	Incorrect	Incorrect	658	661
Nephila_antipodiana_GBCH7195-13	2	Nephila_clavata_GBCH7191-13	90.49	Correct	Correct	652	652
Nephila_antipodiana_GBCH7195-13	3	Nephila_inaurata_GBCH5858-13	88.54	Correct	Correct	652	646
Nephila_antipodiana_GBCH7195-13	7	Nephila_clavipes_GBCH7190-13	88.51	Correct	Correct	652	618
Nephila_antipodiana_GBCH7195-13	5	Nesticodes_rufipes_GBCH11629-13	88.01	Incorrect	Incorrect	652	634
Nephila_antipodiana_GBCH7195-13	4	Yunohamella_lyrica_ARONT260-09	87.58	Incorrect	Incorrect	652	652
Nephila_antipodiana_GBCH7195-13	8	Theridiidae_Episinus_maculipes_00786488	87.58	Incorrect	Incorrect	652	644
Nephila_antipodiana_GBCH7195-13	6	Thymoites_unimaculatus_TDWGB782-10	87.42	Incorrect	Incorrect	652	652
Nephila_antipodiana_GBCH7195-13	9	Theridiidae_Simitidion_simile_00786549	87.42	Incorrect	Incorrect	652	644
Nephila_antipodiana_GBCH7195-13	10	Parasteatoda_tabulata_ERSPI377-09	86.98	Incorrect	Incorrect	652	653
Nephila_antipodiana_GBCH7195-13	11	Theridion_differens_ARONT404-09	86.98	Incorrect	Incorrect	652	645
Nephila_clavata_GBCH7191-13	2	Nephila_antipodiana_GBCH7195-13	90.49	Correct	Correct	652	652
Nephila_clavata_GBCH7191-13	3	Nephila_clavipes_GBCH7190-13	89.76	Correct	Correct	652	615
Nephila_clavata_GBCH7191-13	4	Nephila_inaurata_GBCH5858-13	88.39	Correct	Correct	652	646
Nephila_clavata_GBCH7191-13	5	Theridion_pictum_SPICH244-09	88.2	Incorrect	Incorrect	652	644
Nephila_clavata_GBCH7191-13	6	Theridiidae_Theridion_varians_00786374	88.16	Incorrect	Incorrect	652	642
Nephila_clavata_GBCH7191-13	7	Theridion_differens_ARONT404-09	88.02	Incorrect	Incorrect	652	643
Nephila_clavata_GBCH7191-13	9	Theridiidae_Enoplognatha_afrodite_00786532	87.71	Incorrect	Incorrect	652	643
Nephila_clavata_GBCH7191-13	10	Nesticodes_rufipes_GBCH11629-13	87.7	Incorrect	Incorrect	652	634
Nephila_clavata_GBCH7191-13	8	Parasteatoda_tabulata_ERSPI377-09	87.58	Incorrect	Incorrect	652	652
Nephila_clavata_GBCH7191-13	11	Theridiidae_Simitidion_simile_00786549	87.25	Incorrect	Incorrect	652	643
Nephila_clavipes_GBCH7190-13	2	Nephila_inaurata_GBCH5858-13	91.91	Correct	Correct	630	618
Nephila_clavipes_GBCH7190-13	4	Nephila_clavata_GBCH7191-13	89.76	Correct	Correct	630	615
Nephila_clavipes_GBCH7190-13	3	Nephila_fenestrata_GBCH7186-13	89.67	Correct	Correct	630	629
Nephila_clavipes_GBCH7190-13	6	Araneidae_Neoscona_adianta_00786330	89.41	Incorrect	Incorrect	630	614
Nephila_clavipes_GBCH7190-13	5	Dipoena_nigra_ARONT390-09	89.1	Incorrect	Incorrect	630	624
Nephila_clavipes_GBCH7190-13	7	Theridiidae_Enoplognatha_afrodite_00786532	88.78	Incorrect	Incorrect	630	615
Nephila_clavipes_GBCH7190-13	11	Theridiidae_Neottiura_suaveolens_00786427	88.71	Incorrect	Incorrect	630	611
Nephila_clavipes_GBCH7190-13	9	Nephilengys_malabarensis_GBCH7178-13	88.53	Correct	Incorrect	630	618
Nephila_clavipes_GBCH7190-13	10	Nephila_antipodiana_GBCH7195-13	88.51	Correct	Correct	630	618
Nephila_clavipes_GBCH7190-13	8	Nephila_pilipes_GBCH7183-13	88.48	Correct	Correct	630	625
Nephila_fenestrata_GBCH7186-13	3	Nephila_inaurata_GBCH5858-13	89.81	Correct	Correct	630	618
Nephila_fenestrata_GBCH7186-13	2	Nephila_clavipes_GBCH7190-13	89.67	Correct	Correct	630	629
Nephila_fenestrata_GBCH7186-13	4	Nephila_clavata_GBCH7191-13	87.08	Correct	Correct	630	627
Nephila_fenestrata_GBCH7186-13	6	Nephilengys_malabarensis_GBCH7178-13	86.83	Correct	Incorrect	630	615
Nephila_fenestrata_GBCH7186-13	5	Nesticodes_rufipes_GBCH11629-13	86.76	Incorrect	Incorrect	630	627
Nephila_fenestrata_GBCH7186-13	8	Linyphiidae_Neriene_clathrata_ARA0352	86.61	Incorrect	Incorrect	630	620
Nephila_fenestrata_GBCH7186-13	7	Nephila_antipodiana_GBCH7195-13	86.44	Correct	Correct	630	627
Nephila_fenestrata_GBCH7186-13	9	Cicurina_placida_ARONT423-09	86.44	Incorrect	Incorrect	630	627
Nephila_fenestrata_GBCH7186-13	11	Hahniidae_Antistea_elegans_00786405	86.37	Incorrect	Incorrect	630	609
Nephila_fenestrata_GBCH7186-13	10	Dipoena_nigra_ARONT390-09	85.96	Incorrect	Incorrect	630	627
Nephila_inaurata_GBCH5858-13	2	Nephila_clavipes_GBCH7190-13	91.91	Correct	Correct	652	618
Nephila_inaurata_GBCH5858-13	6	Nephila_fenestrata_GBCH7186-13	89.81	Correct	Correct	652	618
Nephila_inaurata_GBCH5858-13	3	Thymoites_unimaculatus_TDWGB782-10	89.2	Incorrect	Incorrect	652	648
Nephila_inaurata_GBCH5858-13	5	Araneidae_Neoscona_adianta_00786330	89.08	Incorrect	Incorrect	652	641
Nephila_inaurata_GBCH5858-13	4	Theridiidae_Enoplognatha_afrodite_00786532	88.91	Incorrect	Incorrect	652	649
Nephila_inaurata_GBCH5858-13	7	Nephila_antipodiana_GBCH7195-13	88.54	Correct	Correct	652	646
Nephila_inaurata_GBCH5858-13	10	Nephila_clavata_GBCH7191-13	88.39	Correct	Correct	652	646
Nephila_inaurata_GBCH5858-13	8	Wamba_crispulus_TDWGB774-10	88.34	Incorrect	Incorrect	652	652
Nephila_inaurata_GBCH5858-13	9	Theridion_differens_ARONT404-09	88.31	Incorrect	Incorrect	652	650
Nephila_inaurata_GBCH5858-13	11	Theridiidae_Episinus_maculipes_00786488	88.14	Incorrect	Incorrect	652	649
Nephila_pilipes_GBCH7183-13	5	Nephila_clavipes_GBCH7190-13	88.48	Correct	Correct	630	625
Nephila_pilipes_GBCH7183-13	2	Dipoena_nigra_ARONT390-09	88.39	Incorrect	Incorrect	630	629
Nephila_pilipes_GBCH7183-13	3	Araneus_thaddeus_ARONT153-09	88.39	Incorrect	Incorrect	630	629
Nephila_pilipes_GBCH7183-13	4	Neoscona_vigilans_GBCH7175-13	88.27	Incorrect	Incorrect	630	631
Nephila_pilipes_GBCH7183-13	8	Nephila_inaurata_GBCH5858-13	88.03	Correct	Correct	630	618
Nephila_pilipes_GBCH7183-13	6	Theridion_grallator_GBCH11990-13	87.94	Incorrect	Incorrect	630	630
Nephila_pilipes_GBCH7183-13	7	Nephilengys_malabarensis_GBCH7178-13	87.9	Correct	Incorrect	630	628
Nephila_pilipes_GBCH7183-13	10	Agyneta_serrata_ARONT808-10	87.56	Incorrect	Incorrect	630	627
Nephila_pilipes_GBCH7183-13	9	Argiope_trifasciata_ARONT356-09	87.54	Incorrect	Incorrect	630	634
Nephila_pilipes_GBCH7183-13	11	Theridion_californicum_GACAC788-12	87.52	Incorrect	Incorrect	630	633
Nephilengys_malabarensis_GBCH7178-13	2	Zygiella_atrica_ARONT099-09	89.05	Incorrect	Incorrect	630	630
Nephilengys_malabarensis_GBCH7178-13	3	Nephila_clavipes_GBCH7190-13	88.53	Correct	Incorrect	630	618
Nephilengys_malabarensis_GBCH7178-13	11	Micaria_elizabethae_ERSPI341-09	88.11	Incorrect	Incorrect	630	614
Nephilengys_malabarensis_GBCH7178-13	4	Larinioides_patagiatus_JDTGS093-09	88.06	Incorrect	Incorrect	630	628
Nephilengys_malabarensis_GBCH7178-13	5	Nephila_pilipes_GBCH7183-13	87.9	Correct	Incorrect	630	628
Nephilengys_malabarensis_GBCH7178-13	6	Deinopis_sp._AGB008-11	87.82	Incorrect	Incorrect	630	624
Nephilengys_malabarensis_GBCH7178-13	9	Theridion_grallator_GBCH11990-13	87.76	Incorrect	Incorrect	630	629
Nephilengys_malabarensis_GBCH7178-13	8	Larinioides_cornutus_GBCH11125-13	87.74	Incorrect	Incorrect	630	628
Nephilengys_malabarensis_GBCH7178-13	7	Nesticodes_rufipes_GBCH11629-13	87.72	Incorrect	Incorrect	630	627
Nephilengys_malabarensis_GBCH7178-13	10	Yunohamella_lyrica_ARONT260-09	87.62	Incorrect	Incorrect	630	630
Dolomedes_japonicus_GBCH11078-13	2	Dolomedes_raptor_GBCH11077-13	95.54	Correct	Correct	681	673
Dolomedes_japonicus_GBCH11078-13	3	Dolomedes_sulfureus_GBCH11079-13	93.27	Correct	Correct	681	669
Dolomedes_japonicus_GBCH11078-13	4	Dolomedes_scriptus_ARONT342-09	93.01	Correct	Correct	681	658
Dolomedes_japonicus_GBCH11078-13	5	Dolomedes_triton_ARONT494-10	92.54	Correct	Correct	681	657
Dolomedes_japonicus_GBCH11078-13	6	Anahita_fauna_GBCH11054-13	91.63	Incorrect	Incorrect	681	669
Dolomedes_japonicus_GBCH11078-13	8	Lycosidae_Xerolycosa_nemoralis_00786541	91.22	Incorrect	Incorrect	681	649
Dolomedes_japonicus_GBCH11078-13	9	Pisaurina_brevipes_ERSPI296-09	90.88	Correct	Incorrect	681	658
Dolomedes_japonicus_GBCH11078-13	7	Pardosa_nigriceps_AGB017-11	90.58	Incorrect	Incorrect	681	669
Dolomedes_japonicus_GBCH11078-13	10	Pardosa_astrigera_GBCH11088-13	90.45	Incorrect	Incorrect	681	670
Dolomedes_japonicus_GBCH11078-13	11	Pardosa_laura_GBCH11086-13	90.3	Incorrect	Incorrect	681	670
Dolomedes_raptor_GBCH11077-13	2	Dolomedes_japonicus_GBCH11078-13	95.54	Correct	Correct	675	673
Dolomedes_raptor_GBCH11077-13	3	Dolomedes_sulfureus_GBCH11079-13	93.28	Correct	Correct	675	670
Dolomedes_raptor_GBCH11077-13	4	Dolomedes_triton_ARONT494-10	92.09	Correct	Correct	675	657
Dolomedes_raptor_GBCH11077-13	5	Dolomedes_scriptus_ARONT342-09	91.95	Correct	Correct	675	658
Dolomedes_raptor_GBCH11077-13	9	Lycosidae_Xerolycosa_nemoralis_00786541	90.77	Incorrect	Incorrect	675	650
Dolomedes_raptor_GBCH11077-13	11	Thomisidae_Thomisus_onustus_00786455	90.6	Incorrect	Incorrect	675	649
Dolomedes_raptor_GBCH11077-13	6	Anahita_fauna_GBCH11054-13	90.48	Incorrect	Incorrect	675	672
Dolomedes_raptor_GBCH11077-13	7	Pardosa_astrigera_GBCH11088-13	90.45	Incorrect	Incorrect	675	670
Dolomedes_raptor_GBCH11077-13	10	Pardosa_paludicola_SPIEU960-10	90.44	Incorrect	Incorrect	675	659
Dolomedes_raptor_GBCH11077-13	8	Pardosa_laura_GBCH11086-13	90.3	Incorrect	Incorrect	675	670
Dolomedes_scriptus_ARONT342-09	8	Dolomedes_tenebrosus_RBCH072-04	94.68	Correct	Correct	658	526
Dolomedes_scriptus_ARONT342-09	2	Dolomedes_sulfureus_GBCH11079-13	93.3	Correct	Correct	658	657
Dolomedes_scriptus_ARONT342-09	3	Dolomedes_triton_ARONT494-10	93.15	Correct	Correct	658	657
Dolomedes_scriptus_ARONT342-09	4	Dolomedes_japonicus_GBCH11078-13	93.01	Correct	Correct	658	658
Dolomedes_scriptus_ARONT342-09	5	Dolomedes_raptor_GBCH11077-13	91.95	Correct	Correct	658	658
Dolomedes_scriptus_ARONT342-09	6	Pisaurina_brevipes_ERSPI296-09	89.82	Correct	Incorrect	658	658
Dolomedes_scriptus_ARONT342-09	7	Varacosa_avara_ERSPI108-09	89.36	Incorrect	Incorrect	658	658
Dolomedes_scriptus_ARONT342-09	9	Pirata_sp.1GAB_ARONT446-09	88.91	Incorrect	Incorrect	658	658
Dolomedes_scriptus_ARONT342-09	11	Xysticus_obscurus_SPICH1165-09	88.77	Incorrect	Incorrect	658	659
Dolomedes_scriptus_ARONT342-09	10	Pirata_sedentarius_ARONT111-09	88.75	Incorrect	Incorrect	658	658
Dolomedes_sulfureus_GBCH11079-13	4	Dolomedes_triton_ARONT494-10	93.31	Correct	Correct	672	658
Dolomedes_sulfureus_GBCH11079-13	5	Dolomedes_scriptus_ARONT342-09	93.3	Correct	Correct	672	657
Dolomedes_sulfureus_GBCH11079-13	2	Dolomedes_raptor_GBCH11077-13	93.28	Correct	Correct	672	670
Dolomedes_sulfureus_GBCH11079-13	3	Dolomedes_japonicus_GBCH11078-13	93.27	Correct	Correct	672	669
Dolomedes_sulfureus_GBCH11079-13	8	Lycosidae_Alopecosa_taeniata_00786538	91.05	Incorrect	Incorrect	672	648
Dolomedes_sulfureus_GBCH11079-13	7	Alopecosa_aculeata_KKCHE557-07	90.87	Incorrect	Incorrect	672	657
Dolomedes_sulfureus_GBCH11079-13	6	Anahita_fauna_GBCH11054-13	90.75	Incorrect	Incorrect	672	670
Dolomedes_sulfureus_GBCH11079-13	11	Pisauridae_Pisaura_mirabilis_00786487	90.6	Correct	Incorrect	672	649
Dolomedes_sulfureus_GBCH11079-13	9	Pardosa_paludicola_SPIEU960-10	90.41	Incorrect	Incorrect	672	657
Dolomedes_sulfureus_GBCH11079-13	10	Pardosa_astrigera_GBCH11088-13	89.99	Incorrect	Incorrect	672	669
Dolomedes_tenebrosus_RBCH072-04	2	Dolomedes_scriptus_ARONT342-09	94.68	Correct	Correct	527	526
Dolomedes_tenebrosus_RBCH072-04	3	Dolomedes_sulfureus_GBCH11079-13	93.98	Correct	Correct	527	515
Dolomedes_tenebrosus_RBCH072-04	4	Dolomedes_triton_ARONT494-10	92.78	Correct	Correct	527	526
Dolomedes_tenebrosus_RBCH072-04	5	Dolomedes_japonicus_GBCH11078-13	92.4	Correct	Correct	527	526
Dolomedes_tenebrosus_RBCH072-04	6	Dolomedes_raptor_GBCH11077-13	91.83	Correct	Correct	527	526
Dolomedes_tenebrosus_RBCH072-04	11	Pirata_sedentarius_ARONT111-09	89.9	Incorrect	Incorrect	527	515
Dolomedes_tenebrosus_RBCH072-04	10	Pardosa_modica_ERSPI124-09	89.84	Incorrect	Incorrect	527	512
Dolomedes_tenebrosus_RBCH072-04	7	Lycosidae_Arctosa_maculata_00786312	89.54	Incorrect	Incorrect	527	526
Dolomedes_tenebrosus_RBCH072-04	8	Lycosidae_Arctosa_fulvolineata_00786336	89.54	Incorrect	Incorrect	527	526
Dolomedes_tenebrosus_RBCH072-04	9	Pisaurina_brevipes_ERSPI296-09	89.35	Correct	Incorrect	527	526
Dolomedes_triton_ARONT494-10	2	Dolomedes_sulfureus_GBCH11079-13	93.31	Correct	Correct	658	658
Dolomedes_triton_ARONT494-10	3	Dolomedes_scriptus_ARONT342-09	93.15	Correct	Correct	658	657
Dolomedes_triton_ARONT494-10	4	Dolomedes_japonicus_GBCH11078-13	92.54	Correct	Correct	658	657
Dolomedes_triton_ARONT494-10	5	Dolomedes_raptor_GBCH11077-13	92.09	Correct	Correct	658	657
Dolomedes_triton_ARONT494-10	6	Pisaurina_brevipes_ERSPI296-09	90.41	Correct	Incorrect	658	657
Dolomedes_triton_ARONT494-10	7	Anahita_fauna_GBCH11054-13	89.97	Incorrect	Incorrect	658	658
Dolomedes_triton_ARONT494-10	8	Lycosidae_Arctosa_fulvolineata_00786336	89.83	Incorrect	Incorrect	658	649
Dolomedes_triton_ARONT494-10	10	Pisauridae_Pisaura_mirabilis_00786487	89.21	Correct	Incorrect	658	649
Dolomedes_triton_ARONT494-10	9	Piratulla_cantralli_ERSPI260-09	89.07	Incorrect	Incorrect	658	659
Dolomedes_triton_ARONT494-10	11	Lycosidae_Piratula_knorri_00786402	89.06	Incorrect	Incorrect	658	649
Pisauridae_Pisaura_mirabilis_00786487	2	Dolomedes_sulfureus_GBCH11079-13	90.6	Correct	Incorrect	649	649
Pisauridae_Pisaura_mirabilis_00786487	3	Pardosa_paludicola_SPIEU960-10	90.28	Incorrect	Incorrect	649	648
Pisauridae_Pisaura_mirabilis_00786487	4	Lycosidae_Xerolycosa_nemoralis_00786541	90.12	Incorrect	Incorrect	649	648
Pisauridae_Pisaura_mirabilis_00786487	5	Lycosidae_Pardosa_trifrons-affinelugubris_00786529	89.98	Incorrect	Incorrect	649	649
Pisauridae_Pisaura_mirabilis_00786487	6	Pardosa_alacris_SPIEU616-10	89.98	Incorrect	Incorrect	649	649
Pisauridae_Pisaura_mirabilis_00786487	7	Pisaurina_brevipes_ERSPI296-09	89.97	Correct	Incorrect	649	648
Pisauridae_Pisaura_mirabilis_00786487	8	Trebacosa_marxi_ARONT795-10	89.85	Incorrect	Incorrect	649	649
Pisauridae_Pisaura_mirabilis_00786487	9	Pardosa_lugubris_SPIEU814-10	89.83	Incorrect	Incorrect	649	649
Pisauridae_Pisaura_mirabilis_00786487	10	Lycosidae_Piratula_knorri_00786402	89.68	Incorrect	Incorrect	649	649
Pisauridae_Pisaura_mirabilis_00786487	11	Lycosidae_Pirata_piraticus_00786375	89.68	Incorrect	Incorrect	649	649
Pisaurina_brevipes_ERSPI296-09	2	Dolomedes_japonicus_GBCH11078-13	90.88	Correct	Incorrect	658	658
Pisaurina_brevipes_ERSPI296-09	3	Dolomedes_triton_ARONT494-10	90.41	Correct	Incorrect	658	657
Pisaurina_brevipes_ERSPI296-09	4	Dolomedes_sulfureus_GBCH11079-13	90.11	Correct	Incorrect	658	657
Pisaurina_brevipes_ERSPI296-09	6	Pisauridae_Pisaura_mirabilis_00786487	89.97	Correct	Incorrect	658	648
Pisaurina_brevipes_ERSPI296-09	5	Dolomedes_scriptus_ARONT342-09	89.82	Correct	Incorrect	658	658
Pisaurina_brevipes_ERSPI296-09	7	Piratulla_minuta_ERSPI269-09	89.51	Incorrect	Incorrect	658	658
Pisaurina_brevipes_ERSPI296-09	8	Dolomedes_raptor_GBCH11077-13	89.36	Correct	Incorrect	658	658
Pisaurina_brevipes_ERSPI296-09	9	Pardosa_paludicola_SPIEU960-10	89.36	Incorrect	Incorrect	658	658
Pisaurina_brevipes_ERSPI296-09	10	Trochosa_ruricola_ARONT636-10	89.35	Incorrect	Incorrect	658	657
Pisaurina_brevipes_ERSPI296-09	11	Gladicosa_gulosa_TDWGB844-10	89.06	Incorrect	Incorrect	658	658
Antistea_brunnea_SPIAL129-10	2	Hahniidae_Antistea_elegans_00786405	93.98	Correct	Correct	658	648
Antistea_brunnea_SPIAL129-10	3	Neoantistea_agilis_TDWGB941-10	88.13	Correct	Incorrect	658	657
Antistea_brunnea_SPIAL129-10	4	Neoantistea_magna_ERSPI372-09	87.37	Correct	Incorrect	658	657
Antistea_brunnea_SPIAL129-10	5	Amaurobiidae_Amaurobius_fenestralis_00786389	86.55	Incorrect	Incorrect	658	647
Antistea_brunnea_SPIAL129-10	6	Micaria_elizabethae_ERSPI341-09	86.35	Incorrect	Incorrect	658	652
Antistea_brunnea_SPIAL129-10	7	Crustulina_sticta_ARONT253-09	86.11	Incorrect	Incorrect	658	655
Antistea_brunnea_SPIAL129-10	9	Dictynidae_Cicurina_cicur_00786548	85.89	Incorrect	Incorrect	658	645
Antistea_brunnea_SPIAL129-10	8	Dictyna_latens_AGB023-11	85.76	Incorrect	Incorrect	658	653
Antistea_brunnea_SPIAL129-10	11	Haplodrassus_signifer_SPICH149-09	85.47	Incorrect	Incorrect	658	654
Antistea_brunnea_SPIAL129-10	10	Arctella_lapponica_KKCHE1044-09	85.41	Incorrect	Incorrect	658	658
Cryphoeca_montana_ARONT546-10	4	Dictynidae_Cicurina_cicur_00786548	87.94	Incorrect	Incorrect	658	647
Cryphoeca_montana_ARONT546-10	2	Rahavavy_ida_GACAC578-12	87.88	Incorrect	Incorrect	658	660
Cryphoeca_montana_ARONT546-10	3	Cicurina_placida_ARONT423-09	87.86	Incorrect	Incorrect	658	651
Cryphoeca_montana_ARONT546-10	5	Callobius_bennetti_TDWGB835-10	87.23	Incorrect	Incorrect	658	658
Cryphoeca_montana_ARONT546-10	6	Cicurina_brevis_ARONT442-09	87.18	Incorrect	Incorrect	658	655
Cryphoeca_montana_ARONT546-10	11	Theridiidae_Simitidion_simile_00786549	86.92	Incorrect	Incorrect	658	650
Cryphoeca_montana_ARONT546-10	7	Agelenopsis_emertoni_ARONT059-09	86.91	Incorrect	Incorrect	658	657
Cryphoeca_montana_ARONT546-10	9	Kaestneria_rufula_SPIRU1203-11	86.82	Incorrect	Incorrect	658	660
Cryphoeca_montana_ARONT546-10	8	Gnaphosa_borea_SPICH152-09	86.8	Incorrect	Incorrect	658	660
Cryphoeca_montana_ARONT546-10	10	Micaria_elizabethae_ERSPI341-09	86.78	Incorrect	Incorrect	658	658
Hahnia_cinerea_SPIRU1343-11	2	Hahnia_sp.1GAB_TDWGB777-10	86.85	Correct	Correct	658	654
Hahnia_cinerea_SPIRU1343-11	3	Tegenaria_agrestis_ARONT316-09	84.95	Incorrect	Incorrect	658	651
Hahnia_cinerea_SPIRU1343-11	4	Phyxelida_tanganensis_GACAC551-12	84.78	Incorrect	Incorrect	658	657
Hahnia_cinerea_SPIRU1343-11	6	Agelenidae_Tegenaria_atrica_00786583	84.74	Incorrect	Incorrect	658	642
Hahnia_cinerea_SPIRU1343-11	5	Ambohima_andrefana_GACAC559-12	84.53	Incorrect	Incorrect	658	653
Hahnia_cinerea_SPIRU1343-11	7	Phidippus_clarus_ARONT793-10	84.22	Incorrect	Incorrect	658	659
Hahnia_cinerea_SPIRU1343-11	8	Coras_montanus_ARONT426-09	84.18	Incorrect	Incorrect	658	651
Hahnia_cinerea_SPIRU1343-11	10	Agelenidae_Coelotes_terrestris_00786563	84.11	Incorrect	Incorrect	658	642
Hahnia_cinerea_SPIRU1343-11	9	Wulfila_saltabundus_ARONT408-09	84.1	Incorrect	Incorrect	658	648
Hahnia_cinerea_SPIRU1343-11	11	Arctella_lapponica_KKCHE1044-09	83.87	Incorrect	Incorrect	658	655
Hahnia_glacialis_UAMIC1590-13	2	Pirata_sp.1GAB_ARONT446-09	86.49	Incorrect	Incorrect	658	659
Hahnia_glacialis_UAMIC1590-13	3	Hahniidae_Antistea_elegans_00786405	86.44	Correct	Incorrect	658	649
Hahnia_glacialis_UAMIC1590-13	4	Piratulla_minuta_ERSPI269-09	86.06	Incorrect	Incorrect	658	660
Hahnia_glacialis_UAMIC1590-13	5	Tegenaria_agrestis_ARONT316-09	86.06	Incorrect	Incorrect	658	660
Hahnia_glacialis_UAMIC1590-13	6	Neoantistea_agilis_TDWGB941-10	85.91	Correct	Incorrect	658	660
Hahnia_glacialis_UAMIC1590-13	7	Haplodrassus_signifer_SPICH149-09	85.78	Incorrect	Incorrect	658	661
Hahnia_glacialis_UAMIC1590-13	9	Platycryptus_undatus_ARONT152-09	85.63	Incorrect	Incorrect	658	654
Hahnia_glacialis_UAMIC1590-13	8	Emblyna_peragrata_SPIAL090-10	85.61	Incorrect	Incorrect	658	660
Hahnia_glacialis_UAMIC1590-13	11	Grammonota_gentilis_SPICH681-09	85.54	Incorrect	Incorrect	658	657
Hahnia_glacialis_UAMIC1590-13	10	Araneus_thaddeus_ARONT153-09	85.41	Incorrect	Incorrect	658	658
Hahnia_sp.1GAB_TDWGB777-10	2	Hahnia_cinerea_SPIRU1343-11	86.85	Correct	Correct	658	654
Hahnia_sp.1GAB_TDWGB777-10	3	Tegenaria_agrestis_ARONT316-09	86.17	Incorrect	Incorrect	658	658
Hahnia_sp.1GAB_TDWGB777-10	4	Agelenidae_Tegenaria_atrica_00786583	85.52	Incorrect	Incorrect	658	649
Hahnia_sp.1GAB_TDWGB777-10	5	Argiope_trifasciata_ARONT356-09	85.11	Incorrect	Incorrect	658	658
Hahnia_sp.1GAB_TDWGB777-10	6	Phidippus_princeps_ARONT383-09	84.83	Incorrect	Incorrect	658	659
Hahnia_sp.1GAB_TDWGB777-10	11	Agelenidae_Allagelena_gracilens_00786557	84.76	Incorrect	Incorrect	658	643
Hahnia_sp.1GAB_TDWGB777-10	9	Araneus_saevus_ARONT021-09	84.58	Incorrect	Incorrect	658	655
Hahnia_sp.1GAB_TDWGB777-10	7	Callobius_bennetti_TDWGB835-10	84.55	Incorrect	Incorrect	658	660
Hahnia_sp.1GAB_TDWGB777-10	8	Micaria_elizabethae_ERSPI341-09	84.55	Incorrect	Incorrect	658	660
Hahnia_sp.1GAB_TDWGB777-10	10	Elaver_excepta_TDWGB858-10	84.35	Incorrect	Incorrect	658	658
Hahniidae_Antistea_elegans_00786405	2	Antistea_brunnea_SPIAL129-10	93.98	Correct	Correct	649	648
Hahniidae_Antistea_elegans_00786405	3	Neoantistea_agilis_TDWGB941-10	89.66	Correct	Incorrect	649	648
Hahniidae_Antistea_elegans_00786405	4	Neoantistea_magna_ERSPI372-09	87.94	Correct	Incorrect	649	647
Hahniidae_Antistea_elegans_00786405	5	Amaurobiidae_Amaurobius_fenestralis_00786389	87.5	Incorrect	Incorrect	649	648
Hahniidae_Antistea_elegans_00786405	6	Theridiidae_Simitidion_simile_00786549	87.27	Incorrect	Incorrect	649	644
Hahniidae_Antistea_elegans_00786405	7	Micaria_elizabethae_ERSPI341-09	87.08	Incorrect	Incorrect	649	650
Hahniidae_Antistea_elegans_00786405	9	Agelenidae_Coelotes_terrestris_00786563	86.62	Incorrect	Incorrect	649	650
Hahniidae_Antistea_elegans_00786405	8	Dictynidae_Lathys_humilis_00786473	86.59	Incorrect	Incorrect	649	649
Hahniidae_Antistea_elegans_00786405	10	Hahnia_glacialis_UAMIC1590-13	86.44	Correct	Incorrect	649	649
Hahniidae_Antistea_elegans_00786405	11	Nephila_inaurata_GBCH5858-13	86.42	Incorrect	Incorrect	649	648
Hahniidae_Hahnia_difficilis_00786363	2	Amaurobiidae_Amaurobius_fenestralis_00786389	86.77	Incorrect	Incorrect	649	650
Hahniidae_Hahnia_difficilis_00786363	3	Neoantistea_agilis_TDWGB941-10	86.75	Correct	Incorrect	649	649
Hahniidae_Hahnia_difficilis_00786363	5	Yunohamella_lyrica_ARONT260-09	86.31	Incorrect	Incorrect	649	643
Hahniidae_Hahnia_difficilis_00786363	11	Nesticodes_rufipes_GBCH11629-13	86.31	Incorrect	Incorrect	649	628
Hahniidae_Hahnia_difficilis_00786363	4	Agelenidae_Coelotes_terrestris_00786563	86.13	Incorrect	Incorrect	649	649
Hahniidae_Hahnia_difficilis_00786363	6	Nephila_inaurata_GBCH5858-13	86.02	Incorrect	Incorrect	649	651
Hahniidae_Hahnia_difficilis_00786363	8	Amaurobiidae_Amaurobius_jugorum_00786585	85.98	Incorrect	Incorrect	649	642
Hahniidae_Hahnia_difficilis_00786363	7	Dolomedes_raptor_GBCH11077-13	85.85	Incorrect	Incorrect	649	650
Hahniidae_Hahnia_difficilis_00786363	10	Wamba_crispulus_TDWGB774-10	85.71	Incorrect	Incorrect	649	651
Hahniidae_Hahnia_difficilis_00786363	9	Rahavavy_ida_GACAC578-12	85.67	Incorrect	Incorrect	649	649
Neoantistea_agilis_TDWGB941-10	2	Neoantistea_magna_ERSPI372-09	94.67	Correct	Correct	658	657
Neoantistea_agilis_TDWGB941-10	3	Hahniidae_Antistea_elegans_00786405	89.66	Correct	Incorrect	658	648
Neoantistea_agilis_TDWGB941-10	4	Antistea_brunnea_SPIAL129-10	88.13	Correct	Incorrect	658	657
Neoantistea_agilis_TDWGB941-10	5	Crustulina_sticta_ARONT253-09	87.48	Incorrect	Incorrect	658	663
Neoantistea_agilis_TDWGB941-10	6	Theridiidae_Crustulina_scabripes_00786479	87.29	Incorrect	Incorrect	658	653
Neoantistea_agilis_TDWGB941-10	7	Cicurina_sp.2GAB_ERSPI154-09	87.12	Incorrect	Incorrect	658	652
Neoantistea_agilis_TDWGB941-10	8	Agelenidae_Malthonica_silvestris_00786304	87.1	Incorrect	Incorrect	658	651
Neoantistea_agilis_TDWGB941-10	9	Agelenidae_Agelena_labyrinthica_00786574	87.02	Incorrect	Incorrect	658	647
Neoantistea_agilis_TDWGB941-10	11	Dictynidae_Lathys_humilis_00786473	86.79	Incorrect	Incorrect	658	649
Neoantistea_agilis_TDWGB941-10	10	Hahniidae_Hahnia_difficilis_00786363	86.75	Correct	Incorrect	658	649
Neoantistea_magna_ERSPI372-09	2	Neoantistea_agilis_TDWGB941-10	94.67	Correct	Correct	658	657
Neoantistea_magna_ERSPI372-09	3	Hahniidae_Antistea_elegans_00786405	87.98	Correct	Incorrect	658	647
Neoantistea_magna_ERSPI372-09	4	Antistea_brunnea_SPIAL129-10	87.41	Correct	Incorrect	658	657
Neoantistea_magna_ERSPI372-09	5	Crustulina_sticta_ARONT253-09	87.35	Incorrect	Incorrect	658	656
Neoantistea_magna_ERSPI372-09	6	Agelenidae_Malthonica_silvestris_00786304	86.94	Incorrect	Incorrect	658	651
Neoantistea_magna_ERSPI372-09	7	Theridiidae_Crustulina_scabripes_00786479	86.59	Incorrect	Incorrect	658	649
Neoantistea_magna_ERSPI372-09	9	Amaurobiidae_Amaurobius_fenestralis_00786389	86.27	Incorrect	Incorrect	658	648
Neoantistea_magna_ERSPI372-09	10	Emblyna_sp.8GAB_ARONT482-10	86.11	Incorrect	Incorrect	658	655
Neoantistea_magna_ERSPI372-09	8	Phyxelida_tanganensis_GACAC551-12	86.04	Incorrect	Incorrect	658	659
Neoantistea_magna_ERSPI372-09	11	Ambohima_vato_GACAC564-12	85.95	Incorrect	Incorrect	658	662
Crossopriza_lyoni_GBCH11559-13	2	Pholcus_manueli_ARONT200-09	83.51	Correct	Incorrect	658	649
Crossopriza_lyoni_GBCH11559-13	3	Salticidae_Icius_subinermis_00786381	83.46	Incorrect	Incorrect	658	635
Crossopriza_lyoni_GBCH11559-13	4	Cicurina_robusta_ERSPI235-09	83.23	Incorrect	Incorrect	658	644
Crossopriza_lyoni_GBCH11559-13	8	Salticidae_Heliophanus_cupreus_00786518	83.18	Incorrect	Incorrect	658	636
Crossopriza_lyoni_GBCH11559-13	9	Lycosidae_Xerolycosa_nemoralis_00786541	82.95	Incorrect	Incorrect	658	645
Crossopriza_lyoni_GBCH11559-13	7	Theridiidae_Enoplognatha_afrodite_00786532	82.89	Incorrect	Incorrect	658	643
Crossopriza_lyoni_GBCH11559-13	5	Drassyllus_niger_ERSPI263-09	82.85	Incorrect	Incorrect	658	653
Crossopriza_lyoni_GBCH11559-13	10	Gnaphosidae_Micaria_aenea_00786384	82.8	Incorrect	Incorrect	658	651
Crossopriza_lyoni_GBCH11559-13	6	Micaria_elizabethae_ERSPI341-09	82.77	Incorrect	Incorrect	658	656
Crossopriza_lyoni_GBCH11559-13	11	Crustulina_sticta_ARONT253-09	82.7	Incorrect	Incorrect	658	653
Leptopholcus_gracilis_GBCH11556-13	3	Pholcus_opilionoides_GBCH11200-13	82.21	Correct	Incorrect	658	624
Leptopholcus_gracilis_GBCH11556-13	2	Pholcus_manueli_ARONT200-09	81.91	Correct	Incorrect	658	658
Leptopholcus_gracilis_GBCH11556-13	4	Pholcus_phalangioides_GBCH11199-13	81.59	Correct	Incorrect	658	641
Leptopholcus_gracilis_GBCH11556-13	10	Gnaphosidae_Nomisia_exornata_00786564	81.09	Incorrect	Incorrect	658	571
Leptopholcus_gracilis_GBCH11556-13	6	Dictynidae_Dictyna_uncinata_00786345	80.65	Incorrect	Incorrect	658	620
Leptopholcus_gracilis_GBCH11556-13	5	Gnaphosidae_Callilepis_schuszteri_00786553	80.22	Incorrect	Incorrect	658	647
Leptopholcus_gracilis_GBCH11556-13	9	Araneus_saevus_ARONT021-09	79.72	Incorrect	Incorrect	658	641
Leptopholcus_gracilis_GBCH11556-13	7	Emblyna_manitoba_SPIRU1042-11	79.55	Incorrect	Incorrect	658	660
Leptopholcus_gracilis_GBCH11556-13	8	Micropholcus_fauroti_GBCH11536-13	79.49	Correct	Incorrect	658	662
Leptopholcus_gracilis_GBCH11556-13	11	Xysticus_britcheri_SPIRU1125-11	79.3	Incorrect	Incorrect	658	656
Micropholcus_fauroti_GBCH11536-13	2	Pholcus_manueli_ARONT200-09	82.6	Correct	Incorrect	658	661
Micropholcus_fauroti_GBCH11536-13	5	Pholcus_opilionoides_GBCH11200-13	82.59	Correct	Incorrect	658	632
Micropholcus_fauroti_GBCH11536-13	3	Lycosidae_Aulonia_albimana_00786524	82.28	Incorrect	Incorrect	658	649
Micropholcus_fauroti_GBCH11536-13	4	Cicurina_itasca_ERSPI144-09	82.08	Incorrect	Incorrect	658	653
Micropholcus_fauroti_GBCH11536-13	6	Cicurina_sp.2GAB_ERSPI154-09	81.8	Incorrect	Incorrect	658	654
Micropholcus_fauroti_GBCH11536-13	7	Trebacosa_marxi_ARONT795-10	81.62	Incorrect	Incorrect	658	653
Micropholcus_fauroti_GBCH11536-13	9	Cicurina_sp.1GAB_ARONT699-10	81.47	Incorrect	Incorrect	658	653
Micropholcus_fauroti_GBCH11536-13	11	Liocranidae_Agroeca_brunnea_00786320	81.42	Incorrect	Incorrect	658	646
Micropholcus_fauroti_GBCH11536-13	8	Pardosa_metlakatla_GBCNC047-09	81.34	Incorrect	Incorrect	658	659
Micropholcus_fauroti_GBCH11536-13	10	Emblyna_peragrata_SPIAL090-10	81.24	Incorrect	Incorrect	658	661
Pholcidae_Psilochorus_simoni_00786501	3	Liocranidae_Liocranum_rupicola_00786516	79.39	Incorrect	Incorrect	649	626
Pholcidae_Psilochorus_simoni_00786501	2	Linyphiidae_Improphantes_nitidus_00786449	79.29	Incorrect	Incorrect	649	652
Pholcidae_Psilochorus_simoni_00786501	6	Tapinocyba_minuta_SPICH189-09	79.23	Incorrect	Incorrect	649	650
Pholcidae_Psilochorus_simoni_00786501	4	Dictynidae_Dictyna_arundinacea_00786369	79.13	Incorrect	Incorrect	649	647
Pholcidae_Psilochorus_simoni_00786501	10	Improphantes_complicatus_SPICH473-09	79.1	Incorrect	Incorrect	649	641
Pholcidae_Psilochorus_simoni_00786501	5	Salticidae_Leptorchestes_berolinensis_00786512	78.95	Incorrect	Incorrect	649	646
Pholcidae_Psilochorus_simoni_00786501	7	Dictyna_foliacea_ARONT034-09	78.86	Incorrect	Incorrect	649	648
Pholcidae_Psilochorus_simoni_00786501	11	Pholcus_manueli_ARONT200-09	78.86	Correct	Incorrect	649	648
Pholcidae_Psilochorus_simoni_00786501	8	Linyphiidae_Microlinyphia_impigra_00786350	78.77	Incorrect	Incorrect	649	650
Pholcidae_Psilochorus_simoni_00786501	9	Agelenidae_Agelena_labyrinthica_00786574	78.77	Incorrect	Incorrect	649	650
Pholcus_manueli_ARONT200-09	2	Pholcus_opilionoides_GBCH11200-13	99.53	Correct	Correct	658	641
Pholcus_manueli_ARONT200-09	3	Pholcus_ornatus_GBCH11511-13	84.44	Correct	Correct	658	649
Pholcus_manueli_ARONT200-09	5	Cicurina_sp.2GAB_ERSPI154-09	83.96	Incorrect	Incorrect	658	642
Pholcus_manueli_ARONT200-09	4	Xysticus_deichmanni_SPACH001-09	83.84	Incorrect	Incorrect	658	662
Pholcus_manueli_ARONT200-09	7	Pholcus_phalangioides_GBCH11199-13	83.59	Correct	Correct	658	640
Pholcus_manueli_ARONT200-09	6	Crossopriza_lyoni_GBCH11559-13	83.51	Correct	Incorrect	658	649
Pholcus_manueli_ARONT200-09	10	Trebacosa_marxi_ARONT795-10	83.15	Incorrect	Incorrect	658	641
Pholcus_manueli_ARONT200-09	11	Cicurina_placida_ARONT423-09	83.02	Incorrect	Incorrect	658	642
Pholcus_manueli_ARONT200-09	9	Thomisidae_Ozyptila_atomaria_00786522	83	Incorrect	Incorrect	658	647
Pholcus_manueli_ARONT200-09	8	Micropholcus_fauroti_GBCH11536-13	82.6	Correct	Incorrect	658	661
Pholcus_opilionoides_GBCH11200-13	2	Pholcus_manueli_ARONT200-09	99.53	Correct	Correct	645	641
Pholcus_opilionoides_GBCH11200-13	3	Pholcus_ornatus_GBCH11511-13	84.34	Correct	Correct	645	632
Pholcus_opilionoides_GBCH11200-13	4	Xysticus_deichmanni_SPACH001-09	83.99	Incorrect	Incorrect	645	631
Pholcus_opilionoides_GBCH11200-13	5	Pholcus_phalangioides_GBCH11199-13	83.73	Correct	Correct	645	627
Pholcus_opilionoides_GBCH11200-13	6	Cicurina_sp.2GAB_ERSPI154-09	83.46	Incorrect	Incorrect	645	641
Pholcus_opilionoides_GBCH11200-13	8	Trebacosa_marxi_ARONT795-10	83.31	Incorrect	Incorrect	645	623
Pholcus_opilionoides_GBCH11200-13	7	Crossopriza_lyoni_GBCH11559-13	83.05	Correct	Incorrect	645	637
Pholcus_opilionoides_GBCH11200-13	10	Thomisidae_Ozyptila_atomaria_00786522	82.83	Incorrect	Incorrect	645	623
Pholcus_opilionoides_GBCH11200-13	9	Micropholcus_fauroti_GBCH11536-13	82.59	Correct	Incorrect	645	632
Pholcus_opilionoides_GBCH11200-13	11	Cicurina_placida_ARONT423-09	82.53	Incorrect	Incorrect	645	641
Pholcus_ornatus_GBCH11511-13	2	Pholcus_manueli_ARONT200-09	84.44	Correct	Correct	658	649
Pholcus_ornatus_GBCH11511-13	3	Pholcus_opilionoides_GBCH11200-13	84.34	Correct	Correct	658	632
Pholcus_ornatus_GBCH11511-13	4	Thomisidae_Xysticus_kempeleni_00786486	82.62	Incorrect	Incorrect	658	627
Pholcus_ornatus_GBCH11511-13	5	Linyphiidae_Microlinyphia_impigra_00786350	81.78	Incorrect	Incorrect	658	642
Pholcus_ornatus_GBCH11511-13	10	Habronattus_decorus_ERSPI346-09	81.65	Incorrect	Incorrect	658	632
Pholcus_ornatus_GBCH11511-13	6	Euryopis_funebris_ARONT711-10	81.64	Incorrect	Incorrect	658	659
Pholcus_ornatus_GBCH11511-13	7	Neospintharus_trigonum_ARONT712-10	81.37	Incorrect	Incorrect	658	655
Pholcus_ornatus_GBCH11511-13	9	Amaurobius_borealis_ARONT544-10	81.37	Incorrect	Incorrect	658	644
Pholcus_ornatus_GBCH11511-13	8	Dipoena_nigra_ARONT390-09	81.31	Incorrect	Incorrect	658	658
Pholcus_ornatus_GBCH11511-13	11	Estrandia_grandaeva_SPICH1137-09	81.01	Incorrect	Incorrect	658	653
Pholcus_phalangioides_GBCH11199-13	3	Pholcus_opilionoides_GBCH11200-13	83.73	Correct	Correct	645	627
Pholcus_phalangioides_GBCH11199-13	2	Pholcus_manueli_ARONT200-09	83.59	Correct	Correct	645	640
Pholcus_phalangioides_GBCH11199-13	4	Leptopholcus_gracilis_GBCH11556-13	81.59	Correct	Incorrect	645	641
Pholcus_phalangioides_GBCH11199-13	5	Pholcus_ornatus_GBCH11511-13	81.27	Correct	Correct	645	646
Pholcus_phalangioides_GBCH11199-13	6	Naphrys_pulex_ARONT071-09	81.03	Incorrect	Incorrect	645	643
Pholcus_phalangioides_GBCH11199-13	9	Haplodrassus_hiemalis_SPISH036-09	80.98	Incorrect	Incorrect	645	632
Pholcus_phalangioides_GBCH11199-13	7	Ambohima_zoky_GACAC555-12	80.93	Incorrect	Incorrect	645	645
Pholcus_phalangioides_GBCH11199-13	8	Psilochorus_itaguyrussu_GBCH11517-13	80.93	Correct	Incorrect	645	645
Pholcus_phalangioides_GBCH11199-13	10	Carrhotus_xanthogramma_GBCH11016-13	80.39	Incorrect	Incorrect	645	622
Pholcus_phalangioides_GBCH11199-13	11	Dictyna_latens_AGB023-11	79.91	Incorrect	Incorrect	645	647
Psilochorus_itaguyrussu_GBCH11517-13	5	Argyroneta_aquatica_GBCH11068-13	81.22	Incorrect	Incorrect	658	623
Psilochorus_itaguyrussu_GBCH11517-13	8	Emblyna_manitoba_SPIRU1042-11	81.05	Incorrect	Incorrect	658	612
Psilochorus_itaguyrussu_GBCH11517-13	3	Pholcus_phalangioides_GBCH11199-13	80.93	Correct	Incorrect	658	645
Psilochorus_itaguyrussu_GBCH11517-13	2	Dictyna_latens_AGB023-11	80.64	Incorrect	Incorrect	658	656
Psilochorus_itaguyrussu_GBCH11517-13	4	Emblyna_annulipes_JDTGS058-09	80.55	Incorrect	Incorrect	658	658
Psilochorus_itaguyrussu_GBCH11517-13	6	Dictynidae_Dictyna_civica_00786511	80.31	Incorrect	Incorrect	658	645
Psilochorus_itaguyrussu_GBCH11517-13	7	Amaurobiidae_Amaurobius_jugorum_00786585	80.19	Incorrect	Incorrect	658	646
Psilochorus_itaguyrussu_GBCH11517-13	9	Agelenidae_Allagelena_gracilens_00786557	80.16	Incorrect	Incorrect	658	645
Psilochorus_itaguyrussu_GBCH11517-13	10	Amaurobius_borealis_ARONT544-10	79.73	Incorrect	Incorrect	658	656
Psilochorus_itaguyrussu_GBCH11517-13	11	Maevia_inclemens_ARONT151-09	79.57	Incorrect	Incorrect	658	656
Spermophora_senoculata_GBCH11195-13	2	Crustulina_sticta_ARONT253-09	82.8	Incorrect	Incorrect	645	622
Spermophora_senoculata_GBCH11195-13	4	Titanoecidae_Titanoeca_tristis_00786297	82.55	Incorrect	Incorrect	645	617
Spermophora_senoculata_GBCH11195-13	3	Ambohima_zoky_GACAC555-12	82.53	Incorrect	Incorrect	645	624
Spermophora_senoculata_GBCH11195-13	5	Micaria_elizabethae_ERSPI341-09	82.26	Incorrect	Incorrect	645	620
Spermophora_senoculata_GBCH11195-13	7	Agelenidae_Malthonica_silvestris_00786304	82.13	Incorrect	Incorrect	645	621
Spermophora_senoculata_GBCH11195-13	6	Cicurina_brevis_ARONT442-09	82.11	Incorrect	Incorrect	645	626
Spermophora_senoculata_GBCH11195-13	8	Dictynidae_Lathys_humilis_00786473	82.07	Incorrect	Incorrect	645	619
Spermophora_senoculata_GBCH11195-13	9	Dolomedes_scriptus_ARONT342-09	81.83	Incorrect	Incorrect	645	622
Spermophora_senoculata_GBCH11195-13	10	Emblyna_peragrata_SPIAL090-10	81.83	Incorrect	Incorrect	645	622
Spermophora_senoculata_GBCH11195-13	11	Dolomedes_sulfureus_GBCH11079-13	81.48	Incorrect	Incorrect	645	621
Agelenidae_Agelena_labyrinthica_00786574	2	Agelenidae_Allagelena_gracilens_00786557	91.06	Correct	Incorrect	649	649
Agelenidae_Agelena_labyrinthica_00786574	3	Tegenaria_agrestis_ARONT316-09	88.43	Correct	Incorrect	649	648
Agelenidae_Agelena_labyrinthica_00786574	4	Agelenidae_Coelotes_terrestris_00786563	87.5	Correct	Incorrect	649	648
Agelenidae_Agelena_labyrinthica_00786574	5	Dictynidae_Cicurina_cicur_00786548	87.46	Incorrect	Incorrect	649	646
Agelenidae_Agelena_labyrinthica_00786574	6	Cicurina_pallida_ERSPI249-09	87.17	Incorrect	Incorrect	649	647
Agelenidae_Agelena_labyrinthica_00786574	7	Cicurina_sp.1GAB_ARONT699-10	87.17	Incorrect	Incorrect	649	647
Agelenidae_Agelena_labyrinthica_00786574	10	Dictynidae_Lathys_humilis_00786473	87.07	Incorrect	Incorrect	649	642
Agelenidae_Agelena_labyrinthica_00786574	8	Agelenidae_Tegenaria_atrica_00786583	87.04	Correct	Incorrect	649	648
Agelenidae_Agelena_labyrinthica_00786574	9	Agelenopsis_potteri_ARONT303-09	87.04	Correct	Incorrect	649	648
Agelenidae_Agelena_labyrinthica_00786574	11	Neoantistea_agilis_TDWGB941-10	87.02	Incorrect	Incorrect	649	647
Agelenidae_Allagelena_gracilens_00786557	2	Agelenidae_Agelena_labyrinthica_00786574	91.06	Correct	Incorrect	649	649
Agelenidae_Allagelena_gracilens_00786557	3	Tegenaria_agrestis_ARONT316-09	89.2	Correct	Incorrect	649	648
Agelenidae_Allagelena_gracilens_00786557	4	Agelenopsis_emertoni_ARONT059-09	87.65	Correct	Incorrect	649	648
Agelenidae_Allagelena_gracilens_00786557	5	Agelenopsis_potteri_ARONT303-09	87.65	Correct	Incorrect	649	648
Agelenidae_Allagelena_gracilens_00786557	7	Theridiidae_Enoplognatha_afrodite_00786532	87.27	Incorrect	Incorrect	649	644
Agelenidae_Allagelena_gracilens_00786557	6	Cicurina_robusta_ERSPI235-09	87.17	Incorrect	Incorrect	649	647
Agelenidae_Allagelena_gracilens_00786557	8	Gnaphosidae_Nomisia_exornata_00786564	87.12	Incorrect	Incorrect	649	652
Agelenidae_Allagelena_gracilens_00786557	9	Pityohyphantes_costatus_ARONT593-10	87.06	Incorrect	Incorrect	649	649
Agelenidae_Allagelena_gracilens_00786557	10	Dictynidae_Cicurina_cicur_00786548	87	Incorrect	Incorrect	649	646
Agelenidae_Allagelena_gracilens_00786557	11	Agelenidae_Tegenaria_atrica_00786583	86.9	Correct	Incorrect	649	649
Agelenidae_Coelotes_terrestris_00786563	2	Wadotes_calcaratus_ARONT362-09	90.12	Correct	Incorrect	649	648
Agelenidae_Coelotes_terrestris_00786563	3	Agelenidae_Inermocoelotes_anoplus_00786586	89.95	Correct	Incorrect	649	647
Agelenidae_Coelotes_terrestris_00786563	4	Coras_lamellosus_ERSPI247-09	89.08	Correct	Incorrect	649	650
Agelenidae_Coelotes_terrestris_00786563	5	Coras_montanus_ARONT426-09	89.06	Correct	Incorrect	649	649
Agelenidae_Coelotes_terrestris_00786563	7	Coras_juvenilis_ERSPI008-08	88.63	Correct	Incorrect	649	642
Agelenidae_Coelotes_terrestris_00786563	6	Tegenaria_agrestis_ARONT316-09	88.43	Correct	Incorrect	649	648
Agelenidae_Coelotes_terrestris_00786563	8	Anyphaena_celer_ARONT409-09	88.31	Incorrect	Incorrect	649	650
Agelenidae_Coelotes_terrestris_00786563	9	Callobius_bennetti_TDWGB835-10	88.29	Incorrect	Incorrect	649	649
Agelenidae_Coelotes_terrestris_00786563	10	Theridion_differens_ARONT404-09	88.15	Incorrect	Incorrect	649	650
Agelenidae_Coelotes_terrestris_00786563	11	Dictynidae_Lathys_humilis_00786473	87.98	Incorrect	Incorrect	649	649
Agelenidae_Histopona_torpida_00786599	2	Agelenidae_Allagelena_gracilens_00786557	84.76	Correct	Incorrect	649	643
Agelenidae_Histopona_torpida_00786599	3	Maevia_inclemens_ARONT151-09	84.44	Incorrect	Incorrect	649	651
Agelenidae_Histopona_torpida_00786599	4	Salticidae_Heliophanus_kochii_00786495	84.19	Incorrect	Incorrect	649	645
Agelenidae_Histopona_torpida_00786599	7	Dictynidae_Argenna_subnigra_00786283	84.1	Incorrect	Incorrect	649	648
Agelenidae_Histopona_torpida_00786599	8	Agelenopsis_potteri_ARONT303-09	84.03	Correct	Incorrect	649	645
Agelenidae_Histopona_torpida_00786599	6	Myrmarachne_japonica_GBCH10988-13	84.02	Incorrect	Incorrect	649	651
Agelenidae_Histopona_torpida_00786599	5	Elaver_excepta_TDWGB858-10	83.98	Incorrect	Incorrect	649	649
Agelenidae_Histopona_torpida_00786599	9	Zygiella_atrica_ARONT099-09	83.9	Incorrect	Incorrect	649	646
Agelenidae_Histopona_torpida_00786599	11	Drassodes_mirus_KKCHE1064-09	83.88	Incorrect	Incorrect	649	639
Agelenidae_Histopona_torpida_00786599	10	Salticidae_Saitis_barbipes_00786507	83.74	Incorrect	Incorrect	649	652
Agelenidae_Inermocoelotes_anoplus_00786586	2	Agelenidae_Coelotes_terrestris_00786563	89.95	Correct	Incorrect	649	647
Agelenidae_Inermocoelotes_anoplus_00786586	3	Coras_juvenilis_ERSPI008-08	88.46	Correct	Incorrect	649	641
Agelenidae_Inermocoelotes_anoplus_00786586	4	Coras_lamellosus_ERSPI247-09	87.98	Correct	Incorrect	649	649
Agelenidae_Inermocoelotes_anoplus_00786586	5	Coras_montanus_ARONT426-09	87.98	Correct	Incorrect	649	649
Agelenidae_Inermocoelotes_anoplus_00786586	6	Wadotes_calcaratus_ARONT362-09	87.79	Correct	Incorrect	649	647
Agelenidae_Inermocoelotes_anoplus_00786586	7	Agelenidae_Tegenaria_atrica_00786583	86.71	Correct	Incorrect	649	647
Agelenidae_Inermocoelotes_anoplus_00786586	8	Callobius_bennetti_TDWGB835-10	86.42	Incorrect	Incorrect	649	648
Agelenidae_Inermocoelotes_anoplus_00786586	9	Cicurina_placida_ARONT423-09	86.38	Incorrect	Incorrect	649	646
Agelenidae_Inermocoelotes_anoplus_00786586	10	Tegenaria_agrestis_ARONT316-09	86.38	Correct	Incorrect	649	646
Agelenidae_Inermocoelotes_anoplus_00786586	11	Micaria_elizabethae_ERSPI341-09	86.18	Incorrect	Incorrect	649	644
Agelenidae_Malthonica_silvestris_00786304	2	Theridiidae_Enoplognatha_afrodite_00786532	88.5	Incorrect	Incorrect	649	652
Agelenidae_Malthonica_silvestris_00786304	3	Araneus_thaddeus_ARONT153-09	88.29	Incorrect	Incorrect	649	649
Agelenidae_Malthonica_silvestris_00786304	4	Cicurina_placida_ARONT423-09	88.22	Incorrect	Incorrect	649	645
Agelenidae_Malthonica_silvestris_00786304	6	Yunohamella_lyrica_ARONT260-09	88.12	Incorrect	Incorrect	649	648
Agelenidae_Malthonica_silvestris_00786304	5	Amaurobiidae_Amaurobius_fenestralis_00786389	88.02	Incorrect	Incorrect	649	651
Agelenidae_Malthonica_silvestris_00786304	7	Dictynidae_Cicurina_cicur_00786548	87.77	Incorrect	Incorrect	649	646
Agelenidae_Malthonica_silvestris_00786304	8	Cicurina_robusta_ERSPI235-09	87.62	Incorrect	Incorrect	649	646
Agelenidae_Malthonica_silvestris_00786304	9	Cicurina_sp.1GAB_ARONT699-10	87.62	Incorrect	Incorrect	649	646
Agelenidae_Malthonica_silvestris_00786304	10	Robertus_crosbyi_SPIRU1039-11	87.62	Incorrect	Incorrect	649	646
Agelenidae_Malthonica_silvestris_00786304	11	Coras_lamellosus_ERSPI247-09	87.38	Correct	Incorrect	649	650
Agelenidae_Tegenaria_atrica_00786583	2	Tegenaria_agrestis_ARONT316-09	91.98	Correct	Correct	649	648
Agelenidae_Tegenaria_atrica_00786583	3	Agelenidae_Coelotes_terrestris_00786563	87.54	Correct	Incorrect	649	649
Agelenidae_Tegenaria_atrica_00786583	4	Coras_montanus_ARONT426-09	87.37	Correct	Incorrect	649	649
Agelenidae_Tegenaria_atrica_00786583	6	Coras_lamellosus_ERSPI247-09	87.23	Correct	Incorrect	649	650
Agelenidae_Tegenaria_atrica_00786583	7	Myrmarachne_japonica_GBCH10988-13	87.23	Incorrect	Incorrect	649	650
Agelenidae_Tegenaria_atrica_00786583	11	Micaria_elizabethae_ERSPI341-09	87.23	Incorrect	Incorrect	649	642
Agelenidae_Tegenaria_atrica_00786583	5	Salticidae_Evarcha_arcuata_00786332	87.21	Incorrect	Incorrect	649	649
Agelenidae_Tegenaria_atrica_00786583	8	Callobius_bennetti_TDWGB835-10	87.06	Incorrect	Incorrect	649	649
Agelenidae_Tegenaria_atrica_00786583	10	Dolomedes_sulfureus_GBCH11079-13	87.06	Incorrect	Incorrect	649	649
Agelenidae_Tegenaria_atrica_00786583	9	Agelenidae_Agelena_labyrinthica_00786574	87.04	Correct	Incorrect	649	648
Agelenopsis_emertoni_ARONT059-09	2	Agelenopsis_potteri_ARONT303-09	97.42	Correct	Correct	658	658
Agelenopsis_emertoni_ARONT059-09	3	Agelenopsis_utahana_RBCH037-04	91.2	Correct	Correct	658	591
Agelenopsis_emertoni_ARONT059-09	4	Dictynidae_Cicurina_cicur_00786548	88.39	Incorrect	Incorrect	658	646
Agelenopsis_emertoni_ARONT059-09	5	Agelenidae_Allagelena_gracilens_00786557	87.65	Correct	Incorrect	658	648
Agelenopsis_emertoni_ARONT059-09	7	Cicurina_placida_ARONT423-09	87.4	Incorrect	Incorrect	658	651
Agelenopsis_emertoni_ARONT059-09	6	Cicurina_sp.1GAB_ARONT699-10	87.35	Incorrect	Incorrect	658	656
Agelenopsis_emertoni_ARONT059-09	8	Talavera_minuta_ARONT803-10	87.23	Incorrect	Incorrect	658	658
Agelenopsis_emertoni_ARONT059-09	9	Cryphoeca_montana_ARONT546-10	86.91	Incorrect	Incorrect	658	657
Agelenopsis_emertoni_ARONT059-09	11	Agelenidae_Coelotes_terrestris_00786563	86.73	Correct	Incorrect	658	648
Agelenopsis_emertoni_ARONT059-09	10	Phidippus_purpuratus_ARONT022-09	86.72	Incorrect	Incorrect	658	655
Agelenopsis_potteri_ARONT303-09	2	Agelenopsis_emertoni_ARONT059-09	97.42	Correct	Correct	658	658
Agelenopsis_potteri_ARONT303-09	3	Agelenopsis_utahana_RBCH037-04	91.03	Correct	Correct	658	591
Agelenopsis_potteri_ARONT303-09	4	Dictynidae_Cicurina_cicur_00786548	88.08	Incorrect	Incorrect	658	646
Agelenopsis_potteri_ARONT303-09	5	Cicurina_placida_ARONT423-09	87.71	Incorrect	Incorrect	658	651
Agelenopsis_potteri_ARONT303-09	6	Agelenidae_Allagelena_gracilens_00786557	87.65	Correct	Incorrect	658	648
Agelenopsis_potteri_ARONT303-09	7	Cicurina_sp.1GAB_ARONT699-10	87.35	Incorrect	Incorrect	658	656
Agelenopsis_potteri_ARONT303-09	9	Theridiidae_Enoplognatha_afrodite_00786532	87.29	Incorrect	Incorrect	658	645
Agelenopsis_potteri_ARONT303-09	8	Talavera_minuta_ARONT803-10	87.23	Incorrect	Incorrect	658	658
Agelenopsis_potteri_ARONT303-09	10	Agelenidae_Coelotes_terrestris_00786563	87.19	Correct	Incorrect	658	648
Agelenopsis_potteri_ARONT303-09	11	Agelenidae_Agelena_labyrinthica_00786574	87.04	Correct	Incorrect	658	648
Agelenopsis_utahana_RBCH037-04	2	Agelenopsis_emertoni_ARONT059-09	91.2	Correct	Correct	591	591
Agelenopsis_utahana_RBCH037-04	3	Agelenopsis_potteri_ARONT303-09	91.03	Correct	Correct	591	591
Agelenopsis_utahana_RBCH037-04	5	Cicurina_sp.1GAB_ARONT699-10	88.03	Incorrect	Incorrect	591	593
Agelenopsis_utahana_RBCH037-04	4	Agelenidae_Allagelena_gracilens_00786557	87.99	Correct	Incorrect	591	591
Agelenopsis_utahana_RBCH037-04	6	Dictynidae_Cicurina_cicur_00786548	86.82	Incorrect	Incorrect	591	592
Agelenopsis_utahana_RBCH037-04	7	Cicurina_placida_ARONT423-09	86.63	Incorrect	Incorrect	591	591
Agelenopsis_utahana_RBCH037-04	8	Araneidae_Zygiella_x-notata_00786326	86.62	Incorrect	Incorrect	591	583
Agelenopsis_utahana_RBCH037-04	9	Theridiidae_Robertus_scoticus_00786290	86.32	Incorrect	Incorrect	591	592
Agelenopsis_utahana_RBCH037-04	10	Theridiidae_Enoplognatha_afrodite_00786532	86.32	Incorrect	Incorrect	591	592
Agelenopsis_utahana_RBCH037-04	11	Cicurina_brevis_ARONT442-09	86.32	Incorrect	Incorrect	591	593
Coras_juvenilis_ERSPI008-08	2	Coras_montanus_ARONT426-09	96.88	Correct	Correct	641	640
Coras_juvenilis_ERSPI008-08	3	Coras_lamellosus_ERSPI247-09	92.98	Correct	Correct	641	641
Coras_juvenilis_ERSPI008-08	4	Agelenidae_Coelotes_terrestris_00786563	88.63	Correct	Incorrect	641	642
Coras_juvenilis_ERSPI008-08	5	Agelenidae_Inermocoelotes_anoplus_00786586	88.46	Correct	Incorrect	641	641
Coras_juvenilis_ERSPI008-08	6	Wadotes_calcaratus_ARONT362-09	87.85	Correct	Incorrect	641	642
Coras_juvenilis_ERSPI008-08	7	Tegenaria_agrestis_ARONT316-09	87.54	Correct	Incorrect	641	642
Coras_juvenilis_ERSPI008-08	8	Agelenidae_Tegenaria_atrica_00786583	87.07	Correct	Incorrect	641	642
Coras_juvenilis_ERSPI008-08	9	Dolomedes_sulfureus_GBCH11079-13	86.72	Incorrect	Incorrect	641	640
Coras_juvenilis_ERSPI008-08	10	Anyphaena_celer_ARONT409-09	86.29	Incorrect	Incorrect	641	642
Coras_juvenilis_ERSPI008-08	11	Dictyna_coloradensis_ARONT275-09	86.12	Incorrect	Incorrect	641	641
Coras_lamellosus_ERSPI247-09	3	Coras_juvenilis_ERSPI008-08	92.98	Correct	Correct	658	641
Coras_lamellosus_ERSPI247-09	2	Coras_montanus_ARONT426-09	92.69	Correct	Correct	658	657
Coras_lamellosus_ERSPI247-09	5	Agelenidae_Coelotes_terrestris_00786563	89.08	Correct	Incorrect	658	650
Coras_lamellosus_ERSPI247-09	4	Wadotes_calcaratus_ARONT362-09	89.04	Correct	Incorrect	658	657
Coras_lamellosus_ERSPI247-09	6	Anyphaena_celer_ARONT409-09	88.47	Incorrect	Incorrect	658	659
Coras_lamellosus_ERSPI247-09	7	Dictyna_brevitarsa_SPICH1044-09	88.15	Incorrect	Incorrect	658	658
Coras_lamellosus_ERSPI247-09	11	Agelenidae_Inermocoelotes_anoplus_00786586	87.98	Correct	Incorrect	658	649
Coras_lamellosus_ERSPI247-09	8	Emblyna_manitoba_SPIRU1042-11	87.9	Incorrect	Incorrect	658	661
Coras_lamellosus_ERSPI247-09	9	Emblyna_annulipes_JDTGS058-09	87.84	Incorrect	Incorrect	658	658
Coras_lamellosus_ERSPI247-09	10	Cicurina_robusta_ERSPI235-09	87.84	Incorrect	Incorrect	658	656
Coras_montanus_ARONT426-09	2	Coras_juvenilis_ERSPI008-08	96.88	Correct	Correct	658	640
Coras_montanus_ARONT426-09	3	Coras_lamellosus_ERSPI247-09	92.69	Correct	Correct	658	657
Coras_montanus_ARONT426-09	4	Agelenidae_Coelotes_terrestris_00786563	89.06	Correct	Incorrect	658	649
Coras_montanus_ARONT426-09	5	Tegenaria_agrestis_ARONT316-09	87.99	Correct	Incorrect	658	658
Coras_montanus_ARONT426-09	6	Agelenidae_Inermocoelotes_anoplus_00786586	87.98	Correct	Incorrect	658	649
Coras_montanus_ARONT426-09	7	Wadotes_calcaratus_ARONT362-09	87.58	Correct	Incorrect	658	660
Coras_montanus_ARONT426-09	8	Agelenidae_Tegenaria_atrica_00786583	87.37	Correct	Incorrect	658	649
Coras_montanus_ARONT426-09	9	Dolomedes_sulfureus_GBCH11079-13	86.8	Incorrect	Incorrect	658	659
Coras_montanus_ARONT426-09	10	Anyphaena_celer_ARONT409-09	86.78	Incorrect	Incorrect	658	658
Coras_montanus_ARONT426-09	11	Agroeca_pratensis_ERSPI215-09	86.34	Incorrect	Incorrect	658	659
Tegenaria_agrestis_ARONT316-09	2	Agelenidae_Tegenaria_atrica_00786583	91.98	Correct	Correct	658	648
Tegenaria_agrestis_ARONT316-09	3	Agelenidae_Allagelena_gracilens_00786557	89.2	Correct	Incorrect	658	648
Tegenaria_agrestis_ARONT316-09	5	Agelenidae_Coelotes_terrestris_00786563	88.43	Correct	Incorrect	658	648
Tegenaria_agrestis_ARONT316-09	6	Agelenidae_Agelena_labyrinthica_00786574	88.43	Correct	Incorrect	658	648
Tegenaria_agrestis_ARONT316-09	4	Myrmarachne_japonica_GBCH10988-13	88.16	Incorrect	Incorrect	658	659
Tegenaria_agrestis_ARONT316-09	7	Coras_montanus_ARONT426-09	87.99	Correct	Incorrect	658	658
Tegenaria_agrestis_ARONT316-09	9	Phyxelida_tanganensis_GACAC551-12	87.73	Incorrect	Incorrect	658	660
Tegenaria_agrestis_ARONT316-09	8	Dolomedes_sulfureus_GBCH11079-13	87.69	Incorrect	Incorrect	658	658
Tegenaria_agrestis_ARONT316-09	11	Theridiidae_Enoplognatha_afrodite_00786532	87.69	Incorrect	Incorrect	658	650
Tegenaria_agrestis_ARONT316-09	10	Coras_lamellosus_ERSPI247-09	87.56	Correct	Incorrect	658	659
Tegenaria_domestica_ARONT321-09	11	Gnaphosidae_Drassodes_pubescens_00786273	84.54	Incorrect	Incorrect	658	608
Tegenaria_domestica_ARONT321-09	8	Drassodes_mirus_KKCHE1064-09	83.83	Incorrect	Incorrect	658	643
Tegenaria_domestica_ARONT321-09	5	Gnaphosidae_Aphantaulax_cincta_00786470	83.82	Incorrect	Incorrect	658	649
Tegenaria_domestica_ARONT321-09	2	Yunohamella_lyrica_ARONT260-09	83.64	Incorrect	Incorrect	658	660
Tegenaria_domestica_ARONT321-09	3	Drassyllus_niger_ERSPI263-09	83.61	Incorrect	Incorrect	658	659
Tegenaria_domestica_ARONT321-09	4	Talavera_minuta_ARONT803-10	83.59	Incorrect	Incorrect	658	658
Tegenaria_domestica_ARONT321-09	6	Trebacosa_marxi_ARONT795-10	83.46	Incorrect	Incorrect	658	659
Tegenaria_domestica_ARONT321-09	7	Micaria_elizabethae_ERSPI341-09	83.43	Incorrect	Incorrect	658	658
Tegenaria_domestica_ARONT321-09	10	Theridiidae_Theridion_betteni_00786340	83.41	Incorrect	Incorrect	658	651
Tegenaria_domestica_ARONT321-09	9	Dictyna_major_SPICH163-09	83.36	Incorrect	Incorrect	658	661
Wadotes_calcaratus_ARONT362-09	2	Agelenidae_Coelotes_terrestris_00786563	90.12	Correct	Incorrect	658	648
Wadotes_calcaratus_ARONT362-09	3	Anyphaena_pectorosa_ARONT686-10	89.06	Incorrect	Incorrect	658	658
Wadotes_calcaratus_ARONT362-09	4	Coras_lamellosus_ERSPI247-09	89.04	Correct	Incorrect	658	657
Wadotes_calcaratus_ARONT362-09	5	Marpissa_formosa_ARONT765-10	87.88	Incorrect	Incorrect	658	660
Wadotes_calcaratus_ARONT362-09	8	Coras_juvenilis_ERSPI008-08	87.85	Correct	Incorrect	658	642
Wadotes_calcaratus_ARONT362-09	7	Agelenidae_Inermocoelotes_anoplus_00786586	87.79	Correct	Incorrect	658	647
Wadotes_calcaratus_ARONT362-09	6	Coras_montanus_ARONT426-09	87.58	Correct	Incorrect	658	660
Wadotes_calcaratus_ARONT362-09	9	Pelegrina_galathea_ARONT785-10	87.21	Incorrect	Incorrect	658	657
Wadotes_calcaratus_ARONT362-09	10	Myrmarachne_japonica_GBCH10988-13	86.95	Incorrect	Incorrect	658	659
Wadotes_calcaratus_ARONT362-09	11	Dictyna_brevitarsa_SPICH1044-09	86.78	Incorrect	Incorrect	658	658
Aphonopelma_sp._TARWO154-13	2	Poecilotheria_tigrinawesseli_TARWO143-13	84.91	Correct	Incorrect	676	676
Aphonopelma_sp._TARWO154-13	3	Poecilotheria_fasciata_TARWO151-13	84.59	Correct	Incorrect	676	675
Aphonopelma_sp._TARWO154-13	4	Poecilotheria_formosa_TARWO066-10	84.3	Correct	Incorrect	676	675
Aphonopelma_sp._TARWO154-13	6	Poecilotheria_striata_TARWO149-13	84.29	Correct	Incorrect	676	630
Aphonopelma_sp._TARWO154-13	7	Poecilotheria_rufilata_TARWO061-10	83.86	Correct	Incorrect	676	632
Aphonopelma_sp._TARWO154-13	5	Haplopelma_schmidti_GBCH1684-06	83.75	Correct	Incorrect	676	677
Aphonopelma_sp._TARWO154-13	8	Hahnia_sp.1GAB_TDWGB777-10	82.02	Incorrect	Incorrect	676	662
Aphonopelma_sp._TARWO154-13	9	Scylaceus_pallidus_SPIRU1003-11	81.94	Incorrect	Incorrect	676	659
Aphonopelma_sp._TARWO154-13	10	Tegenaria_agrestis_ARONT316-09	81.59	Incorrect	Incorrect	676	666
Aphonopelma_sp._TARWO154-13	11	Agelenidae_Tegenaria_atrica_00786583	81.58	Incorrect	Incorrect	676	657
Aphonopelma_sp.1SEM-2008_GBCH2389-08	5	Gnaphosidae_Aphantaulax_cincta_00786470	79.81	Incorrect	Incorrect	696	619
Aphonopelma_sp.1SEM-2008_GBCH2389-08	3	Tegenaria_domestica_ARONT321-09	79.51	Incorrect	Incorrect	696	659
Aphonopelma_sp.1SEM-2008_GBCH2389-08	2	Gnaphosa_borea_SPICH152-09	79.48	Incorrect	Incorrect	696	658
Aphonopelma_sp.1SEM-2008_GBCH2389-08	6	Eriauchenius_jeanneli_GBCH11413-13	79.21	Incorrect	Incorrect	696	635
Aphonopelma_sp.1SEM-2008_GBCH2389-08	4	Linyphiidae_Linyphia_hortensis_00786526	79.13	Incorrect	Incorrect	696	642
Aphonopelma_sp.1SEM-2008_GBCH2389-08	8	Gnaphosidae_Scotophaeus_scutulatus_00786576	78.84	Incorrect	Incorrect	696	619
Aphonopelma_sp.1SEM-2008_GBCH2389-08	7	Thomisidae_Ozyptila_atomaria_00786522	78.42	Incorrect	Incorrect	696	644
Aphonopelma_sp.1SEM-2008_GBCH2389-08	11	Ambohima_andrefana_GACAC559-12	78.22	Incorrect	Incorrect	696	629
Aphonopelma_sp.1SEM-2008_GBCH2389-08	9	Salticidae_Leptorchestes_berolinensis_00786512	77.98	Incorrect	Incorrect	696	645
Aphonopelma_sp.1SEM-2008_GBCH2389-08	10	Hilaira_canaliculata_SPICH022-09	77.79	Incorrect	Incorrect	696	653
Eupalaestrus_campestratus_AGB004-11	3	Poecilotheria_tigrinawesseli_TARWO143-13	83.88	Correct	Incorrect	656	645
Eupalaestrus_campestratus_AGB004-11	2	Poecilotheria_formosa_TARWO066-10	83.69	Correct	Incorrect	656	650
Eupalaestrus_campestratus_AGB004-11	5	Poecilotheria_rufilata_TARWO061-10	82.85	Correct	Incorrect	656	618
Eupalaestrus_campestratus_AGB004-11	6	Poecilotheria_striata_TARWO149-13	82.55	Correct	Incorrect	656	619
Eupalaestrus_campestratus_AGB004-11	4	Poecilotheria_ornata_TARWO160-13	82.11	Correct	Incorrect	656	654
Eupalaestrus_campestratus_AGB004-11	8	Moggridgea_rupicoloides_GBCH5436-11	80.94	Incorrect	Incorrect	656	598
Eupalaestrus_campestratus_AGB004-11	7	Tegenaria_agrestis_ARONT316-09	80.43	Incorrect	Incorrect	656	644
Eupalaestrus_campestratus_AGB004-11	11	Tegenaria_domestica_ARONT321-09	79.69	Incorrect	Incorrect	656	640
Eupalaestrus_campestratus_AGB004-11	10	Salticidae_Hasarius_adansoni_00786348	79.53	Incorrect	Incorrect	656	645
Eupalaestrus_campestratus_AGB004-11	9	Gorgyrella_sp._AGB006-11	79.39	Incorrect	Incorrect	656	655
Haplopelma_lividum_TARWO074-10	2	Haplopelma_schmidti_GBCH1684-06	86.69	Correct	Correct	676	676
Haplopelma_lividum_TARWO074-10	3	Poecilotheria_ornata_TARWO160-13	83.73	Correct	Incorrect	676	676
Haplopelma_lividum_TARWO074-10	4	Poecilotheria_subfusca_TARWO130-13	82.81	Correct	Incorrect	676	675
Haplopelma_lividum_TARWO074-10	5	Agelenidae_Allagelena_gracilens_00786557	81.11	Incorrect	Incorrect	676	651
Haplopelma_lividum_TARWO074-10	6	Cicurina_sp.1GAB_ARONT699-10	80.49	Incorrect	Incorrect	676	656
Haplopelma_lividum_TARWO074-10	7	Dictyna_coloradensis_ARONT275-09	80.15	Incorrect	Incorrect	676	660
Haplopelma_lividum_TARWO074-10	9	Dictynidae_Cicurina_cicur_00786548	80.12	Incorrect	Incorrect	676	649
Haplopelma_lividum_TARWO074-10	8	Micaria_dives_GBCH11043-13	79.85	Incorrect	Incorrect	676	680
Haplopelma_lividum_TARWO074-10	10	Kaestneria_pullata_SPICH350-09	79.82	Incorrect	Incorrect	676	659
Haplopelma_lividum_TARWO074-10	11	Enoplognatha_intrepida_SPICH932-09	79.76	Incorrect	Incorrect	676	661
Haplopelma_schmidti_GBCH1684-06	2	Haplopelma_lividum_TARWO074-10	86.69	Correct	Correct	699	676
Haplopelma_schmidti_GBCH1684-06	3	Poecilotheria_smithi_TARWO137-13	86.39	Correct	Incorrect	699	676
Haplopelma_schmidti_GBCH1684-06	8	Poecilotheria_rufilata_TARWO061-10	86.35	Correct	Incorrect	699	630
Haplopelma_schmidti_GBCH1684-06	4	Poecilotheria_formosa_TARWO066-10	85.8	Correct	Incorrect	699	676
Haplopelma_schmidti_GBCH1684-06	5	Poecilotheria_miranda_TARWO140-13	85.65	Correct	Incorrect	699	676
Haplopelma_schmidti_GBCH1684-06	6	Poecilotheria_fasciata_TARWO151-13	85.36	Correct	Incorrect	699	676
Haplopelma_schmidti_GBCH1684-06	7	Poecilotheria_tigrinawesseli_TARWO143-13	85.36	Correct	Incorrect	699	676
Haplopelma_schmidti_GBCH1684-06	10	Poecilotheria_striata_TARWO149-13	84.94	Correct	Incorrect	699	631
Haplopelma_schmidti_GBCH1684-06	9	Poecilotheria_regalis_TARWO141-13	84.59	Correct	Incorrect	699	675
Haplopelma_schmidti_GBCH1684-06	11	Aphonopelma_sp._TARWO154-13	83.75	Correct	Incorrect	699	677
Poecilotheria_fasciata_TARWO151-13	2	Poecilotheria_smithi_TARWO137-13	94.97	Correct	Correct	676	676
Poecilotheria_fasciata_TARWO151-13	3	Poecilotheria_regalis_TARWO141-13	94.52	Correct	Correct	676	675
Poecilotheria_fasciata_TARWO151-13	4	Poecilotheria_striata_TARWO149-13	93.98	Correct	Correct	676	631
Poecilotheria_fasciata_TARWO151-13	5	Poecilotheria_ornata_TARWO160-13	92.01	Correct	Correct	676	676
Poecilotheria_fasciata_TARWO151-13	6	Poecilotheria_miranda_TARWO140-13	89.94	Correct	Correct	676	676
Poecilotheria_fasciata_TARWO151-13	7	Poecilotheria_tigrinawesseli_TARWO143-13	89.79	Correct	Correct	676	676
Poecilotheria_fasciata_TARWO151-13	8	Poecilotheria_formosa_TARWO066-10	88.91	Correct	Correct	676	676
Poecilotheria_fasciata_TARWO151-13	9	Poecilotheria_subfusca_TARWO130-13	87.41	Correct	Correct	676	675
Poecilotheria_fasciata_TARWO151-13	10	Haplopelma_schmidti_GBCH1684-06	85.36	Correct	Incorrect	676	676
Poecilotheria_fasciata_TARWO151-13	11	Aphonopelma_sp._TARWO154-13	84.59	Correct	Incorrect	676	675
Poecilotheria_formosa_TARWO066-10	2	Poecilotheria_tigrinawesseli_TARWO143-13	92.6	Correct	Correct	676	676
Poecilotheria_formosa_TARWO066-10	3	Poecilotheria_miranda_TARWO140-13	91.42	Correct	Correct	676	676
Poecilotheria_formosa_TARWO066-10	8	Poecilotheria_striata_TARWO149-13	89.86	Correct	Correct	676	631
Poecilotheria_formosa_TARWO066-10	4	Poecilotheria_ornata_TARWO160-13	89.64	Correct	Correct	676	676
Poecilotheria_formosa_TARWO066-10	5	Poecilotheria_regalis_TARWO141-13	89.48	Correct	Correct	676	675
Poecilotheria_formosa_TARWO066-10	6	Poecilotheria_smithi_TARWO137-13	89.2	Correct	Correct	676	676
Poecilotheria_formosa_TARWO066-10	7	Poecilotheria_fasciata_TARWO151-13	88.91	Correct	Correct	676	676
Poecilotheria_formosa_TARWO066-10	9	Poecilotheria_rufilata_TARWO061-10	88.1	Correct	Correct	676	630
Poecilotheria_formosa_TARWO066-10	10	Haplopelma_schmidti_GBCH1684-06	85.8	Correct	Incorrect	676	676
Poecilotheria_formosa_TARWO066-10	11	Poecilotheria_subfusca_TARWO130-13	85.63	Correct	Correct	676	675
Poecilotheria_miranda_TARWO140-13	2	Poecilotheria_tigrinawesseli_TARWO143-13	93.79	Correct	Correct	676	676
Poecilotheria_miranda_TARWO140-13	3	Poecilotheria_formosa_TARWO066-10	91.42	Correct	Correct	676	676
Poecilotheria_miranda_TARWO140-13	7	Poecilotheria_rufilata_TARWO061-10	90.48	Correct	Correct	676	630
Poecilotheria_miranda_TARWO140-13	4	Poecilotheria_ornata_TARWO160-13	90.09	Correct	Correct	676	676
Poecilotheria_miranda_TARWO140-13	5	Poecilotheria_smithi_TARWO137-13	90.09	Correct	Correct	676	676
Poecilotheria_miranda_TARWO140-13	6	Poecilotheria_fasciata_TARWO151-13	89.94	Correct	Correct	676	676
Poecilotheria_miranda_TARWO140-13	10	Poecilotheria_striata_TARWO149-13	89.06	Correct	Correct	676	631
Poecilotheria_miranda_TARWO140-13	8	Poecilotheria_regalis_TARWO141-13	88.74	Correct	Correct	676	675
Poecilotheria_miranda_TARWO140-13	9	Poecilotheria_subfusca_TARWO130-13	87.85	Correct	Correct	676	675
Poecilotheria_miranda_TARWO140-13	11	Haplopelma_schmidti_GBCH1684-06	85.65	Correct	Incorrect	676	676
Poecilotheria_ornata_TARWO160-13	2	Poecilotheria_smithi_TARWO137-13	92.31	Correct	Correct	676	676
Poecilotheria_ornata_TARWO160-13	5	Poecilotheria_striata_TARWO149-13	92.23	Correct	Correct	676	631
Poecilotheria_ornata_TARWO160-13	3	Poecilotheria_fasciata_TARWO151-13	92.01	Correct	Correct	676	676
Poecilotheria_ornata_TARWO160-13	4	Poecilotheria_regalis_TARWO141-13	91.7	Correct	Correct	676	675
Poecilotheria_ornata_TARWO160-13	6	Poecilotheria_tigrinawesseli_TARWO143-13	90.53	Correct	Correct	676	676
Poecilotheria_ornata_TARWO160-13	7	Poecilotheria_miranda_TARWO140-13	90.09	Correct	Correct	676	676
Poecilotheria_ornata_TARWO160-13	8	Poecilotheria_formosa_TARWO066-10	89.64	Correct	Correct	676	676
Poecilotheria_ornata_TARWO160-13	9	Poecilotheria_rufilata_TARWO061-10	88.57	Correct	Correct	676	630
Poecilotheria_ornata_TARWO160-13	10	Haplopelma_lividum_TARWO074-10	83.73	Correct	Incorrect	676	676
Poecilotheria_ornata_TARWO160-13	11	Moggridgea_terrestris_GBCH5435-11	80.9	Incorrect	Incorrect	676	665
Poecilotheria_regalis_TARWO141-13	4	Poecilotheria_striata_TARWO149-13	95.4	Correct	Correct	676	630
Poecilotheria_regalis_TARWO141-13	2	Poecilotheria_fasciata_TARWO151-13	94.52	Correct	Correct	676	675
Poecilotheria_regalis_TARWO141-13	3	Poecilotheria_smithi_TARWO137-13	93.78	Correct	Correct	676	675
Poecilotheria_regalis_TARWO141-13	5	Poecilotheria_ornata_TARWO160-13	91.7	Correct	Correct	676	675
Poecilotheria_regalis_TARWO141-13	6	Poecilotheria_formosa_TARWO066-10	89.48	Correct	Correct	676	675
Poecilotheria_regalis_TARWO141-13	7	Poecilotheria_tigrinawesseli_TARWO143-13	89.19	Correct	Correct	676	675
Poecilotheria_regalis_TARWO141-13	8	Poecilotheria_miranda_TARWO140-13	88.74	Correct	Correct	676	675
Poecilotheria_regalis_TARWO141-13	9	Poecilotheria_rufilata_TARWO061-10	87.3	Correct	Correct	676	630
Poecilotheria_regalis_TARWO141-13	10	Haplopelma_schmidti_GBCH1684-06	84.59	Correct	Incorrect	676	675
Poecilotheria_regalis_TARWO141-13	11	Corinnidae_Phrurolithus_minimus_00786559	80.43	Incorrect	Incorrect	676	649
Poecilotheria_rufilata_TARWO061-10	2	Poecilotheria_miranda_TARWO140-13	90.48	Correct	Correct	631	630
Poecilotheria_rufilata_TARWO061-10	3	Poecilotheria_ornata_TARWO160-13	88.57	Correct	Correct	631	630
Poecilotheria_rufilata_TARWO061-10	4	Poecilotheria_subfusca_TARWO130-13	88.43	Correct	Correct	631	631
Poecilotheria_rufilata_TARWO061-10	5	Poecilotheria_formosa_TARWO066-10	88.1	Correct	Correct	631	630
Poecilotheria_rufilata_TARWO061-10	6	Poecilotheria_smithi_TARWO137-13	87.62	Correct	Correct	631	630
Poecilotheria_rufilata_TARWO061-10	7	Poecilotheria_regalis_TARWO141-13	87.3	Correct	Correct	631	630
Poecilotheria_rufilata_TARWO061-10	8	Poecilotheria_striata_TARWO149-13	86.83	Correct	Correct	631	630
Poecilotheria_rufilata_TARWO061-10	9	Haplopelma_schmidti_GBCH1684-06	86.35	Correct	Incorrect	631	630
Poecilotheria_rufilata_TARWO061-10	10	Aphonopelma_sp._TARWO154-13	83.86	Correct	Incorrect	631	632
Poecilotheria_rufilata_TARWO061-10	11	Eupalaestrus_campestratus_AGB004-11	82.85	Correct	Incorrect	631	618
Poecilotheria_smithi_TARWO137-13	2	Poecilotheria_fasciata_TARWO151-13	94.97	Correct	Correct	676	676
Poecilotheria_smithi_TARWO137-13	5	Poecilotheria_striata_TARWO149-13	93.98	Correct	Correct	676	631
Poecilotheria_smithi_TARWO137-13	3	Poecilotheria_regalis_TARWO141-13	93.78	Correct	Correct	676	675
Poecilotheria_smithi_TARWO137-13	4	Poecilotheria_ornata_TARWO160-13	92.31	Correct	Correct	676	676
Poecilotheria_smithi_TARWO137-13	6	Poecilotheria_miranda_TARWO140-13	90.09	Correct	Correct	676	676
Poecilotheria_smithi_TARWO137-13	7	Poecilotheria_tigrinawesseli_TARWO143-13	89.94	Correct	Correct	676	676
Poecilotheria_smithi_TARWO137-13	8	Poecilotheria_formosa_TARWO066-10	89.2	Correct	Correct	676	676
Poecilotheria_smithi_TARWO137-13	10	Poecilotheria_rufilata_TARWO061-10	87.62	Correct	Correct	676	630
Poecilotheria_smithi_TARWO137-13	9	Haplopelma_schmidti_GBCH1684-06	86.39	Correct	Incorrect	676	676
Poecilotheria_smithi_TARWO137-13	11	Phrurotimpus_alarius_ARONT750-10	80.42	Incorrect	Incorrect	676	664
Poecilotheria_striata_TARWO149-13	2	Poecilotheria_regalis_TARWO141-13	95.4	Correct	Correct	631	630
Poecilotheria_striata_TARWO149-13	3	Poecilotheria_fasciata_TARWO151-13	93.98	Correct	Correct	631	631
Poecilotheria_striata_TARWO149-13	4	Poecilotheria_smithi_TARWO137-13	93.98	Correct	Correct	631	631
Poecilotheria_striata_TARWO149-13	5	Poecilotheria_ornata_TARWO160-13	92.23	Correct	Correct	631	631
Poecilotheria_striata_TARWO149-13	6	Poecilotheria_formosa_TARWO066-10	89.86	Correct	Correct	631	631
Poecilotheria_striata_TARWO149-13	7	Poecilotheria_tigrinawesseli_TARWO143-13	89.54	Correct	Correct	631	631
Poecilotheria_striata_TARWO149-13	8	Poecilotheria_miranda_TARWO140-13	89.06	Correct	Correct	631	631
Poecilotheria_striata_TARWO149-13	9	Poecilotheria_subfusca_TARWO130-13	87.14	Correct	Correct	631	630
Poecilotheria_striata_TARWO149-13	10	Poecilotheria_rufilata_TARWO061-10	86.83	Correct	Correct	631	630
Poecilotheria_striata_TARWO149-13	11	Haplopelma_schmidti_GBCH1684-06	84.94	Correct	Incorrect	631	631
Poecilotheria_subfusca_TARWO130-13	4	Poecilotheria_rufilata_TARWO061-10	88.43	Correct	Correct	676	631
Poecilotheria_subfusca_TARWO130-13	2	Poecilotheria_miranda_TARWO140-13	87.85	Correct	Correct	676	675
Poecilotheria_subfusca_TARWO130-13	3	Poecilotheria_fasciata_TARWO151-13	87.41	Correct	Correct	676	675
Poecilotheria_subfusca_TARWO130-13	6	Poecilotheria_striata_TARWO149-13	87.14	Correct	Correct	676	630
Poecilotheria_subfusca_TARWO130-13	5	Poecilotheria_tigrinawesseli_TARWO143-13	86.81	Correct	Correct	676	675
Poecilotheria_subfusca_TARWO130-13	7	Poecilotheria_formosa_TARWO066-10	85.63	Correct	Correct	676	675
Poecilotheria_subfusca_TARWO130-13	8	Haplopelma_lividum_TARWO074-10	82.81	Correct	Incorrect	676	675
Poecilotheria_subfusca_TARWO130-13	9	Psalmopoeus_cambridgei_AGB005-11	80.98	Correct	Incorrect	676	673
Poecilotheria_subfusca_TARWO130-13	10	Moggridgea_australis_GBCH5437-11	80.96	Incorrect	Incorrect	676	646
Poecilotheria_subfusca_TARWO130-13	11	Tennesseellum_formica_ERSPI383-09	79.12	Incorrect	Incorrect	676	661
Poecilotheria_tigrinawesseli_TARWO143-13	2	Poecilotheria_miranda_TARWO140-13	93.79	Correct	Correct	676	676
Poecilotheria_tigrinawesseli_TARWO143-13	3	Poecilotheria_formosa_TARWO066-10	92.6	Correct	Correct	676	676
Poecilotheria_tigrinawesseli_TARWO143-13	4	Poecilotheria_ornata_TARWO160-13	90.53	Correct	Correct	676	676
Poecilotheria_tigrinawesseli_TARWO143-13	5	Poecilotheria_smithi_TARWO137-13	89.94	Correct	Correct	676	676
Poecilotheria_tigrinawesseli_TARWO143-13	6	Poecilotheria_fasciata_TARWO151-13	89.79	Correct	Correct	676	676
Poecilotheria_tigrinawesseli_TARWO143-13	8	Poecilotheria_striata_TARWO149-13	89.54	Correct	Correct	676	631
Poecilotheria_tigrinawesseli_TARWO143-13	7	Poecilotheria_regalis_TARWO141-13	89.19	Correct	Correct	676	675
Poecilotheria_tigrinawesseli_TARWO143-13	9	Poecilotheria_subfusca_TARWO130-13	86.81	Correct	Correct	676	675
Poecilotheria_tigrinawesseli_TARWO143-13	10	Haplopelma_schmidti_GBCH1684-06	85.36	Correct	Incorrect	676	676
Poecilotheria_tigrinawesseli_TARWO143-13	11	Aphonopelma_sp._TARWO154-13	84.91	Correct	Incorrect	676	676
Psalmopoeus_cambridgei_AGB005-11	2	Poecilotheria_subfusca_TARWO130-13	80.98	Correct	Incorrect	671	673
Psalmopoeus_cambridgei_AGB005-11	10	Octonoba_sinensis_GBCH11190-13	78.62	Incorrect	Incorrect	671	566
Psalmopoeus_cambridgei_AGB005-11	3	Sciastes_dubius_KKCHE534-07	77.86	Incorrect	Incorrect	671	664
Psalmopoeus_cambridgei_AGB005-11	4	Agelenidae_Allagelena_gracilens_00786557	77.76	Incorrect	Incorrect	671	652
Psalmopoeus_cambridgei_AGB005-11	5	Emblyna_sp.8GAB_ARONT482-10	77.56	Incorrect	Incorrect	671	664
Psalmopoeus_cambridgei_AGB005-11	7	Dictynidae_Dictyna_arundinacea_00786369	77.52	Incorrect	Incorrect	671	654
Psalmopoeus_cambridgei_AGB005-11	6	Walckenaeria_directa_SPIAL236-10	77.46	Incorrect	Incorrect	671	661
Psalmopoeus_cambridgei_AGB005-11	8	Dictynidae_Cicurina_cicur_00786548	77.35	Incorrect	Incorrect	671	649
Psalmopoeus_cambridgei_AGB005-11	9	Hahnia_glacialis_UAMIC1590-13	77.21	Incorrect	Incorrect	671	623
Psalmopoeus_cambridgei_AGB005-11	11	Linyphiidae_Microlinyphia_impigra_00786350	76.95	Incorrect	Incorrect	671	655
Psalmopoeus_pulcher_TARWO056-10	2	Sciastes_hastatus_SPICH524-09	80.81	Incorrect	Incorrect	645	620
Psalmopoeus_pulcher_TARWO056-10	3	Sciastes_dubius_KKCHE534-07	80.55	Incorrect	Incorrect	645	617
Psalmopoeus_pulcher_TARWO056-10	5	Vytfutia_sp.1HMW-2012_GACAC586-12	79.9	Incorrect	Incorrect	645	622
Psalmopoeus_pulcher_TARWO056-10	6	Tetragnathidae_Metellina_segmentata_00786357	79.61	Incorrect	Incorrect	645	618
Psalmopoeus_pulcher_TARWO056-10	4	Haplopelma_lividum_TARWO074-10	79.54	Correct	Incorrect	645	650
Psalmopoeus_pulcher_TARWO056-10	7	Stemonyphantes_blauveltae_ARONT431-09	79.3	Incorrect	Incorrect	645	628
Psalmopoeus_pulcher_TARWO056-10	8	Phyxelida_tanganensis_GACAC551-12	79.08	Incorrect	Incorrect	645	631
Psalmopoeus_pulcher_TARWO056-10	9	Xysticus_britcheri_SPIRU1125-11	79.05	Incorrect	Incorrect	645	630
Psalmopoeus_pulcher_TARWO056-10	10	Malaika_longipes_GACAC550-12	78.79	Incorrect	Incorrect	645	627
Psalmopoeus_pulcher_TARWO056-10	11	Bathyphantes_keeni_SPIAL164-10	78.15	Incorrect	Incorrect	645	627
Ambohima_andrefana_GACAC559-12	2	Ambohima_ranohira_GACAC561-12	93.16	Correct	Correct	658	658
Ambohima_andrefana_GACAC559-12	3	Ambohima_zoky_GACAC555-12	91.93	Correct	Correct	658	657
Ambohima_andrefana_GACAC559-12	4	Ambohima_antsinanana_GACAC565-12	91.73	Correct	Correct	658	653
Ambohima_andrefana_GACAC559-12	5	Ambohima_maizina_GACAC554-12	91.73	Correct	Correct	658	653
Ambohima_andrefana_GACAC559-12	6	Ambohima_vato_GACAC564-12	91.59	Correct	Correct	658	654
Ambohima_andrefana_GACAC559-12	7	Ambohima_zandry_GACAC553-12	91.02	Correct	Correct	658	657
Ambohima_andrefana_GACAC559-12	8	Ambohima_sublima_GACAC569-12	89.95	Correct	Correct	658	657
Ambohima_andrefana_GACAC559-12	9	Ambohima_avaratra_GACAC574-12	89.36	Correct	Correct	658	658
Ambohima_andrefana_GACAC559-12	10	Rahavavy_fanivelona_GACAC576-12	87.99	Correct	Incorrect	658	658
Ambohima_andrefana_GACAC559-12	11	Rahavavy_ida_GACAC578-12	87.21	Correct	Incorrect	658	657
Ambohima_antsinanana_GACAC565-12	2	Ambohima_zoky_GACAC555-12	92.1	Correct	Correct	658	658
Ambohima_antsinanana_GACAC565-12	3	Ambohima_andrefana_GACAC559-12	91.73	Correct	Correct	658	653
Ambohima_antsinanana_GACAC565-12	4	Ambohima_vato_GACAC564-12	91.44	Correct	Correct	658	654
Ambohima_antsinanana_GACAC565-12	5	Ambohima_ranohira_GACAC561-12	91.28	Correct	Correct	658	654
Ambohima_antsinanana_GACAC565-12	6	Ambohima_maizina_GACAC554-12	90.88	Correct	Correct	658	658
Ambohima_antsinanana_GACAC565-12	7	Ambohima_sublima_GACAC569-12	90.67	Correct	Correct	658	654
Ambohima_antsinanana_GACAC565-12	8	Ambohima_zandry_GACAC553-12	90.27	Correct	Correct	658	658
Ambohima_antsinanana_GACAC565-12	9	Ambohima_avaratra_GACAC574-12	89.51	Correct	Correct	658	658
Ambohima_antsinanana_GACAC565-12	11	Phyxelida_tanganensis_GACAC551-12	87.63	Correct	Incorrect	658	655
Ambohima_antsinanana_GACAC565-12	10	Micaria_elizabethae_ERSPI341-09	87.56	Incorrect	Incorrect	658	659
Ambohima_avaratra_GACAC574-12	2	Ambohima_zoky_GACAC555-12	91.64	Correct	Correct	658	658
Ambohima_avaratra_GACAC574-12	3	Ambohima_maizina_GACAC554-12	91.2	Correct	Correct	658	659
Ambohima_avaratra_GACAC574-12	4	Ambohima_sublima_GACAC569-12	90.41	Correct	Correct	658	657
Ambohima_avaratra_GACAC574-12	5	Ambohima_ranohira_GACAC561-12	90.41	Correct	Correct	658	657
Ambohima_avaratra_GACAC574-12	7	Ambohima_vato_GACAC564-12	89.91	Correct	Correct	658	654
Ambohima_avaratra_GACAC574-12	6	Ambohima_zandry_GACAC553-12	89.82	Correct	Correct	658	658
Ambohima_avaratra_GACAC574-12	8	Ambohima_antsinanana_GACAC565-12	89.51	Correct	Correct	658	658
Ambohima_avaratra_GACAC574-12	9	Ambohima_andrefana_GACAC559-12	89.35	Correct	Correct	658	657
Ambohima_avaratra_GACAC574-12	10	Dolomedes_japonicus_GBCH11078-13	87.42	Incorrect	Incorrect	658	660
Ambohima_avaratra_GACAC574-12	11	Xevioso_kulufa_GACAC548-12	87.21	Correct	Incorrect	658	657
Ambohima_maizina_GACAC554-12	2	Ambohima_zoky_GACAC555-12	92.86	Correct	Correct	658	658
Ambohima_maizina_GACAC554-12	3	Ambohima_zandry_GACAC553-12	92.71	Correct	Correct	658	658
Ambohima_maizina_GACAC554-12	4	Ambohima_andrefana_GACAC559-12	91.73	Correct	Correct	658	653
Ambohima_maizina_GACAC554-12	5	Ambohima_ranohira_GACAC561-12	91.44	Correct	Correct	658	654
Ambohima_maizina_GACAC554-12	6	Ambohima_avaratra_GACAC574-12	91.2	Correct	Correct	658	659
Ambohima_maizina_GACAC554-12	7	Ambohima_antsinanana_GACAC565-12	90.88	Correct	Correct	658	658
Ambohima_maizina_GACAC554-12	8	Ambohima_sublima_GACAC569-12	90.83	Correct	Correct	658	654
Ambohima_maizina_GACAC554-12	9	Ambohima_vato_GACAC564-12	90.24	Correct	Correct	658	656
Ambohima_maizina_GACAC554-12	10	Micaria_elizabethae_ERSPI341-09	87.41	Incorrect	Incorrect	658	659
Ambohima_maizina_GACAC554-12	11	Rahavavy_ida_GACAC578-12	87.41	Correct	Incorrect	658	659
Ambohima_ranohira_GACAC561-12	2	Ambohima_andrefana_GACAC559-12	93.16	Correct	Correct	658	658
Ambohima_ranohira_GACAC561-12	3	Ambohima_zoky_GACAC555-12	91.93	Correct	Correct	658	657
Ambohima_ranohira_GACAC561-12	4	Ambohima_vato_GACAC564-12	91.59	Correct	Correct	658	654
Ambohima_ranohira_GACAC561-12	5	Ambohima_maizina_GACAC554-12	91.44	Correct	Correct	658	654
Ambohima_ranohira_GACAC561-12	6	Ambohima_antsinanana_GACAC565-12	91.28	Correct	Correct	658	654
Ambohima_ranohira_GACAC561-12	7	Ambohima_zandry_GACAC553-12	90.87	Correct	Correct	658	657
Ambohima_ranohira_GACAC561-12	8	Ambohima_avaratra_GACAC574-12	90.41	Correct	Correct	658	657
Ambohima_ranohira_GACAC561-12	9	Ambohima_sublima_GACAC569-12	90.26	Correct	Correct	658	657
Ambohima_ranohira_GACAC561-12	10	Rahavavy_fanivelona_GACAC576-12	87.84	Correct	Incorrect	658	658
Ambohima_ranohira_GACAC561-12	11	Xevioso_colobata_GACAC549-12	87.1	Correct	Incorrect	658	659
Ambohima_sublima_GACAC569-12	2	Ambohima_zoky_GACAC555-12	91.32	Correct	Correct	658	657
Ambohima_sublima_GACAC569-12	3	Ambohima_maizina_GACAC554-12	90.83	Correct	Correct	658	654
Ambohima_sublima_GACAC569-12	4	Ambohima_antsinanana_GACAC565-12	90.67	Correct	Correct	658	654
Ambohima_sublima_GACAC569-12	5	Ambohima_vato_GACAC564-12	90.43	Correct	Correct	658	658
Ambohima_sublima_GACAC569-12	6	Ambohima_avaratra_GACAC574-12	90.41	Correct	Correct	658	657
Ambohima_sublima_GACAC569-12	7	Ambohima_ranohira_GACAC561-12	90.26	Correct	Correct	658	657
Ambohima_sublima_GACAC569-12	8	Ambohima_andrefana_GACAC559-12	89.95	Correct	Correct	658	657
Ambohima_sublima_GACAC569-12	9	Phyxelida_tanganensis_GACAC551-12	87.25	Correct	Incorrect	658	659
Ambohima_sublima_GACAC569-12	10	Amaurobiidae_Amaurobius_fenestralis_00786389	86.98	Incorrect	Incorrect	658	645
Ambohima_sublima_GACAC569-12	11	Theridiidae_Crustulina_scabripes_00786479	86.75	Incorrect	Incorrect	658	649
Ambohima_vato_GACAC564-12	2	Ambohima_zoky_GACAC555-12	92.05	Correct	Correct	658	654
Ambohima_vato_GACAC564-12	3	Ambohima_ranohira_GACAC561-12	91.59	Correct	Correct	658	654
Ambohima_vato_GACAC564-12	4	Ambohima_andrefana_GACAC559-12	91.59	Correct	Correct	658	654
Ambohima_vato_GACAC564-12	5	Ambohima_antsinanana_GACAC565-12	91.44	Correct	Correct	658	654
Ambohima_vato_GACAC564-12	6	Ambohima_sublima_GACAC569-12	90.43	Correct	Correct	658	658
Ambohima_vato_GACAC564-12	7	Ambohima_zandry_GACAC553-12	90.37	Correct	Correct	658	654
Ambohima_vato_GACAC564-12	8	Ambohima_maizina_GACAC554-12	90.24	Correct	Correct	658	656
Ambohima_vato_GACAC564-12	9	Ambohima_avaratra_GACAC574-12	89.91	Correct	Correct	658	654
Ambohima_vato_GACAC564-12	10	Phyxelida_tanganensis_GACAC551-12	88.32	Correct	Incorrect	658	659
Ambohima_vato_GACAC564-12	11	Amaurobius_borealis_ARONT544-10	87.63	Incorrect	Incorrect	658	655
Ambohima_zandry_GACAC553-12	2	Ambohima_maizina_GACAC554-12	92.71	Correct	Correct	658	658
Ambohima_zandry_GACAC553-12	3	Ambohima_zoky_GACAC555-12	92.1	Correct	Correct	658	658
Ambohima_zandry_GACAC553-12	4	Ambohima_andrefana_GACAC559-12	91.02	Correct	Correct	658	657
Ambohima_zandry_GACAC553-12	5	Ambohima_ranohira_GACAC561-12	90.87	Correct	Correct	658	657
Ambohima_zandry_GACAC553-12	7	Ambohima_vato_GACAC564-12	90.37	Correct	Correct	658	654
Ambohima_zandry_GACAC553-12	6	Ambohima_antsinanana_GACAC565-12	90.27	Correct	Correct	658	658
Ambohima_zandry_GACAC553-12	8	Ambohima_avaratra_GACAC574-12	89.82	Correct	Correct	658	658
Ambohima_zandry_GACAC553-12	9	Micaria_elizabethae_ERSPI341-09	87.56	Incorrect	Incorrect	658	659
Ambohima_zandry_GACAC553-12	10	Phyxelida_tanganensis_GACAC551-12	87.54	Correct	Incorrect	658	658
Ambohima_zandry_GACAC553-12	11	Rahavavy_ida_GACAC578-12	87.23	Correct	Incorrect	658	658
Ambohima_zoky_GACAC555-12	2	Ambohima_maizina_GACAC554-12	92.86	Correct	Correct	658	658
Ambohima_zoky_GACAC555-12	3	Ambohima_zandry_GACAC553-12	92.1	Correct	Correct	658	658
Ambohima_zoky_GACAC555-12	4	Ambohima_antsinanana_GACAC565-12	92.1	Correct	Correct	658	658
Ambohima_zoky_GACAC555-12	5	Ambohima_vato_GACAC564-12	92.05	Correct	Correct	658	654
Ambohima_zoky_GACAC555-12	6	Ambohima_andrefana_GACAC559-12	91.93	Correct	Correct	658	657
Ambohima_zoky_GACAC555-12	7	Ambohima_ranohira_GACAC561-12	91.93	Correct	Correct	658	657
Ambohima_zoky_GACAC555-12	8	Ambohima_avaratra_GACAC574-12	91.64	Correct	Correct	658	658
Ambohima_zoky_GACAC555-12	9	Ambohima_sublima_GACAC569-12	91.32	Correct	Correct	658	657
Ambohima_zoky_GACAC555-12	10	Rahavavy_ida_GACAC578-12	88.45	Correct	Incorrect	658	658
Ambohima_zoky_GACAC555-12	11	Xevioso_colobata_GACAC549-12	87.82	Correct	Incorrect	658	657
Malaika_longipes_GACAC550-12	2	Phyxelida_tanganensis_GACAC551-12	88.33	Correct	Incorrect	658	660
Malaika_longipes_GACAC550-12	4	Dictynidae_Cicurina_cicur_00786548	87.17	Incorrect	Incorrect	658	647
Malaika_longipes_GACAC550-12	3	Rahavavy_ida_GACAC578-12	87.08	Correct	Incorrect	658	658
Malaika_longipes_GACAC550-12	5	Cicurina_placida_ARONT423-09	86.52	Incorrect	Incorrect	658	653
Malaika_longipes_GACAC550-12	6	Scotinella_pugnata_ERSPI259-09	86.52	Incorrect	Incorrect	658	658
Malaika_longipes_GACAC550-12	7	Neospintharus_trigonum_ARONT712-10	86.34	Incorrect	Incorrect	658	659
Malaika_longipes_GACAC550-12	8	Dictyna_latens_AGB023-11	86.32	Incorrect	Incorrect	658	658
Malaika_longipes_GACAC550-12	10	Scotinella_minnetonka_ARONT745-10	86.32	Incorrect	Incorrect	658	663
Malaika_longipes_GACAC550-12	9	Cicurina_sp.1GAB_ARONT699-10	86.3	Incorrect	Incorrect	658	657
Malaika_longipes_GACAC550-12	11	Cicurina_pallida_ERSPI249-09	86.17	Incorrect	Incorrect	658	659
Manampoka_atsimo_GACAC583-12	2	Rahavavy_ida_GACAC578-12	87.94	Correct	Incorrect	658	655
Manampoka_atsimo_GACAC583-12	3	Ambohima_andrefana_GACAC559-12	86.83	Correct	Incorrect	658	653
Manampoka_atsimo_GACAC583-12	4	Ambohima_maizina_GACAC554-12	86.7	Correct	Incorrect	658	654
Manampoka_atsimo_GACAC583-12	6	Callobius_bennetti_TDWGB835-10	86.63	Incorrect	Incorrect	658	658
Manampoka_atsimo_GACAC583-12	5	Ambohima_zoky_GACAC555-12	86.56	Correct	Incorrect	658	655
Manampoka_atsimo_GACAC583-12	8	Amaurobius_borealis_ARONT544-10	86.17	Incorrect	Incorrect	658	658
Manampoka_atsimo_GACAC583-12	7	Ambohima_avaratra_GACAC574-12	86.15	Correct	Incorrect	658	657
Manampoka_atsimo_GACAC583-12	9	Rahavavy_malagasyana_GACAC582-12	86.09	Correct	Incorrect	658	654
Manampoka_atsimo_GACAC583-12	10	Myrmarachne_japonica_GBCH10988-13	85.54	Incorrect	Incorrect	658	657
Manampoka_atsimo_GACAC583-12	11	Gnaphosa_parvula_KKCHE510-07	85.19	Incorrect	Incorrect	658	655
Phyxelida_tanganensis_GACAC551-12	2	Dictynidae_Lathys_humilis_00786473	89.47	Incorrect	Incorrect	658	646
Phyxelida_tanganensis_GACAC551-12	3	Robertus_lyrifer_SPIRU1277-11	88.75	Incorrect	Incorrect	658	658
Phyxelida_tanganensis_GACAC551-12	5	Malaika_longipes_GACAC550-12	88.33	Correct	Incorrect	658	660
Phyxelida_tanganensis_GACAC551-12	4	Ambohima_vato_GACAC564-12	88.32	Correct	Incorrect	658	659
Phyxelida_tanganensis_GACAC551-12	6	Xevioso_colobata_GACAC549-12	88.28	Correct	Incorrect	658	657
Phyxelida_tanganensis_GACAC551-12	7	Arctosa_raptor_KKCHE051-06	88.16	Incorrect	Incorrect	658	659
Phyxelida_tanganensis_GACAC551-12	9	Robertus_fuscus_SPICH632-09	88.16	Incorrect	Incorrect	658	659
Phyxelida_tanganensis_GACAC551-12	8	Rahavavy_ida_GACAC578-12	88.13	Correct	Incorrect	658	657
Phyxelida_tanganensis_GACAC551-12	10	Xevioso_kulufa_GACAC548-12	87.82	Correct	Incorrect	658	657
Phyxelida_tanganensis_GACAC551-12	11	Callobius_bennetti_TDWGB835-10	87.69	Incorrect	Incorrect	658	658
Rahavavy_fanivelona_GACAC576-12	2	Rahavavy_ida_GACAC578-12	89.8	Correct	Correct	658	657
Rahavavy_fanivelona_GACAC576-12	3	Ambohima_andrefana_GACAC559-12	87.99	Correct	Incorrect	658	658
Rahavavy_fanivelona_GACAC576-12	4	Ambohima_ranohira_GACAC561-12	87.84	Correct	Incorrect	658	658
Rahavavy_fanivelona_GACAC576-12	5	Ambohima_zoky_GACAC555-12	87.67	Correct	Incorrect	658	657
Rahavavy_fanivelona_GACAC576-12	6	Xevioso_colobata_GACAC549-12	86.8	Correct	Incorrect	658	659
Rahavavy_fanivelona_GACAC576-12	7	Ambohima_avaratra_GACAC574-12	86.52	Correct	Incorrect	658	660
Rahavavy_fanivelona_GACAC576-12	8	Ambohima_zandry_GACAC553-12	86.45	Correct	Incorrect	658	657
Rahavavy_fanivelona_GACAC576-12	9	Rahavavy_malagasyana_GACAC582-12	86.39	Correct	Correct	658	654
Rahavavy_fanivelona_GACAC576-12	10	Ambohima_maizina_GACAC554-12	86.24	Correct	Incorrect	658	654
Rahavavy_fanivelona_GACAC576-12	11	Ambohima_sublima_GACAC569-12	86.06	Correct	Incorrect	658	660
Rahavavy_ida_GACAC578-12	2	Rahavavy_malagasyana_GACAC582-12	89.82	Correct	Correct	658	658
Rahavavy_ida_GACAC578-12	3	Rahavavy_fanivelona_GACAC576-12	89.8	Correct	Correct	658	657
Rahavavy_ida_GACAC578-12	4	Micaria_dives_GBCH11043-13	89.06	Incorrect	Incorrect	658	658
Rahavavy_ida_GACAC578-12	5	Ambohima_zoky_GACAC555-12	88.45	Correct	Incorrect	658	658
Rahavavy_ida_GACAC578-12	6	Ambohima_ranohira_GACAC561-12	88.13	Correct	Incorrect	658	657
Rahavavy_ida_GACAC578-12	7	Phyxelida_tanganensis_GACAC551-12	88.13	Correct	Incorrect	658	657
Rahavavy_ida_GACAC578-12	9	Ambohima_vato_GACAC564-12	88.07	Correct	Incorrect	658	654
Rahavavy_ida_GACAC578-12	8	Robertus_lyrifer_SPIRU1277-11	88.03	Incorrect	Incorrect	658	660
Rahavavy_ida_GACAC578-12	11	Manampoka_atsimo_GACAC583-12	87.94	Correct	Incorrect	658	655
Rahavavy_ida_GACAC578-12	10	Cryphoeca_montana_ARONT546-10	87.88	Incorrect	Incorrect	658	660
Rahavavy_malagasyana_GACAC582-12	2	Rahavavy_ida_GACAC578-12	89.82	Correct	Correct	658	658
Rahavavy_malagasyana_GACAC582-12	3	Micaria_dives_GBCH11043-13	86.93	Incorrect	Incorrect	658	658
Rahavavy_malagasyana_GACAC582-12	4	Ambohima_zoky_GACAC555-12	86.63	Correct	Incorrect	658	658
Rahavavy_malagasyana_GACAC582-12	6	Rahavavy_fanivelona_GACAC576-12	86.39	Correct	Correct	658	654
Rahavavy_malagasyana_GACAC582-12	5	Ambohima_antsinanana_GACAC565-12	86.34	Correct	Incorrect	658	659
Rahavavy_malagasyana_GACAC582-12	7	Ambohima_ranohira_GACAC561-12	86.09	Correct	Incorrect	658	654
Rahavavy_malagasyana_GACAC582-12	8	Manampoka_atsimo_GACAC583-12	86.09	Correct	Incorrect	658	654
Rahavavy_malagasyana_GACAC582-12	9	Agroeca_pratensis_ERSPI215-09	86	Incorrect	Incorrect	658	657
Rahavavy_malagasyana_GACAC582-12	10	Dictynidae_Cicurina_cicur_00786548	85.89	Incorrect	Incorrect	658	645
Rahavavy_malagasyana_GACAC582-12	11	Anyphaena_pectorosa_ARONT686-10	85.8	Incorrect	Incorrect	658	648
Vytfutia_sp.1HMW-2012_GACAC586-12	2	Titanoecidae_Titanoeca_tristis_00786297	86.44	Incorrect	Incorrect	658	649
Vytfutia_sp.1HMW-2012_GACAC586-12	3	Kaestneria_pullata_SPICH350-09	86.02	Incorrect	Incorrect	658	658
Vytfutia_sp.1HMW-2012_GACAC586-12	4	Tegenaria_agrestis_ARONT316-09	85.93	Incorrect	Incorrect	658	661
Vytfutia_sp.1HMW-2012_GACAC586-12	5	Cryphoeca_montana_ARONT546-10	85.76	Incorrect	Incorrect	658	661
Vytfutia_sp.1HMW-2012_GACAC586-12	6	Haplodrassus_signifer_SPICH149-09	85.63	Incorrect	Incorrect	658	661
Vytfutia_sp.1HMW-2012_GACAC586-12	7	Dictyna_latens_AGB023-11	85.39	Incorrect	Incorrect	658	657
Vytfutia_sp.1HMW-2012_GACAC586-12	10	Agelenidae_Tegenaria_atrica_00786583	85.21	Incorrect	Incorrect	658	649
Vytfutia_sp.1HMW-2012_GACAC586-12	8	Gnaphosa_borea_SPICH152-09	85.13	Incorrect	Incorrect	658	659
Vytfutia_sp.1HMW-2012_GACAC586-12	9	Dictyna_major_SPICH163-09	85	Incorrect	Incorrect	658	660
Vytfutia_sp.1HMW-2012_GACAC586-12	11	Araneus_trifolium_ARONT280-09	84.87	Incorrect	Incorrect	658	660
Xevioso_colobata_GACAC549-12	2	Xevioso_kulufa_GACAC548-12	88.77	Correct	Correct	658	659
Xevioso_colobata_GACAC549-12	3	Phyxelida_tanganensis_GACAC551-12	88.28	Correct	Incorrect	658	657
Xevioso_colobata_GACAC549-12	4	Ambohima_zoky_GACAC555-12	87.82	Correct	Incorrect	658	657
Xevioso_colobata_GACAC549-12	5	Ambohima_ranohira_GACAC561-12	87.1	Correct	Incorrect	658	659
Xevioso_colobata_GACAC549-12	6	Rahavavy_fanivelona_GACAC576-12	86.78	Correct	Incorrect	658	658
Xevioso_colobata_GACAC549-12	7	Rahavavy_ida_GACAC578-12	86.76	Correct	Incorrect	658	657
Xevioso_colobata_GACAC549-12	8	Cicurina_robusta_ERSPI235-09	86.72	Incorrect	Incorrect	658	655
Xevioso_colobata_GACAC549-12	9	Ambohima_vato_GACAC564-12	86.7	Correct	Incorrect	658	654
Xevioso_colobata_GACAC549-12	10	Ambohima_zandry_GACAC553-12	86.45	Correct	Incorrect	658	657
Xevioso_colobata_GACAC549-12	11	Ambohima_avaratra_GACAC574-12	86.32	Correct	Incorrect	658	658
Xevioso_kulufa_GACAC548-12	2	Xevioso_colobata_GACAC549-12	88.77	Correct	Correct	658	659
Xevioso_kulufa_GACAC548-12	3	Phyxelida_tanganensis_GACAC551-12	87.82	Correct	Incorrect	658	657
Xevioso_kulufa_GACAC548-12	5	Ambohima_antsinanana_GACAC565-12	87.61	Correct	Incorrect	658	654
Xevioso_kulufa_GACAC548-12	4	Anyphaena_pectorosa_ARONT686-10	87.59	Incorrect	Incorrect	658	661
Xevioso_kulufa_GACAC548-12	6	Ambohima_avaratra_GACAC574-12	87.23	Correct	Incorrect	658	658
Xevioso_kulufa_GACAC548-12	7	Ambohima_ranohira_GACAC561-12	86.93	Correct	Incorrect	658	658
Xevioso_kulufa_GACAC548-12	8	Ambohima_andrefana_GACAC559-12	86.78	Correct	Incorrect	658	658
Xevioso_kulufa_GACAC548-12	9	Anyphaena_celer_ARONT409-09	86.71	Incorrect	Incorrect	658	662
Xevioso_kulufa_GACAC548-12	10	Micaria_elizabethae_ERSPI341-09	86.52	Incorrect	Incorrect	658	660
Xevioso_kulufa_GACAC548-12	11	Elaver_excepta_TDWGB858-10	86.32	Incorrect	Incorrect	658	658
Ebo_sp.1GAB_ARONT492-10	2	Theridion_frondeum_RBCH097-04	85.33	Incorrect	Incorrect	658	627
Ebo_sp.1GAB_ARONT492-10	3	Myrmarachne_japonica_GBCH10988-13	84.19	Incorrect	Incorrect	658	658
Ebo_sp.1GAB_ARONT492-10	5	Philodromidae_Thanatus_formicinus_00786530	84.15	Correct	Incorrect	658	650
Ebo_sp.1GAB_ARONT492-10	4	Tibellus_maritimus_GBADC078-10	84.04	Correct	Incorrect	658	658
Ebo_sp.1GAB_ARONT492-10	6	Gnaphosidae_Haplodrassus_silvestris_00786578	84.02	Incorrect	Incorrect	658	651
Ebo_sp.1GAB_ARONT492-10	7	Theridiidae_Theridion_varians_00786374	83.85	Incorrect	Incorrect	658	651
Ebo_sp.1GAB_ARONT492-10	8	Hahniidae_Antistea_elegans_00786405	83.8	Incorrect	Incorrect	658	648
Ebo_sp.1GAB_ARONT492-10	9	Theridiidae_Parasteatoda_tepidariorum_00786531	83.8	Incorrect	Incorrect	658	648
Ebo_sp.1GAB_ARONT492-10	11	Salticidae_Sitticus_rupicola_00786525	83.74	Incorrect	Incorrect	658	652
Ebo_sp.1GAB_ARONT492-10	10	Dolomedes_raptor_GBCH11077-13	83.48	Incorrect	Incorrect	658	660
Philodromidae_Philodromus_albidus_00786272	11	Philodromus_rufus-vibrans_RBCH106-04	93.43	Correct	Correct	645	563
Philodromidae_Philodromus_albidus_00786272	2	Philodromus_rufus_GBCH11034-13	93.08	Correct	Correct	645	636
Philodromidae_Philodromus_albidus_00786272	3	Philodromidae_Philodromus_cespitum_00786513	91.78	Correct	Correct	645	645
Philodromidae_Philodromus_albidus_00786272	4	Philodromidae_Philodromus_vagulus_00786366	91.16	Correct	Correct	645	645
Philodromidae_Philodromus_albidus_00786272	5	Philodromidae_Philodromus_aureolus_00786539	90.7	Correct	Correct	645	645
Philodromidae_Philodromus_albidus_00786272	6	Philodromidae_Philodromus_dispar_00786492	90.54	Correct	Correct	645	645
Philodromidae_Philodromus_albidus_00786272	7	Philodromus_mineri_ERSPI291-09	90.08	Correct	Correct	645	645
Philodromidae_Philodromus_albidus_00786272	8	Philodromus_imbecillus_ARONT770-10	90.08	Correct	Correct	645	645
Philodromidae_Philodromus_albidus_00786272	9	Philodromus_marxi_TDWGB779-10	90.08	Correct	Correct	645	645
Philodromidae_Philodromus_albidus_00786272	10	Philodromus_vulgaris_ERSPI352-09	90.08	Correct	Correct	645	645
Philodromidae_Philodromus_aureolus_00786539	2	Philodromidae_Philodromus_praedatus_00786500	94.14	Correct	Correct	649	649
Philodromidae_Philodromus_aureolus_00786539	3	Philodromidae_Philodromus_vagulus_00786366	93.99	Correct	Correct	649	649
Philodromidae_Philodromus_aureolus_00786539	4	Philodromidae_Philodromus_cespitum_00786513	93.84	Correct	Correct	649	649
Philodromidae_Philodromus_aureolus_00786539	5	Philodromus_vulgaris_ERSPI352-09	91.05	Correct	Correct	649	648
Philodromidae_Philodromus_aureolus_00786539	6	Philodromidae_Philodromus_albidus_00786272	90.7	Correct	Correct	649	645
Philodromidae_Philodromus_aureolus_00786539	7	Philodromidae_Philodromus_pulchellus_00786475	90.67	Correct	Correct	649	643
Philodromidae_Philodromus_aureolus_00786539	8	Philodromus_rufus_GBCH11034-13	90.25	Correct	Correct	649	636
Philodromidae_Philodromus_aureolus_00786539	9	Philodromidae_Philodromus_dispar_00786492	89.77	Correct	Correct	649	645
Philodromidae_Philodromus_aureolus_00786539	10	Philodromus_mineri_ERSPI291-09	88.77	Correct	Correct	649	650
Philodromidae_Philodromus_aureolus_00786539	11	Philodromus_imbecillus_ARONT770-10	88.73	Correct	Correct	649	648
Philodromidae_Philodromus_cespitum_00786513	2	Philodromidae_Philodromus_vagulus_00786366	94.45	Correct	Correct	649	649
Philodromidae_Philodromus_cespitum_00786513	3	Philodromidae_Philodromus_aureolus_00786539	93.84	Correct	Correct	649	649
Philodromidae_Philodromus_cespitum_00786513	4	Philodromidae_Philodromus_praedatus_00786500	93.37	Correct	Correct	649	649
Philodromidae_Philodromus_cespitum_00786513	5	Philodromus_vulgaris_ERSPI352-09	91.82	Correct	Correct	649	648
Philodromidae_Philodromus_cespitum_00786513	6	Philodromidae_Philodromus_albidus_00786272	91.78	Correct	Correct	649	645
Philodromidae_Philodromus_cespitum_00786513	7	Philodromidae_Philodromus_dispar_00786492	91.01	Correct	Correct	649	645
Philodromidae_Philodromus_cespitum_00786513	8	Philodromidae_Philodromus_pulchellus_00786475	90.65	Correct	Correct	649	642
Philodromidae_Philodromus_cespitum_00786513	9	Philodromus_rufus_GBCH11034-13	90.57	Correct	Correct	649	636
Philodromidae_Philodromus_cespitum_00786513	10	Philodromus_imbecillus_ARONT770-10	89.81	Correct	Correct	649	648
Philodromidae_Philodromus_cespitum_00786513	11	Philodromus_marxi_TDWGB779-10	89.66	Correct	Correct	649	648
Philodromidae_Philodromus_dispar_00786492	2	Philodromus_rufus_GBCH11034-13	91.82	Correct	Correct	649	636
Philodromidae_Philodromus_dispar_00786492	3	Philodromidae_Philodromus_cespitum_00786513	91.01	Correct	Correct	649	645
Philodromidae_Philodromus_dispar_00786492	4	Philodromidae_Philodromus_albidus_00786272	90.54	Correct	Correct	649	645
Philodromidae_Philodromus_dispar_00786492	5	Philodromidae_Philodromus_aureolus_00786539	89.77	Correct	Correct	649	645
Philodromidae_Philodromus_dispar_00786492	6	Philodromidae_Philodromus_praedatus_00786500	89.61	Correct	Correct	649	645
Philodromidae_Philodromus_dispar_00786492	8	Philodromidae_Philodromus_vagulus_00786366	89.46	Correct	Correct	649	645
Philodromidae_Philodromus_dispar_00786492	7	Philodromidae_Philodromus_pulchellus_00786475	89.37	Correct	Correct	649	649
Philodromidae_Philodromus_dispar_00786492	9	Philodromus_peninsulanus_SPICH1000-09	89.15	Correct	Correct	649	645
Philodromidae_Philodromus_dispar_00786492	11	Philodromus_mineri_ERSPI291-09	88.68	Correct	Correct	649	645
Philodromidae_Philodromus_dispar_00786492	10	Philodromus_imbecillus_ARONT770-10	88.6	Correct	Correct	649	649
Philodromidae_Philodromus_praedatus_00786500	2	Philodromidae_Philodromus_aureolus_00786539	94.14	Correct	Correct	649	649
Philodromidae_Philodromus_praedatus_00786500	3	Philodromidae_Philodromus_cespitum_00786513	93.37	Correct	Correct	649	649
Philodromidae_Philodromus_praedatus_00786500	4	Philodromidae_Philodromus_vagulus_00786366	92.14	Correct	Correct	649	649
Philodromidae_Philodromus_praedatus_00786500	5	Philodromidae_Philodromus_albidus_00786272	89.92	Correct	Correct	649	645
Philodromidae_Philodromus_praedatus_00786500	6	Philodromus_vulgaris_ERSPI352-09	89.83	Correct	Correct	649	649
Philodromidae_Philodromus_praedatus_00786500	7	Philodromidae_Philodromus_dispar_00786492	89.61	Correct	Correct	649	645
Philodromidae_Philodromus_praedatus_00786500	9	Philodromus_rufus_GBCH11034-13	89.47	Correct	Correct	649	636
Philodromidae_Philodromus_praedatus_00786500	8	Philodromidae_Philodromus_pulchellus_00786475	89.25	Correct	Correct	649	642
Philodromidae_Philodromus_praedatus_00786500	10	Philodromus_mineri_ERSPI291-09	88.77	Correct	Correct	649	650
Philodromidae_Philodromus_praedatus_00786500	11	Philodromus_peninsulanus_SPICH1000-09	88.6	Correct	Correct	649	649
Philodromidae_Philodromus_pulchellus_00786475	4	Philodromus_rufus_GBCH11034-13	90.72	Correct	Correct	649	636
Philodromidae_Philodromus_pulchellus_00786475	3	Philodromidae_Philodromus_aureolus_00786539	90.67	Correct	Correct	649	643
Philodromidae_Philodromus_pulchellus_00786475	2	Philodromidae_Philodromus_cespitum_00786513	90.65	Correct	Correct	649	642
Philodromidae_Philodromus_pulchellus_00786475	5	Philodromidae_Philodromus_vagulus_00786366	90.34	Correct	Correct	649	642
Philodromidae_Philodromus_pulchellus_00786475	7	Philodromidae_Philodromus_albidus_00786272	89.88	Correct	Correct	649	642
Philodromidae_Philodromus_pulchellus_00786475	6	Philodromus_imbecillus_ARONT770-10	89.83	Correct	Correct	649	649
Philodromidae_Philodromus_pulchellus_00786475	10	Philodromus_peninsulanus_SPICH1000-09	89.42	Correct	Correct	649	642
Philodromidae_Philodromus_pulchellus_00786475	8	Philodromidae_Philodromus_dispar_00786492	89.37	Correct	Correct	649	649
Philodromidae_Philodromus_pulchellus_00786475	11	Philodromidae_Philodromus_praedatus_00786500	89.25	Correct	Correct	649	642
Philodromidae_Philodromus_pulchellus_00786475	9	Philodromus_marxi_TDWGB779-10	89.21	Correct	Correct	649	649
Philodromidae_Philodromus_vagulus_00786366	2	Philodromidae_Philodromus_cespitum_00786513	94.45	Correct	Correct	649	649
Philodromidae_Philodromus_vagulus_00786366	3	Philodromidae_Philodromus_aureolus_00786539	93.99	Correct	Correct	649	649
Philodromidae_Philodromus_vagulus_00786366	4	Philodromidae_Philodromus_praedatus_00786500	92.14	Correct	Correct	649	649
Philodromidae_Philodromus_vagulus_00786366	5	Philodromidae_Philodromus_albidus_00786272	91.16	Correct	Correct	649	645
Philodromidae_Philodromus_vagulus_00786366	6	Philodromus_marxi_TDWGB779-10	90.7	Correct	Correct	649	645
Philodromidae_Philodromus_vagulus_00786366	9	Philodromus_rufus_GBCH11034-13	90.41	Correct	Correct	649	636
Philodromidae_Philodromus_vagulus_00786366	7	Philodromus_imbecillus_ARONT770-10	90.39	Correct	Correct	649	645
Philodromidae_Philodromus_vagulus_00786366	8	Philodromidae_Philodromus_pulchellus_00786475	90.34	Correct	Correct	649	642
Philodromidae_Philodromus_vagulus_00786366	10	Philodromus_vulgaris_ERSPI352-09	89.92	Correct	Correct	649	645
Philodromidae_Philodromus_vagulus_00786366	11	Philodromus_mineri_ERSPI291-09	89.21	Correct	Correct	649	649
Philodromidae_Thanatus_formicinus_00786530	2	Philodromidae_Tibellus_macellus_00786493	87.37	Correct	Incorrect	649	649
Philodromidae_Thanatus_formicinus_00786530	3	Micaria_constricta_SPICH062-09	86.44	Incorrect	Incorrect	649	649
Philodromidae_Thanatus_formicinus_00786530	4	Myrmarachne_japonica_GBCH10988-13	86.29	Incorrect	Incorrect	649	649
Philodromidae_Thanatus_formicinus_00786530	5	Thanatus_striatus_UAMIC1655-13	86.15	Correct	Correct	649	650
Philodromidae_Thanatus_formicinus_00786530	6	Ohlertidion_ohlerti_SPICH1146-09	85.85	Incorrect	Incorrect	649	650
Philodromidae_Thanatus_formicinus_00786530	7	Micaria_dives_GBCH11043-13	85.85	Incorrect	Incorrect	649	650
Philodromidae_Thanatus_formicinus_00786530	10	Philodromidae_Philodromus_cespitum_00786513	85.76	Correct	Incorrect	649	646
Philodromidae_Thanatus_formicinus_00786530	9	Nephila_inaurata_GBCH5858-13	85.69	Incorrect	Incorrect	649	650
Philodromidae_Thanatus_formicinus_00786530	8	Gnaphosidae_Micaria_aenea_00786384	85.67	Incorrect	Incorrect	649	649
Philodromidae_Thanatus_formicinus_00786530	11	Dictynidae_Argenna_subnigra_00786283	85.36	Incorrect	Incorrect	649	648
Philodromidae_Tibellus_macellus_00786493	2	Tibellus_maritimus_GBADC078-10	93.53	Correct	Correct	649	649
Philodromidae_Tibellus_macellus_00786493	3	Philodromidae_Thanatus_formicinus_00786530	87.37	Correct	Incorrect	649	649
Philodromidae_Tibellus_macellus_00786493	4	Tibellus_oblongus_GBCH11032-13	87.3	Correct	Correct	649	638
Philodromidae_Tibellus_macellus_00786493	5	Salticidae_Heliophanus_auratus_00786282	87.04	Incorrect	Incorrect	649	648
Philodromidae_Tibellus_macellus_00786493	6	Salticidae_Heliophanus_aeneus_00786293	87.04	Incorrect	Incorrect	649	648
Philodromidae_Tibellus_macellus_00786493	9	Maevia_inclemens_ARONT151-09	86.63	Incorrect	Incorrect	649	643
Philodromidae_Tibellus_macellus_00786493	7	Salticidae_Icius_subinermis_00786381	86.62	Incorrect	Incorrect	649	650
Philodromidae_Tibellus_macellus_00786493	8	Thanatus_striatus_UAMIC1655-13	86.62	Correct	Incorrect	649	650
Philodromidae_Tibellus_macellus_00786493	10	Salticidae_Heliophanus_kochii_00786495	86.29	Incorrect	Incorrect	649	649
Philodromidae_Tibellus_macellus_00786493	11	Gnaphosidae_Gnaphosa_bicolor_00786276	85.98	Incorrect	Incorrect	649	649
Philodromus_alascensis_SPICH1003-09	2	Philodromus_histrio_KKCHE1036-09	88.89	Correct	Correct	658	657
Philodromus_alascensis_SPICH1003-09	3	Philodromidae_Philodromus_albidus_00786272	87.46	Correct	Correct	658	645
Philodromus_alascensis_SPICH1003-09	4	Salticidae_Myrmarachne_formicaria_00786432	86.98	Incorrect	Incorrect	658	645
Philodromus_alascensis_SPICH1003-09	6	Philodromus_rufus_GBCH11034-13	86.69	Correct	Correct	658	645
Philodromus_alascensis_SPICH1003-09	5	Sitticus_floricola-palustris_SPIRU1012-11	86.39	Incorrect	Incorrect	658	654
Philodromus_alascensis_SPICH1003-09	7	Philodromus_mineri_ERSPI291-09	86.19	Correct	Correct	658	659
Philodromus_alascensis_SPICH1003-09	8	Philodromus_imbecillus_ARONT770-10	86.19	Correct	Correct	658	659
Philodromus_alascensis_SPICH1003-09	9	Philodromus_vulgaris_ERSPI352-09	86.17	Correct	Correct	658	658
Philodromus_alascensis_SPICH1003-09	11	Philodromidae_Philodromus_vagulus_00786366	86.13	Correct	Correct	658	649
Philodromus_alascensis_SPICH1003-09	10	Phidippus_princeps_ARONT383-09	86.02	Incorrect	Incorrect	658	658
Philodromus_histrio_KKCHE1036-09	2	Philodromus_alascensis_SPICH1003-09	88.89	Correct	Correct	658	657
Philodromus_histrio_KKCHE1036-09	3	Myrmarachne_japonica_GBCH10988-13	88.33	Incorrect	Incorrect	658	651
Philodromus_histrio_KKCHE1036-09	5	Salticidae_Myrmarachne_formicaria_00786432	87.44	Incorrect	Incorrect	658	645
Philodromus_histrio_KKCHE1036-09	4	Sitticus_floricola-palustris_SPIRU1012-11	87.23	Incorrect	Incorrect	658	658
Philodromus_histrio_KKCHE1036-09	6	Evarcha_albaria_GBCH11015-13	86.76	Incorrect	Incorrect	658	657
Philodromus_histrio_KKCHE1036-09	7	Philodromidae_Philodromus_cespitum_00786513	86.59	Correct	Correct	658	649
Philodromus_histrio_KKCHE1036-09	8	Philodromidae_Philodromus_aureolus_00786539	86.59	Correct	Correct	658	649
Philodromus_histrio_KKCHE1036-09	9	Salticidae_Evarcha_arcuata_00786332	86.51	Incorrect	Incorrect	658	645
Philodromus_histrio_KKCHE1036-09	11	Philodromidae_Philodromus_vagulus_00786366	86.38	Correct	Correct	658	646
Philodromus_histrio_KKCHE1036-09	10	Philodromus_mineri_ERSPI291-09	86.15	Correct	Correct	658	657
Philodromus_imbecillus_ARONT770-10	2	Philodromus_marxi_TDWGB779-10	98.02	Correct	Correct	658	658
Philodromus_imbecillus_ARONT770-10	3	Philodromus_peninsulanus_SPICH1000-09	94.37	Correct	Correct	658	657
Philodromus_imbecillus_ARONT770-10	4	Philodromus_mineri_ERSPI291-09	93	Correct	Correct	658	657
Philodromus_imbecillus_ARONT770-10	5	Philodromidae_Philodromus_vagulus_00786366	90.39	Correct	Correct	658	645
Philodromus_imbecillus_ARONT770-10	6	Philodromidae_Philodromus_albidus_00786272	90.08	Correct	Correct	658	645
Philodromus_imbecillus_ARONT770-10	7	Philodromidae_Philodromus_pulchellus_00786475	89.83	Correct	Correct	658	649
Philodromus_imbecillus_ARONT770-10	8	Philodromidae_Philodromus_cespitum_00786513	89.81	Correct	Correct	658	648
Philodromus_imbecillus_ARONT770-10	10	Philodromus_rufus_GBCH11034-13	88.84	Correct	Correct	658	645
Philodromus_imbecillus_ARONT770-10	9	Philodromidae_Philodromus_aureolus_00786539	88.73	Correct	Correct	658	648
Philodromus_imbecillus_ARONT770-10	11	Philodromidae_Philodromus_dispar_00786492	88.6	Correct	Correct	658	649
Philodromus_marxi_TDWGB779-10	2	Philodromus_imbecillus_ARONT770-10	98.02	Correct	Correct	658	658
Philodromus_marxi_TDWGB779-10	3	Philodromus_peninsulanus_SPICH1000-09	93.91	Correct	Correct	658	657
Philodromus_marxi_TDWGB779-10	4	Philodromus_mineri_ERSPI291-09	92.69	Correct	Correct	658	657
Philodromus_marxi_TDWGB779-10	5	Philodromidae_Philodromus_vagulus_00786366	90.7	Correct	Correct	658	645
Philodromus_marxi_TDWGB779-10	6	Philodromidae_Philodromus_albidus_00786272	90.08	Correct	Correct	658	645
Philodromus_marxi_TDWGB779-10	7	Philodromidae_Philodromus_cespitum_00786513	89.66	Correct	Correct	658	648
Philodromus_marxi_TDWGB779-10	8	Philodromidae_Philodromus_pulchellus_00786475	89.21	Correct	Correct	658	649
Philodromus_marxi_TDWGB779-10	10	Philodromus_rufus_GBCH11034-13	88.84	Correct	Correct	658	645
Philodromus_marxi_TDWGB779-10	9	Philodromidae_Philodromus_aureolus_00786539	88.73	Correct	Correct	658	648
Philodromus_marxi_TDWGB779-10	11	Philodromidae_Philodromus_praedatus_00786500	87.96	Correct	Correct	658	648
Philodromus_mineri_ERSPI291-09	2	Philodromus_peninsulanus_SPICH1000-09	93.92	Correct	Correct	658	658
Philodromus_mineri_ERSPI291-09	3	Philodromus_imbecillus_ARONT770-10	93	Correct	Correct	658	657
Philodromus_mineri_ERSPI291-09	4	Philodromus_marxi_TDWGB779-10	92.69	Correct	Correct	658	657
Philodromus_mineri_ERSPI291-09	5	Philodromidae_Philodromus_albidus_00786272	90.08	Correct	Correct	658	645
Philodromus_mineri_ERSPI291-09	6	Philodromidae_Philodromus_vagulus_00786366	89.21	Correct	Correct	658	649
Philodromus_mineri_ERSPI291-09	7	Philodromidae_Philodromus_cespitum_00786513	89.21	Correct	Correct	658	649
Philodromus_mineri_ERSPI291-09	8	Philodromidae_Philodromus_praedatus_00786500	88.77	Correct	Correct	658	650
Philodromus_mineri_ERSPI291-09	9	Philodromidae_Philodromus_aureolus_00786539	88.77	Correct	Correct	658	650
Philodromus_mineri_ERSPI291-09	10	Philodromidae_Philodromus_dispar_00786492	88.68	Correct	Correct	658	645
Philodromus_mineri_ERSPI291-09	11	Philodromus_vulgaris_ERSPI352-09	88.28	Correct	Correct	658	657
Philodromus_peninsulanus_SPICH1000-09	2	Philodromus_imbecillus_ARONT770-10	94.37	Correct	Correct	658	657
Philodromus_peninsulanus_SPICH1000-09	3	Philodromus_mineri_ERSPI291-09	93.92	Correct	Correct	658	658
Philodromus_peninsulanus_SPICH1000-09	4	Philodromus_marxi_TDWGB779-10	93.91	Correct	Correct	658	657
Philodromus_peninsulanus_SPICH1000-09	11	Philodromus_rufus-vibrans_RBCH106-04	91.12	Correct	Correct	658	563
Philodromus_peninsulanus_SPICH1000-09	5	Philodromidae_Philodromus_albidus_00786272	89.77	Correct	Correct	658	645
Philodromus_peninsulanus_SPICH1000-09	6	Philodromidae_Philodromus_pulchellus_00786475	89.42	Correct	Correct	658	642
Philodromus_peninsulanus_SPICH1000-09	7	Philodromidae_Philodromus_cespitum_00786513	89.06	Correct	Correct	658	649
Philodromus_peninsulanus_SPICH1000-09	8	Philodromus_rufus_GBCH11034-13	88.99	Correct	Correct	658	645
Philodromus_peninsulanus_SPICH1000-09	9	Philodromidae_Philodromus_praedatus_00786500	88.6	Correct	Correct	658	649
Philodromus_peninsulanus_SPICH1000-09	10	Philodromidae_Philodromus_vagulus_00786366	88.29	Correct	Correct	658	649
Philodromus_rufus_GBCH11034-13	9	Philodromus_rufus-vibrans_RBCH106-04	93.14	Correct	Correct	651	554
Philodromus_rufus_GBCH11034-13	2	Philodromidae_Philodromus_albidus_00786272	93.08	Correct	Correct	651	636
Philodromus_rufus_GBCH11034-13	3	Philodromidae_Philodromus_dispar_00786492	91.82	Correct	Correct	651	636
Philodromus_rufus_GBCH11034-13	4	Philodromidae_Philodromus_pulchellus_00786475	90.72	Correct	Correct	651	636
Philodromus_rufus_GBCH11034-13	6	Philodromidae_Philodromus_cespitum_00786513	90.57	Correct	Correct	651	636
Philodromus_rufus_GBCH11034-13	7	Philodromidae_Philodromus_vagulus_00786366	90.41	Correct	Correct	651	636
Philodromus_rufus_GBCH11034-13	5	Philodromus_vulgaris_ERSPI352-09	90.4	Correct	Correct	651	646
Philodromus_rufus_GBCH11034-13	8	Philodromidae_Philodromus_aureolus_00786539	90.25	Correct	Correct	651	636
Philodromus_rufus_GBCH11034-13	10	Philodromidae_Philodromus_praedatus_00786500	89.47	Correct	Correct	651	636
Philodromus_rufus_GBCH11034-13	11	Philodromus_peninsulanus_SPICH1000-09	88.99	Correct	Correct	651	645
Philodromus_rufus-vibrans_RBCH106-04	2	Philodromidae_Philodromus_albidus_00786272	93.43	Correct	Correct	584	563
Philodromus_rufus-vibrans_RBCH106-04	3	Philodromus_rufus_GBCH11034-13	93.14	Correct	Correct	584	554
Philodromus_rufus-vibrans_RBCH106-04	4	Philodromidae_Philodromus_cespitum_00786513	92.01	Correct	Correct	584	563
Philodromus_rufus-vibrans_RBCH106-04	5	Philodromidae_Philodromus_vagulus_00786366	91.65	Correct	Correct	584	563
Philodromus_rufus-vibrans_RBCH106-04	6	Philodromidae_Philodromus_pulchellus_00786475	91.17	Correct	Correct	584	566
Philodromus_rufus-vibrans_RBCH106-04	7	Philodromidae_Philodromus_dispar_00786492	91.12	Correct	Correct	584	563
Philodromus_rufus-vibrans_RBCH106-04	8	Philodromus_peninsulanus_SPICH1000-09	91.12	Correct	Correct	584	563
Philodromus_rufus-vibrans_RBCH106-04	9	Philodromus_mineri_ERSPI291-09	90.78	Correct	Correct	584	564
Philodromus_rufus-vibrans_RBCH106-04	10	Philodromus_imbecillus_ARONT770-10	90.76	Correct	Correct	584	563
Philodromus_rufus-vibrans_RBCH106-04	11	Philodromidae_Philodromus_praedatus_00786500	90.41	Correct	Correct	584	563
Philodromus_vulgaris_ERSPI352-09	2	Philodromidae_Philodromus_cespitum_00786513	91.82	Correct	Correct	658	648
Philodromus_vulgaris_ERSPI352-09	3	Philodromidae_Philodromus_aureolus_00786539	91.05	Correct	Correct	658	648
Philodromus_vulgaris_ERSPI352-09	4	Philodromus_rufus_GBCH11034-13	90.4	Correct	Correct	658	646
Philodromus_vulgaris_ERSPI352-09	5	Philodromidae_Philodromus_albidus_00786272	90.08	Correct	Correct	658	645
Philodromus_vulgaris_ERSPI352-09	6	Philodromidae_Philodromus_vagulus_00786366	89.92	Correct	Correct	658	645
Philodromus_vulgaris_ERSPI352-09	7	Philodromidae_Philodromus_praedatus_00786500	89.83	Correct	Correct	658	649
Philodromus_vulgaris_ERSPI352-09	9	Philodromidae_Philodromus_pulchellus_00786475	88.65	Correct	Correct	658	643
Philodromus_vulgaris_ERSPI352-09	8	Philodromus_mineri_ERSPI291-09	88.28	Correct	Correct	658	657
Philodromus_vulgaris_ERSPI352-09	10	Philodromus_imbecillus_ARONT770-10	88.13	Correct	Correct	658	657
Philodromus_vulgaris_ERSPI352-09	11	Philodromus_marxi_TDWGB779-10	87.52	Correct	Correct	658	657
Thanatus_rubicellus_KKCHE1084-09	2	Tibellus_maritimus_GBADC078-10	86.32	Correct	Incorrect	658	658
Thanatus_rubicellus_KKCHE1084-09	3	Thanatus_striatus_UAMIC1655-13	86.21	Correct	Correct	658	660
Thanatus_rubicellus_KKCHE1084-09	5	Salticidae_Pellenes_seriatus_00786462	85.67	Incorrect	Incorrect	658	649
Thanatus_rubicellus_KKCHE1084-09	4	Dictyna_latens_AGB023-11	85.58	Incorrect	Incorrect	658	659
Thanatus_rubicellus_KKCHE1084-09	6	Salticidae_Icius_subinermis_00786381	85.21	Incorrect	Incorrect	658	649
Thanatus_rubicellus_KKCHE1084-09	7	Ambohima_ranohira_GACAC561-12	84.93	Incorrect	Incorrect	658	657
Thanatus_rubicellus_KKCHE1084-09	8	Theridion_grallator_GBCH11990-13	84.85	Incorrect	Incorrect	658	660
Thanatus_rubicellus_KKCHE1084-09	9	Sitticus_floricola-palustris_SPIRU1012-11	84.8	Incorrect	Incorrect	658	658
Thanatus_rubicellus_KKCHE1084-09	11	Salticidae_Myrmarachne_formicaria_00786432	84.79	Incorrect	Incorrect	658	651
Thanatus_rubicellus_KKCHE1084-09	10	Theridiidae_Enoplognatha_afrodite_00786532	84.75	Incorrect	Incorrect	658	649
Thanatus_striatus_UAMIC1655-13	2	Tibellus_maritimus_GBADC078-10	86.65	Correct	Incorrect	658	659
Thanatus_striatus_UAMIC1655-13	4	Philodromidae_Tibellus_macellus_00786493	86.62	Correct	Incorrect	658	650
Thanatus_striatus_UAMIC1655-13	3	Myrmarachne_japonica_GBCH10988-13	86.52	Incorrect	Incorrect	658	660
Thanatus_striatus_UAMIC1655-13	7	Salticidae_Sitticus_rupicola_00786525	86.48	Incorrect	Incorrect	658	651
Thanatus_striatus_UAMIC1655-13	6	Wulfila_saltabundus_ARONT408-09	86.23	Incorrect	Incorrect	658	661
Thanatus_striatus_UAMIC1655-13	5	Thanatus_rubicellus_KKCHE1084-09	86.21	Correct	Correct	658	660
Thanatus_striatus_UAMIC1655-13	9	Philodromidae_Thanatus_formicinus_00786530	86.15	Correct	Correct	658	650
Thanatus_striatus_UAMIC1655-13	8	Sitticus_floricola-palustris_SPIRU1012-11	86.04	Incorrect	Incorrect	658	659
Thanatus_striatus_UAMIC1655-13	10	Salticidae_Myrmarachne_formicaria_00786432	86	Incorrect	Incorrect	658	650
Thanatus_striatus_UAMIC1655-13	11	Anyphaena_celer_ARONT409-09	85.76	Incorrect	Incorrect	658	660
Tibellus_maritimus_GBADC078-10	2	Philodromidae_Tibellus_macellus_00786493	93.53	Correct	Correct	658	649
Tibellus_maritimus_GBADC078-10	3	Tibellus_oblongus_GBCH11032-13	88.1	Correct	Correct	658	647
Tibellus_maritimus_GBADC078-10	4	Talavera_minuta_ARONT803-10	86.97	Incorrect	Incorrect	658	660
Tibellus_maritimus_GBADC078-10	6	Philodromus_rufus_GBCH11034-13	86.82	Correct	Incorrect	658	645
Tibellus_maritimus_GBADC078-10	5	Thanatus_striatus_UAMIC1655-13	86.65	Correct	Incorrect	658	659
Tibellus_maritimus_GBADC078-10	7	Dictynidae_Lathys_humilis_00786473	86.62	Incorrect	Incorrect	658	650
Tibellus_maritimus_GBADC078-10	10	Gnaphosidae_Gnaphosa_bicolor_00786276	86.44	Incorrect	Incorrect	658	649
Tibellus_maritimus_GBADC078-10	8	Enoplognatha_intrepida_SPICH932-09	86.34	Incorrect	Incorrect	658	659
Tibellus_maritimus_GBADC078-10	9	Thanatus_rubicellus_KKCHE1084-09	86.32	Correct	Incorrect	658	658
Tibellus_maritimus_GBADC078-10	11	Anyphaena_celer_ARONT409-09	86.19	Incorrect	Incorrect	658	659
Tibellus_oblongus_GBCH11032-13	2	Tibellus_maritimus_GBADC078-10	88.1	Correct	Correct	648	647
Tibellus_oblongus_GBCH11032-13	3	Larinioides_patagiatus_JDTGS093-09	85.98	Incorrect	Incorrect	648	649
Tibellus_oblongus_GBCH11032-13	5	Philodromidae_Philodromus_cespitum_00786513	85.92	Correct	Incorrect	648	639
Tibellus_oblongus_GBCH11032-13	4	Philodromidae_Philodromus_pulchellus_00786475	85.89	Correct	Incorrect	648	638
Tibellus_oblongus_GBCH11032-13	7	Philodromidae_Philodromus_dispar_00786492	85.13	Correct	Incorrect	648	639
Tibellus_oblongus_GBCH11032-13	6	Larinioides_cornutus_GBCH11125-13	85.12	Incorrect	Incorrect	648	645
Tibellus_oblongus_GBCH11032-13	8	Philodromus_vulgaris_ERSPI352-09	84.95	Correct	Incorrect	648	651
Tibellus_oblongus_GBCH11032-13	9	Myrmarachne_japonica_GBCH10988-13	84.85	Incorrect	Incorrect	648	647
Tibellus_oblongus_GBCH11032-13	11	Philodromidae_Philodromus_albidus_00786272	84.84	Correct	Incorrect	648	640
Tibellus_oblongus_GBCH11032-13	10	Araneus_groenlandicola_GBADC086-10	84.82	Incorrect	Incorrect	648	652
Arctella_lapponica_KKCHE1044-09	2	Dolomedes_japonicus_GBCH11078-13	87.69	Incorrect	Incorrect	658	658
Arctella_lapponica_KKCHE1044-09	4	Amaurobiidae_Amaurobius_fenestralis_00786389	87.62	Incorrect	Incorrect	658	646
Arctella_lapponica_KKCHE1044-09	3	Dolomedes_triton_ARONT494-10	87.41	Incorrect	Incorrect	658	659
Arctella_lapponica_KKCHE1044-09	5	Xysticus_labradorensis_KKCHE876-09	87.27	Incorrect	Incorrect	658	660
Arctella_lapponica_KKCHE1044-09	6	Tegenaria_agrestis_ARONT316-09	87.21	Incorrect	Incorrect	658	657
Arctella_lapponica_KKCHE1044-09	7	Dolomedes_sulfureus_GBCH11079-13	87.08	Incorrect	Incorrect	658	658
Arctella_lapponica_KKCHE1044-09	8	Robertus_fuscus_SPICH632-09	87.08	Incorrect	Incorrect	658	658
Arctella_lapponica_KKCHE1044-09	9	Deinopis_sp._AGB008-11	86.72	Incorrect	Incorrect	658	655
Arctella_lapponica_KKCHE1044-09	10	Anahita_fauna_GBCH11054-13	86.65	Incorrect	Incorrect	658	659
Arctella_lapponica_KKCHE1044-09	11	Arctosa_raptor_KKCHE051-06	86.61	Incorrect	Incorrect	658	657
Cicurina_brevis_ARONT442-09	2	Cicurina_placida_ARONT423-09	92.04	Correct	Correct	658	653
Cicurina_brevis_ARONT442-09	3	Dictynidae_Cicurina_cicur_00786548	90.9	Correct	Correct	658	648
Cicurina_brevis_ARONT442-09	4	Cicurina_pallida_ERSPI249-09	89.65	Correct	Correct	658	657
Cicurina_brevis_ARONT442-09	5	Cicurina_sp.2GAB_ERSPI154-09	88.45	Correct	Correct	658	658
Cicurina_brevis_ARONT442-09	6	Cicurina_sp.1GAB_ARONT699-10	88.3	Correct	Correct	658	658
Cicurina_brevis_ARONT442-09	7	Cicurina_robusta_ERSPI235-09	87.84	Correct	Correct	658	658
Cicurina_brevis_ARONT442-09	9	Agelenidae_Coelotes_terrestris_00786563	87.77	Incorrect	Incorrect	658	646
Cicurina_brevis_ARONT442-09	8	Cicurina_itasca_ERSPI144-09	87.67	Correct	Correct	658	657
Cicurina_brevis_ARONT442-09	11	Dictynidae_Argenna_subnigra_00786283	87.46	Correct	Incorrect	658	646
Cicurina_brevis_ARONT442-09	10	Dictyna_latens_AGB023-11	87.4	Correct	Incorrect	658	651
Cicurina_itasca_ERSPI144-09	2	Cicurina_robusta_ERSPI235-09	91.63	Correct	Correct	658	657
Cicurina_itasca_ERSPI144-09	3	Cicurina_sp.2GAB_ERSPI154-09	90.87	Correct	Correct	658	657
Cicurina_itasca_ERSPI144-09	4	Cicurina_sp.1GAB_ARONT699-10	89.8	Correct	Correct	658	657
Cicurina_itasca_ERSPI144-09	5	Cicurina_placida_ARONT423-09	89.76	Correct	Correct	658	654
Cicurina_itasca_ERSPI144-09	6	Dictynidae_Cicurina_cicur_00786548	88.91	Correct	Correct	658	649
Cicurina_itasca_ERSPI144-09	7	Cicurina_brevis_ARONT442-09	87.67	Correct	Correct	658	657
Cicurina_itasca_ERSPI144-09	9	Salticidae_Pellenes_seriatus_00786462	87.46	Incorrect	Incorrect	658	646
Cicurina_itasca_ERSPI144-09	8	Piratulla_minuta_ERSPI269-09	87.35	Incorrect	Incorrect	658	656
Cicurina_itasca_ERSPI144-09	11	Robertus_lyrifer_SPIRU1277-11	87.06	Incorrect	Incorrect	658	657
Cicurina_itasca_ERSPI144-09	10	Amaurobius_borealis_ARONT544-10	87.04	Incorrect	Incorrect	658	656
Cicurina_pallida_ERSPI249-09	2	Dictynidae_Cicurina_cicur_00786548	91.82	Correct	Correct	658	648
Cicurina_pallida_ERSPI249-09	3	Cicurina_placida_ARONT423-09	90.66	Correct	Correct	658	653
Cicurina_pallida_ERSPI249-09	4	Cicurina_brevis_ARONT442-09	89.65	Correct	Correct	658	657
Cicurina_pallida_ERSPI249-09	5	Cicurina_sp.2GAB_ERSPI154-09	88.13	Correct	Correct	658	657
Cicurina_pallida_ERSPI249-09	7	Myrmarachne_japonica_GBCH10988-13	87.99	Incorrect	Incorrect	658	658
Cicurina_pallida_ERSPI249-09	6	Cicurina_sp.1GAB_ARONT699-10	87.98	Correct	Correct	658	657
Cicurina_pallida_ERSPI249-09	8	Salticidae_Myrmarachne_formicaria_00786432	87.98	Incorrect	Incorrect	658	649
Cicurina_pallida_ERSPI249-09	9	Dolomedes_japonicus_GBCH11078-13	87.35	Incorrect	Incorrect	658	657
Cicurina_pallida_ERSPI249-09	10	Dolomedes_sulfureus_GBCH11079-13	87.2	Incorrect	Incorrect	658	656
Cicurina_pallida_ERSPI249-09	11	Neospintharus_trigonum_ARONT712-10	87.2	Incorrect	Incorrect	658	656
Cicurina_placida_ARONT423-09	2	Cicurina_brevis_ARONT442-09	92.04	Correct	Correct	654	653
Cicurina_placida_ARONT423-09	3	Dictynidae_Cicurina_cicur_00786548	91.83	Correct	Correct	654	649
Cicurina_placida_ARONT423-09	4	Cicurina_pallida_ERSPI249-09	90.66	Correct	Correct	654	653
Cicurina_placida_ARONT423-09	5	Cicurina_sp.2GAB_ERSPI154-09	90.35	Correct	Correct	654	653
Cicurina_placida_ARONT423-09	6	Cicurina_itasca_ERSPI144-09	89.76	Correct	Correct	654	654
Cicurina_placida_ARONT423-09	7	Cicurina_sp.1GAB_ARONT699-10	89.74	Correct	Correct	654	653
Cicurina_placida_ARONT423-09	8	Cicurina_robusta_ERSPI235-09	89.43	Correct	Correct	654	653
Cicurina_placida_ARONT423-09	9	Dictyna_latens_AGB023-11	88.94	Correct	Incorrect	654	651
Cicurina_placida_ARONT423-09	10	Amaurobius_borealis_ARONT544-10	88.48	Incorrect	Incorrect	654	651
Cicurina_placida_ARONT423-09	11	Dictynidae_Argenna_subnigra_00786283	88.39	Correct	Incorrect	654	646
Cicurina_robusta_ERSPI235-09	2	Cicurina_sp.2GAB_ERSPI154-09	91.95	Correct	Correct	658	658
Cicurina_robusta_ERSPI235-09	3	Cicurina_sp.1GAB_ARONT699-10	91.79	Correct	Correct	658	658
Cicurina_robusta_ERSPI235-09	4	Cicurina_itasca_ERSPI144-09	91.63	Correct	Correct	658	657
Cicurina_robusta_ERSPI235-09	5	Cicurina_placida_ARONT423-09	89.43	Correct	Correct	658	653
Cicurina_robusta_ERSPI235-09	6	Dictynidae_Cicurina_cicur_00786548	89.08	Correct	Correct	658	650
Cicurina_robusta_ERSPI235-09	7	Agroeca_pratensis_ERSPI215-09	87.96	Incorrect	Incorrect	658	656
Cicurina_robusta_ERSPI235-09	8	Cicurina_brevis_ARONT442-09	87.84	Correct	Correct	658	658
Cicurina_robusta_ERSPI235-09	9	Coras_lamellosus_ERSPI247-09	87.84	Incorrect	Incorrect	658	656
Cicurina_robusta_ERSPI235-09	10	Emblyna_manitoba_SPIRU1042-11	87.52	Correct	Incorrect	658	657
Cicurina_robusta_ERSPI235-09	11	Araneus_thaddeus_ARONT153-09	87.52	Incorrect	Incorrect	658	657
Cicurina_sp.1GAB_ARONT699-10	2	Cicurina_robusta_ERSPI235-09	91.79	Correct	Correct	658	658
Cicurina_sp.1GAB_ARONT699-10	3	Cicurina_sp.2GAB_ERSPI154-09	90.43	Correct	Correct	658	658
Cicurina_sp.1GAB_ARONT699-10	6	Dictynidae_Cicurina_cicur_00786548	89.81	Correct	Correct	658	648
Cicurina_sp.1GAB_ARONT699-10	4	Cicurina_itasca_ERSPI144-09	89.8	Correct	Correct	658	657
Cicurina_sp.1GAB_ARONT699-10	5	Cicurina_placida_ARONT423-09	89.74	Correct	Correct	658	653
Cicurina_sp.1GAB_ARONT699-10	8	Gnaphosa_parvula_KKCHE510-07	88.43	Incorrect	Incorrect	658	656
Cicurina_sp.1GAB_ARONT699-10	7	Cicurina_brevis_ARONT442-09	88.3	Correct	Correct	658	658
Cicurina_sp.1GAB_ARONT699-10	10	Gnaphosa_borea_SPICH152-09	88.13	Incorrect	Incorrect	658	657
Cicurina_sp.1GAB_ARONT699-10	11	Gnaphosa_microps_KKCHE883-09	88.13	Incorrect	Incorrect	658	656
Cicurina_sp.1GAB_ARONT699-10	9	Agroeca_pratensis_ERSPI215-09	88.11	Incorrect	Incorrect	658	656
Cicurina_sp.2GAB_ERSPI154-09	2	Cicurina_robusta_ERSPI235-09	91.95	Correct	Correct	658	658
Cicurina_sp.2GAB_ERSPI154-09	3	Cicurina_itasca_ERSPI144-09	90.87	Correct	Correct	658	657
Cicurina_sp.2GAB_ERSPI154-09	4	Cicurina_sp.1GAB_ARONT699-10	90.43	Correct	Correct	658	658
Cicurina_sp.2GAB_ERSPI154-09	5	Cicurina_placida_ARONT423-09	90.35	Correct	Correct	658	653
Cicurina_sp.2GAB_ERSPI154-09	6	Dictynidae_Cicurina_cicur_00786548	90.28	Correct	Correct	658	648
Cicurina_sp.2GAB_ERSPI154-09	7	Agroeca_ornata_ARONT800-10	88.58	Incorrect	Incorrect	658	657
Cicurina_sp.2GAB_ERSPI154-09	8	Cicurina_brevis_ARONT442-09	88.45	Correct	Correct	658	658
Cicurina_sp.2GAB_ERSPI154-09	9	Agroeca_pratensis_ERSPI215-09	88.41	Incorrect	Incorrect	658	656
Cicurina_sp.2GAB_ERSPI154-09	10	Cicurina_pallida_ERSPI249-09	88.13	Correct	Correct	658	657
Cicurina_sp.2GAB_ERSPI154-09	11	Emblyna_manitoba_SPIRU1042-11	87.98	Correct	Incorrect	658	657
Clubiona_abboti_ARONT169-09	7	Clubiona_bishopi_RBCH021-04	99.01	Correct	Correct	658	507
Clubiona_abboti_ARONT169-09	3	Clubionidae_Clubiona_reclusa_00786378	92.3	Correct	Correct	658	649
Clubiona_abboti_ARONT169-09	2	Clubiona_johnsoni_ARONT698-10	92.1	Correct	Correct	658	658
Clubiona_abboti_ARONT169-09	6	Clubionidae_Clubiona_germanica_00786566	91.99	Correct	Correct	658	649
Clubiona_abboti_ARONT169-09	4	Clubiona_norvegica_SPICH718-09	91.95	Correct	Correct	658	658
Clubiona_abboti_ARONT169-09	5	Clubiona_canadensis_ARONT359-09	91.79	Correct	Correct	658	658
Clubiona_abboti_ARONT169-09	9	Clubionidae_Clubiona_kulczynskii_00786404	91.68	Correct	Correct	658	649
Clubiona_abboti_ARONT169-09	8	Clubiona_riparia_ARONT120-09	91.49	Correct	Correct	658	658
Clubiona_abboti_ARONT169-09	10	Clubiona_bryantae_SAPIT134-08	91.19	Correct	Correct	658	658
Clubiona_abboti_ARONT169-09	11	Clubiona_furcata_SPICH984-09	91.03	Correct	Correct	658	658
Clubiona_bishopi_RBCH021-04	2	Clubiona_abboti_ARONT169-09	99.01	Correct	Correct	524	507
Clubiona_bishopi_RBCH021-04	3	Clubionidae_Clubiona_reclusa_00786378	91.52	Correct	Correct	524	507
Clubiona_bishopi_RBCH021-04	8	Clubionidae_Clubiona_neglecta_00786558	91.02	Correct	Correct	524	501
Clubiona_bishopi_RBCH021-04	5	Clubiona_johnsoni_ARONT698-10	90.93	Correct	Correct	524	507
Clubiona_bishopi_RBCH021-04	6	Clubiona_canadensis_ARONT359-09	90.93	Correct	Correct	524	507
Clubiona_bishopi_RBCH021-04	7	Clubiona_norvegica_SPICH718-09	90.93	Correct	Correct	524	507
Clubiona_bishopi_RBCH021-04	9	Clubiona_furcata_SPICH984-09	90.73	Correct	Correct	524	507
Clubiona_bishopi_RBCH021-04	10	Clubionidae_Clubiona_kulczynskii_00786404	90.53	Correct	Correct	524	507
Clubiona_bishopi_RBCH021-04	11	Clubionidae_Clubiona_germanica_00786566	90.53	Correct	Correct	524	507
Clubiona_bishopi_RBCH021-04	4	Clubiona_sp.1GAB_RBCH150-04	90.27	Correct	Correct	524	524
Clubiona_bryantae_SAPIT134-08	3	Clubiona_praematura_KKCHE977-09	94.07	Correct	Correct	658	658
Clubiona_bryantae_SAPIT134-08	2	Clubiona_norvegica_SPICH718-09	94.07	Correct	Correct	658	658
Clubiona_bryantae_SAPIT134-08	5	Clubionidae_Clubiona_germanica_00786566	93.68	Correct	Correct	658	649
Clubiona_bryantae_SAPIT134-08	4	Clubiona_canadensis_ARONT359-09	93.47	Correct	Correct	658	658
Clubiona_bryantae_SAPIT134-08	6	Clubionidae_Clubiona_reclusa_00786378	93.22	Correct	Correct	658	649
Clubiona_bryantae_SAPIT134-08	7	Clubionidae_Clubiona_kulczynskii_00786404	93.07	Correct	Correct	658	649
Clubiona_bryantae_SAPIT134-08	8	Clubiona_riparia_ARONT120-09	92.71	Correct	Correct	658	658
Clubiona_bryantae_SAPIT134-08	9	Clubionidae_Clubiona_neglecta_00786558	92.45	Correct	Correct	658	649
Clubiona_bryantae_SAPIT134-08	11	Clubionidae_Clubiona_terrestris_00786457	91.95	Correct	Correct	658	646
Clubiona_bryantae_SAPIT134-08	10	Clubiona_pallidula_ARONT592-10	91.63	Correct	Correct	658	657
Clubiona_cada_GACAC1060-12	2	Clubiona_cambridgei_GACAC1067-12	91.89	Correct	Correct	641	641
Clubiona_cada_GACAC1060-12	3	Clubiona_huttoni_GACAC1063-12	89.86	Correct	Correct	641	641
Clubiona_cada_GACAC1060-12	4	Clubiona_convoluta_GACAC1071-12	89.7	Correct	Correct	641	641
Clubiona_cada_GACAC1060-12	5	Clubiona_clima_GACAC1061-12	89.7	Correct	Correct	641	641
Clubiona_cada_GACAC1060-12	6	Clubiona_pallidula_ARONT592-10	89.7	Correct	Correct	641	641
Clubiona_cada_GACAC1060-12	7	Clubiona_obesa_ARONT392-09	89.24	Correct	Correct	641	641
Clubiona_cada_GACAC1060-12	8	Clubiona_canadensis_ARONT359-09	89.08	Correct	Correct	641	641
Clubiona_cada_GACAC1060-12	10	Clubiona_trivialis_SPICH826-09	88.87	Correct	Correct	641	629
Clubiona_cada_GACAC1060-12	9	Clubiona_riparia_ARONT120-09	88.61	Correct	Correct	641	641
Clubiona_cada_GACAC1060-12	11	Clubiona_furcata_SPICH984-09	88.3	Correct	Correct	641	641
Clubiona_cambridgei_GACAC1067-12	2	Clubiona_cada_GACAC1060-12	91.89	Correct	Correct	642	641
Clubiona_cambridgei_GACAC1067-12	3	Clubiona_clima_GACAC1061-12	91.59	Correct	Correct	642	642
Clubiona_cambridgei_GACAC1067-12	4	Clubiona_huttoni_GACAC1063-12	91.26	Correct	Correct	642	641
Clubiona_cambridgei_GACAC1067-12	5	Clubiona_convoluta_GACAC1071-12	90.03	Correct	Correct	642	642
Clubiona_cambridgei_GACAC1067-12	7	Clubiona_trivialis_SPICH826-09	89.73	Correct	Correct	642	633
Clubiona_cambridgei_GACAC1067-12	8	Clubionidae_Clubiona_reclusa_00786378	89.57	Correct	Correct	642	633
Clubiona_cambridgei_GACAC1067-12	6	Clubiona_pallidula_ARONT592-10	89.56	Correct	Correct	642	642
Clubiona_cambridgei_GACAC1067-12	9	Clubionidae_Clubiona_germanica_00786566	89.26	Correct	Correct	642	633
Clubiona_cambridgei_GACAC1067-12	10	Clubiona_abboti_ARONT169-09	88.79	Correct	Correct	642	642
Clubiona_cambridgei_GACAC1067-12	11	Anyphaena_celer_ARONT409-09	87.69	Incorrect	Incorrect	642	642
Clubiona_canadensis_ARONT359-09	2	Clubionidae_Clubiona_germanica_00786566	94.14	Correct	Correct	658	649
Clubiona_canadensis_ARONT359-09	3	Clubionidae_Clubiona_neglecta_00786558	93.99	Correct	Correct	658	649
Clubiona_canadensis_ARONT359-09	5	Clubionidae_Clubiona_kulczynskii_00786404	93.68	Correct	Correct	658	649
Clubiona_canadensis_ARONT359-09	4	Clubiona_bryantae_SAPIT134-08	93.47	Correct	Correct	658	658
Clubiona_canadensis_ARONT359-09	7	Clubionidae_Clubiona_reclusa_00786378	93.37	Correct	Correct	658	649
Clubiona_canadensis_ARONT359-09	6	Clubiona_norvegica_SPICH718-09	93.16	Correct	Correct	658	658
Clubiona_canadensis_ARONT359-09	9	Clubionidae_Clubiona_pseudoneglecta_00786286	93.07	Correct	Correct	658	649
Clubiona_canadensis_ARONT359-09	8	Clubiona_furcata_SPICH984-09	92.86	Correct	Correct	658	658
Clubiona_canadensis_ARONT359-09	10	Clubiona_riparia_ARONT120-09	92.71	Correct	Correct	658	658
Clubiona_canadensis_ARONT359-09	11	Clubiona_praematura_KKCHE977-09	92.25	Correct	Correct	658	658
Clubiona_clima_GACAC1061-12	2	Clubiona_cambridgei_GACAC1067-12	91.59	Correct	Correct	642	642
Clubiona_clima_GACAC1061-12	3	Clubiona_cada_GACAC1060-12	89.7	Correct	Correct	642	641
Clubiona_clima_GACAC1061-12	6	Clubionidae_Clubiona_germanica_00786566	89.57	Correct	Correct	642	633
Clubiona_clima_GACAC1061-12	4	Clubiona_bryantae_SAPIT134-08	89.56	Correct	Correct	642	642
Clubiona_clima_GACAC1061-12	5	Clubiona_canadensis_ARONT359-09	89.41	Correct	Correct	642	642
Clubiona_clima_GACAC1061-12	7	Clubiona_huttoni_GACAC1063-12	89.24	Correct	Correct	642	641
Clubiona_clima_GACAC1061-12	8	Clubiona_trivialis_SPICH826-09	88.94	Correct	Correct	642	642
Clubiona_clima_GACAC1061-12	9	Clubiona_convoluta_GACAC1071-12	88.63	Correct	Correct	642	642
Clubiona_clima_GACAC1061-12	10	Clubiona_obesa_ARONT392-09	88.63	Correct	Correct	642	642
Clubiona_clima_GACAC1061-12	11	Clubiona_furcata_SPICH984-09	88.63	Correct	Correct	642	642
Clubiona_convoluta_GACAC1071-12	2	Clubiona_huttoni_GACAC1063-12	91.89	Correct	Correct	642	641
Clubiona_convoluta_GACAC1071-12	3	Clubiona_cambridgei_GACAC1067-12	90.03	Correct	Correct	642	642
Clubiona_convoluta_GACAC1071-12	4	Clubiona_cada_GACAC1060-12	89.7	Correct	Correct	642	641
Clubiona_convoluta_GACAC1071-12	5	Clubiona_canadensis_ARONT359-09	89.25	Correct	Correct	642	642
Clubiona_convoluta_GACAC1071-12	6	Clubiona_clima_GACAC1061-12	88.63	Correct	Correct	642	642
Clubiona_convoluta_GACAC1071-12	7	Clubionidae_Clubiona_germanica_00786566	88.63	Correct	Correct	642	633
Clubiona_convoluta_GACAC1071-12	11	Clubionidae_Clubiona_kulczynskii_00786404	88.62	Correct	Correct	642	624
Clubiona_convoluta_GACAC1071-12	8	Clubionidae_Clubiona_reclusa_00786378	88.47	Correct	Correct	642	633
Clubiona_convoluta_GACAC1071-12	9	Clubiona_abboti_ARONT169-09	88.16	Correct	Correct	642	642
Clubiona_convoluta_GACAC1071-12	10	Clubiona_norvegica_SPICH718-09	88.16	Correct	Correct	642	642
Clubiona_furcata_SPICH984-09	2	Clubionidae_Clubiona_germanica_00786566	93.37	Correct	Correct	658	649
Clubiona_furcata_SPICH984-09	3	Clubiona_canadensis_ARONT359-09	92.86	Correct	Correct	658	658
Clubiona_furcata_SPICH984-09	4	Clubionidae_Clubiona_kulczynskii_00786404	92.76	Correct	Correct	658	649
Clubiona_furcata_SPICH984-09	5	Clubiona_norvegica_SPICH718-09	92.25	Correct	Correct	658	658
Clubiona_furcata_SPICH984-09	7	Clubionidae_Clubiona_neglecta_00786558	92.14	Correct	Correct	658	649
Clubiona_furcata_SPICH984-09	6	Clubiona_riparia_ARONT120-09	92.1	Correct	Correct	658	658
Clubiona_furcata_SPICH984-09	8	Clubionidae_Clubiona_reclusa_00786378	91.99	Correct	Correct	658	649
Clubiona_furcata_SPICH984-09	9	Clubionidae_Clubiona_pseudoneglecta_00786286	91.99	Correct	Correct	658	649
Clubiona_furcata_SPICH984-09	10	Clubiona_bryantae_SAPIT134-08	91.49	Correct	Correct	658	658
Clubiona_furcata_SPICH984-09	11	Clubiona_praematura_KKCHE977-09	91.34	Correct	Correct	658	658
Clubiona_huttoni_GACAC1063-12	2	Clubiona_convoluta_GACAC1071-12	91.89	Correct	Correct	641	641
Clubiona_huttoni_GACAC1063-12	3	Clubiona_cambridgei_GACAC1067-12	91.26	Correct	Correct	641	641
Clubiona_huttoni_GACAC1063-12	4	Clubiona_cada_GACAC1060-12	89.86	Correct	Correct	641	641
Clubiona_huttoni_GACAC1063-12	6	Clubiona_canadensis_ARONT359-09	89.73	Correct	Correct	641	633
Clubiona_huttoni_GACAC1063-12	5	Clubiona_abboti_ARONT169-09	89.55	Correct	Correct	641	641
Clubiona_huttoni_GACAC1063-12	8	Clubiona_trivialis_SPICH826-09	89.26	Correct	Correct	641	633
Clubiona_huttoni_GACAC1063-12	7	Clubiona_clima_GACAC1061-12	89.24	Correct	Correct	641	641
Clubiona_huttoni_GACAC1063-12	9	Clubionidae_Clubiona_kulczynskii_00786404	89.24	Correct	Correct	641	632
Clubiona_huttoni_GACAC1063-12	10	Clubionidae_Clubiona_reclusa_00786378	89.21	Correct	Correct	641	621
Clubiona_huttoni_GACAC1063-12	11	Clubionidae_Clubiona_germanica_00786566	88.94	Correct	Correct	641	624
Clubiona_johnsoni_ARONT698-10	2	Clubiona_abboti_ARONT169-09	92.1	Correct	Correct	658	658
Clubiona_johnsoni_ARONT698-10	3	Clubionidae_Clubiona_reclusa_00786378	91.68	Correct	Correct	658	649
Clubiona_johnsoni_ARONT698-10	7	Clubionidae_Clubiona_kulczynskii_00786404	91.37	Correct	Correct	658	649
Clubiona_johnsoni_ARONT698-10	4	Clubiona_norvegica_SPICH718-09	91.34	Correct	Correct	658	658
Clubiona_johnsoni_ARONT698-10	5	Clubiona_pallidula_ARONT592-10	91.32	Correct	Correct	658	657
Clubiona_johnsoni_ARONT698-10	8	Clubionidae_Clubiona_germanica_00786566	91.22	Correct	Correct	658	649
Clubiona_johnsoni_ARONT698-10	6	Clubiona_riparia_ARONT120-09	91.19	Correct	Correct	658	658
Clubiona_johnsoni_ARONT698-10	10	Clubionidae_Clubiona_neglecta_00786558	91.06	Correct	Correct	658	649
Clubiona_johnsoni_ARONT698-10	9	Clubiona_praematura_KKCHE977-09	90.88	Correct	Correct	658	658
Clubiona_johnsoni_ARONT698-10	11	Clubiona_canadensis_ARONT359-09	90.73	Correct	Correct	658	658
Clubiona_norvegica_SPICH718-09	2	Clubionidae_Clubiona_kulczynskii_00786404	94.45	Correct	Correct	658	649
Clubiona_norvegica_SPICH718-09	5	Clubionidae_Clubiona_germanica_00786566	94.14	Correct	Correct	658	649
Clubiona_norvegica_SPICH718-09	3	Clubiona_bryantae_SAPIT134-08	94.07	Correct	Correct	658	658
Clubiona_norvegica_SPICH718-09	4	Clubiona_praematura_KKCHE977-09	94.07	Correct	Correct	658	658
Clubiona_norvegica_SPICH718-09	6	Clubionidae_Clubiona_reclusa_00786378	93.99	Correct	Correct	658	649
Clubiona_norvegica_SPICH718-09	7	Clubiona_canadensis_ARONT359-09	93.16	Correct	Correct	658	658
Clubiona_norvegica_SPICH718-09	8	Clubiona_riparia_ARONT120-09	92.71	Correct	Correct	658	658
Clubiona_norvegica_SPICH718-09	10	Clubionidae_Clubiona_terrestris_00786457	92.41	Correct	Correct	658	646
Clubiona_norvegica_SPICH718-09	9	Clubiona_furcata_SPICH984-09	92.25	Correct	Correct	658	658
Clubiona_norvegica_SPICH718-09	11	Clubiona_abboti_ARONT169-09	91.95	Correct	Correct	658	658
Clubiona_obesa_ARONT392-09	6	Clubiona_sp.1GAB_RBCH150-04	92.74	Correct	Correct	658	606
Clubiona_obesa_ARONT392-09	2	Clubiona_pallidula_ARONT592-10	91.93	Correct	Correct	658	657
Clubiona_obesa_ARONT392-09	3	Clubionidae_Clubiona_germanica_00786566	91.68	Correct	Correct	658	649
Clubiona_obesa_ARONT392-09	5	Clubionidae_Clubiona_reclusa_00786378	91.37	Correct	Correct	658	649
Clubiona_obesa_ARONT392-09	4	Clubiona_norvegica_SPICH718-09	91.34	Correct	Correct	658	658
Clubiona_obesa_ARONT392-09	7	Clubiona_abboti_ARONT169-09	90.58	Correct	Correct	658	658
Clubiona_obesa_ARONT392-09	8	Clubiona_furcata_SPICH984-09	90.43	Correct	Correct	658	658
Clubiona_obesa_ARONT392-09	9	Clubiona_bryantae_SAPIT134-08	90.43	Correct	Correct	658	658
Clubiona_obesa_ARONT392-09	10	Clubiona_praematura_KKCHE977-09	90.43	Correct	Correct	658	658
Clubiona_obesa_ARONT392-09	11	Clubiona_riparia_ARONT120-09	90.43	Correct	Correct	658	658
Clubiona_pallidula_ARONT592-10	3	Clubionidae_Clubiona_germanica_00786566	92.13	Correct	Correct	658	648
Clubiona_pallidula_ARONT592-10	2	Clubiona_obesa_ARONT392-09	91.93	Correct	Correct	658	657
Clubiona_pallidula_ARONT592-10	5	Clubionidae_Clubiona_kulczynskii_00786404	91.67	Correct	Correct	658	648
Clubiona_pallidula_ARONT592-10	4	Clubiona_bryantae_SAPIT134-08	91.63	Correct	Correct	658	657
Clubiona_pallidula_ARONT592-10	9	Clubionidae_Clubiona_reclusa_00786378	91.36	Correct	Correct	658	648
Clubiona_pallidula_ARONT592-10	6	Clubiona_johnsoni_ARONT698-10	91.32	Correct	Correct	658	657
Clubiona_pallidula_ARONT592-10	7	Clubiona_canadensis_ARONT359-09	91.32	Correct	Correct	658	657
Clubiona_pallidula_ARONT592-10	11	Clubionidae_Clubiona_terrestris_00786457	91.18	Correct	Correct	658	646
Clubiona_pallidula_ARONT592-10	8	Clubiona_norvegica_SPICH718-09	91.17	Correct	Correct	658	657
Clubiona_pallidula_ARONT592-10	10	Clubiona_riparia_ARONT120-09	91.02	Correct	Correct	658	657
Clubiona_praematura_KKCHE977-09	3	Clubiona_bryantae_SAPIT134-08	94.07	Correct	Correct	658	658
Clubiona_praematura_KKCHE977-09	2	Clubiona_norvegica_SPICH718-09	94.07	Correct	Correct	658	658
Clubiona_praematura_KKCHE977-09	4	Clubionidae_Clubiona_germanica_00786566	93.22	Correct	Correct	658	649
Clubiona_praematura_KKCHE977-09	5	Clubionidae_Clubiona_reclusa_00786378	92.91	Correct	Correct	658	649
Clubiona_praematura_KKCHE977-09	8	Clubionidae_Clubiona_kulczynskii_00786404	92.3	Correct	Correct	658	649
Clubiona_praematura_KKCHE977-09	6	Clubiona_canadensis_ARONT359-09	92.25	Correct	Correct	658	658
Clubiona_praematura_KKCHE977-09	7	Clubiona_riparia_ARONT120-09	92.25	Correct	Correct	658	658
Clubiona_praematura_KKCHE977-09	9	Clubionidae_Clubiona_neglecta_00786558	91.99	Correct	Correct	658	649
Clubiona_praematura_KKCHE977-09	11	Clubionidae_Clubiona_terrestris_00786457	91.49	Correct	Correct	658	646
Clubiona_praematura_KKCHE977-09	10	Clubiona_furcata_SPICH984-09	91.34	Correct	Correct	658	658
Clubiona_riparia_ARONT120-09	2	Clubionidae_Clubiona_germanica_00786566	93.84	Correct	Correct	658	649
Clubiona_riparia_ARONT120-09	3	Clubionidae_Clubiona_reclusa_00786378	93.53	Correct	Correct	658	649
Clubiona_riparia_ARONT120-09	4	Clubionidae_Clubiona_kulczynskii_00786404	93.37	Correct	Correct	658	649
Clubiona_riparia_ARONT120-09	8	Clubionidae_Clubiona_terrestris_00786457	92.72	Correct	Correct	658	646
Clubiona_riparia_ARONT120-09	5	Clubiona_canadensis_ARONT359-09	92.71	Correct	Correct	658	658
Clubiona_riparia_ARONT120-09	6	Clubiona_norvegica_SPICH718-09	92.71	Correct	Correct	658	658
Clubiona_riparia_ARONT120-09	7	Clubiona_bryantae_SAPIT134-08	92.71	Correct	Correct	658	658
Clubiona_riparia_ARONT120-09	9	Clubiona_praematura_KKCHE977-09	92.25	Correct	Correct	658	658
Clubiona_riparia_ARONT120-09	10	Clubiona_furcata_SPICH984-09	92.1	Correct	Correct	658	658
Clubiona_riparia_ARONT120-09	11	Clubiona_abboti_ARONT169-09	91.49	Correct	Correct	658	658
Clubiona_sp.1GAB_RBCH150-04	2	Clubiona_obesa_ARONT392-09	92.74	Correct	Correct	624	606
Clubiona_sp.1GAB_RBCH150-04	3	Clubiona_norvegica_SPICH718-09	91.58	Correct	Correct	624	606
Clubiona_sp.1GAB_RBCH150-04	4	Clubionidae_Clubiona_reclusa_00786378	91.42	Correct	Correct	624	606
Clubiona_sp.1GAB_RBCH150-04	6	Clubionidae_Clubiona_kulczynskii_00786404	91.38	Correct	Correct	624	603
Clubiona_sp.1GAB_RBCH150-04	5	Clubiona_furcata_SPICH984-09	91.27	Correct	Correct	624	607
Clubiona_sp.1GAB_RBCH150-04	7	Clubionidae_Clubiona_germanica_00786566	91.25	Correct	Correct	624	606
Clubiona_sp.1GAB_RBCH150-04	8	Clubiona_canadensis_ARONT359-09	91.25	Correct	Correct	624	606
Clubiona_sp.1GAB_RBCH150-04	9	Clubiona_abboti_ARONT169-09	90.92	Correct	Correct	624	606
Clubiona_sp.1GAB_RBCH150-04	10	Clubiona_pallidula_ARONT592-10	90.91	Correct	Correct	624	605
Clubiona_sp.1GAB_RBCH150-04	11	Clubiona_riparia_ARONT120-09	90.59	Correct	Correct	624	606
Clubiona_trivialis_SPICH826-09	2	Clubiona_canadensis_ARONT359-09	90.58	Correct	Correct	658	658
Clubiona_trivialis_SPICH826-09	4	Clubionidae_Clubiona_germanica_00786566	90.23	Correct	Correct	658	645
Clubiona_trivialis_SPICH826-09	3	Clubionidae_Clubiona_reclusa_00786378	90.12	Correct	Correct	658	648
Clubiona_trivialis_SPICH826-09	11	Clubiona_cambridgei_GACAC1067-12	89.73	Correct	Correct	658	633
Clubiona_trivialis_SPICH826-09	5	Clubiona_bryantae_SAPIT134-08	89.67	Correct	Correct	658	658
Clubiona_trivialis_SPICH826-09	7	Clubionidae_Clubiona_neglecta_00786558	89.46	Correct	Correct	658	645
Clubiona_trivialis_SPICH826-09	10	Clubionidae_Clubiona_kulczynskii_00786404	89.3	Correct	Correct	658	645
Clubiona_trivialis_SPICH826-09	6	Clubiona_furcata_SPICH984-09	89.21	Correct	Correct	658	658
Clubiona_trivialis_SPICH826-09	8	Clubiona_abboti_ARONT169-09	88.91	Correct	Correct	658	658
Clubiona_trivialis_SPICH826-09	9	Clubiona_norvegica_SPICH718-09	88.91	Correct	Correct	658	658
Clubionidae_Clubiona_germanica_00786566	3	Clubionidae_Clubiona_kulczynskii_00786404	94.76	Correct	Correct	649	649
Clubionidae_Clubiona_germanica_00786566	2	Clubionidae_Clubiona_reclusa_00786378	94.76	Correct	Correct	649	649
Clubionidae_Clubiona_germanica_00786566	4	Clubiona_canadensis_ARONT359-09	94.14	Correct	Correct	649	649
Clubionidae_Clubiona_germanica_00786566	5	Clubiona_norvegica_SPICH718-09	94.14	Correct	Correct	649	649
Clubionidae_Clubiona_germanica_00786566	6	Clubiona_riparia_ARONT120-09	93.84	Correct	Correct	649	649
Clubionidae_Clubiona_germanica_00786566	7	Clubiona_bryantae_SAPIT134-08	93.68	Correct	Correct	649	649
Clubionidae_Clubiona_germanica_00786566	8	Clubiona_furcata_SPICH984-09	93.37	Correct	Correct	649	649
Clubionidae_Clubiona_germanica_00786566	9	Clubiona_praematura_KKCHE977-09	93.22	Correct	Correct	649	649
Clubionidae_Clubiona_germanica_00786566	10	Clubionidae_Clubiona_neglecta_00786558	92.76	Correct	Correct	649	649
Clubionidae_Clubiona_germanica_00786566	11	Clubionidae_Clubiona_terrestris_00786457	92.72	Correct	Correct	649	646
Clubionidae_Clubiona_kulczynskii_00786404	2	Clubionidae_Clubiona_germanica_00786566	94.76	Correct	Correct	649	649
Clubionidae_Clubiona_kulczynskii_00786404	3	Clubiona_norvegica_SPICH718-09	94.45	Correct	Correct	649	649
Clubionidae_Clubiona_kulczynskii_00786404	4	Clubionidae_Clubiona_reclusa_00786378	93.68	Correct	Correct	649	649
Clubionidae_Clubiona_kulczynskii_00786404	5	Clubiona_canadensis_ARONT359-09	93.68	Correct	Correct	649	649
Clubionidae_Clubiona_kulczynskii_00786404	6	Clubiona_riparia_ARONT120-09	93.37	Correct	Correct	649	649
Clubionidae_Clubiona_kulczynskii_00786404	7	Clubiona_bryantae_SAPIT134-08	93.07	Correct	Correct	649	649
Clubionidae_Clubiona_kulczynskii_00786404	8	Clubionidae_Clubiona_terrestris_00786457	92.88	Correct	Correct	649	646
Clubionidae_Clubiona_kulczynskii_00786404	9	Clubiona_furcata_SPICH984-09	92.76	Correct	Correct	649	649
Clubionidae_Clubiona_kulczynskii_00786404	10	Clubionidae_Clubiona_neglecta_00786558	92.45	Correct	Correct	649	649
Clubionidae_Clubiona_kulczynskii_00786404	11	Clubiona_praematura_KKCHE977-09	92.3	Correct	Correct	649	649
Clubionidae_Clubiona_neglecta_00786558	2	Clubionidae_Clubiona_pseudoneglecta_00786286	98.77	Correct	Correct	649	649
Clubionidae_Clubiona_neglecta_00786558	3	Clubiona_canadensis_ARONT359-09	93.99	Correct	Correct	649	649
Clubionidae_Clubiona_neglecta_00786558	4	Clubionidae_Clubiona_reclusa_00786378	92.76	Correct	Correct	649	649
Clubionidae_Clubiona_neglecta_00786558	5	Clubionidae_Clubiona_germanica_00786566	92.76	Correct	Correct	649	649
Clubionidae_Clubiona_neglecta_00786558	6	Clubionidae_Clubiona_kulczynskii_00786404	92.45	Correct	Correct	649	649
Clubionidae_Clubiona_neglecta_00786558	7	Clubiona_bryantae_SAPIT134-08	92.45	Correct	Correct	649	649
Clubionidae_Clubiona_neglecta_00786558	8	Clubiona_furcata_SPICH984-09	92.14	Correct	Correct	649	649
Clubionidae_Clubiona_neglecta_00786558	9	Clubiona_norvegica_SPICH718-09	92.14	Correct	Correct	649	649
Clubionidae_Clubiona_neglecta_00786558	10	Clubiona_praematura_KKCHE977-09	91.99	Correct	Correct	649	649
Clubionidae_Clubiona_neglecta_00786558	11	Clubiona_riparia_ARONT120-09	91.22	Correct	Correct	649	649
Clubionidae_Clubiona_pseudoneglecta_00786286	2	Clubionidae_Clubiona_neglecta_00786558	98.77	Correct	Correct	649	649
Clubionidae_Clubiona_pseudoneglecta_00786286	3	Clubiona_canadensis_ARONT359-09	93.07	Correct	Correct	649	649
Clubionidae_Clubiona_pseudoneglecta_00786286	4	Clubionidae_Clubiona_reclusa_00786378	92.6	Correct	Correct	649	649
Clubionidae_Clubiona_pseudoneglecta_00786286	5	Clubionidae_Clubiona_germanica_00786566	92.3	Correct	Correct	649	649
Clubionidae_Clubiona_pseudoneglecta_00786286	6	Clubionidae_Clubiona_kulczynskii_00786404	92.14	Correct	Correct	649	649
Clubionidae_Clubiona_pseudoneglecta_00786286	7	Clubiona_furcata_SPICH984-09	91.99	Correct	Correct	649	649
Clubionidae_Clubiona_pseudoneglecta_00786286	8	Clubiona_norvegica_SPICH718-09	91.68	Correct	Correct	649	649
Clubionidae_Clubiona_pseudoneglecta_00786286	9	Clubiona_bryantae_SAPIT134-08	91.68	Correct	Correct	649	649
Clubionidae_Clubiona_pseudoneglecta_00786286	10	Clubiona_praematura_KKCHE977-09	91.37	Correct	Correct	649	649
Clubionidae_Clubiona_pseudoneglecta_00786286	11	Clubiona_riparia_ARONT120-09	91.06	Correct	Correct	649	649
Clubionidae_Clubiona_reclusa_00786378	2	Clubionidae_Clubiona_germanica_00786566	94.76	Correct	Correct	649	649
Clubionidae_Clubiona_reclusa_00786378	3	Clubiona_norvegica_SPICH718-09	93.99	Correct	Correct	649	649
Clubionidae_Clubiona_reclusa_00786378	4	Clubionidae_Clubiona_kulczynskii_00786404	93.68	Correct	Correct	649	649
Clubionidae_Clubiona_reclusa_00786378	5	Clubiona_riparia_ARONT120-09	93.53	Correct	Correct	649	649
Clubionidae_Clubiona_reclusa_00786378	6	Clubiona_canadensis_ARONT359-09	93.37	Correct	Correct	649	649
Clubionidae_Clubiona_reclusa_00786378	7	Clubiona_bryantae_SAPIT134-08	93.22	Correct	Correct	649	649
Clubionidae_Clubiona_reclusa_00786378	8	Clubiona_praematura_KKCHE977-09	92.91	Correct	Correct	649	649
Clubionidae_Clubiona_reclusa_00786378	9	Clubionidae_Clubiona_neglecta_00786558	92.76	Correct	Correct	649	649
Clubionidae_Clubiona_reclusa_00786378	10	Clubionidae_Clubiona_pseudoneglecta_00786286	92.6	Correct	Correct	649	649
Clubionidae_Clubiona_reclusa_00786378	11	Clubiona_abboti_ARONT169-09	92.3	Correct	Correct	649	649
Clubionidae_Clubiona_terrestris_00786457	2	Clubionidae_Clubiona_kulczynskii_00786404	92.88	Correct	Correct	649	646
Clubionidae_Clubiona_terrestris_00786457	3	Clubionidae_Clubiona_germanica_00786566	92.72	Correct	Correct	649	646
Clubionidae_Clubiona_terrestris_00786457	4	Clubiona_riparia_ARONT120-09	92.72	Correct	Correct	649	646
Clubionidae_Clubiona_terrestris_00786457	5	Clubiona_norvegica_SPICH718-09	92.41	Correct	Correct	649	646
Clubionidae_Clubiona_terrestris_00786457	6	Clubionidae_Clubiona_reclusa_00786378	92.26	Correct	Correct	649	646
Clubionidae_Clubiona_terrestris_00786457	7	Clubiona_canadensis_ARONT359-09	92.11	Correct	Correct	649	646
Clubionidae_Clubiona_terrestris_00786457	8	Clubiona_bryantae_SAPIT134-08	91.95	Correct	Correct	649	646
Clubionidae_Clubiona_terrestris_00786457	9	Clubiona_praematura_KKCHE977-09	91.49	Correct	Correct	649	646
Clubionidae_Clubiona_terrestris_00786457	10	Clubiona_pallidula_ARONT592-10	91.18	Correct	Correct	649	646
Clubionidae_Clubiona_terrestris_00786457	11	Clubiona_furcata_SPICH984-09	91.18	Correct	Correct	649	646
Dictyna_brevitarsa_SPICH1044-09	2	Emblyna_manitoba_SPIRU1042-11	91.96	Correct	Incorrect	658	659
Dictyna_brevitarsa_SPICH1044-09	3	Dictyna_foliacea_ARONT034-09	91.95	Correct	Correct	658	658
Dictyna_brevitarsa_SPICH1044-09	4	Emblyna_annulipes_JDTGS058-09	91.93	Correct	Incorrect	658	657
Dictyna_brevitarsa_SPICH1044-09	5	Emblyna_peragrata_SPIAL090-10	91.65	Correct	Incorrect	658	659
Dictyna_brevitarsa_SPICH1044-09	6	Emblyna_sublata_ARONT678-10	91.19	Correct	Incorrect	658	658
Dictyna_brevitarsa_SPICH1044-09	9	Dictynidae_Dictyna_uncinata_00786345	90.81	Correct	Correct	658	642
Dictyna_brevitarsa_SPICH1044-09	7	Emblyna_sp.8GAB_ARONT482-10	90.44	Correct	Incorrect	658	659
Dictyna_brevitarsa_SPICH1044-09	8	Dictyna_major_SPICH163-09	90.41	Correct	Correct	658	657
Dictyna_brevitarsa_SPICH1044-09	10	Dictynidae_Dictyna_arundinacea_00786369	89.54	Correct	Correct	658	650
Dictyna_brevitarsa_SPICH1044-09	11	Dictyna_latens_AGB023-11	88.57	Correct	Correct	658	656
Dictyna_coloradensis_ARONT275-09	3	Dictynidae_Dictyna_uncinata_00786345	89.98	Correct	Correct	658	639
Dictyna_coloradensis_ARONT275-09	2	Emblyna_manitoba_SPIRU1042-11	89.68	Correct	Incorrect	658	659
Dictyna_coloradensis_ARONT275-09	6	Dictyna_major_SPICH163-09	88.94	Correct	Correct	658	651
Dictyna_coloradensis_ARONT275-09	4	Emblyna_annulipes_JDTGS058-09	88.89	Correct	Incorrect	658	657
Dictyna_coloradensis_ARONT275-09	5	Emblyna_sp.8GAB_ARONT482-10	88.75	Correct	Incorrect	658	658
Dictyna_coloradensis_ARONT275-09	7	Emblyna_sublata_ARONT678-10	88.6	Correct	Incorrect	658	658
Dictyna_coloradensis_ARONT275-09	8	Dictyna_brevitarsa_SPICH1044-09	87.99	Correct	Correct	658	658
Dictyna_coloradensis_ARONT275-09	9	Dictynidae_Dictyna_arundinacea_00786369	87.93	Correct	Correct	658	646
Dictyna_coloradensis_ARONT275-09	10	Dictynidae_Cicurina_cicur_00786548	87.71	Correct	Incorrect	658	643
Dictyna_coloradensis_ARONT275-09	11	Dictyna_latens_AGB023-11	87.04	Correct	Correct	658	656
Dictyna_foliacea_ARONT034-09	2	Dictyna_brevitarsa_SPICH1044-09	91.95	Correct	Correct	658	658
Dictyna_foliacea_ARONT034-09	3	Emblyna_annulipes_JDTGS058-09	90.87	Correct	Incorrect	658	657
Dictyna_foliacea_ARONT034-09	5	Dictynidae_Dictyna_arundinacea_00786369	90.65	Correct	Correct	658	642
Dictyna_foliacea_ARONT034-09	4	Emblyna_manitoba_SPIRU1042-11	90.56	Correct	Incorrect	658	657
Dictyna_foliacea_ARONT034-09	6	Emblyna_sublata_ARONT678-10	89.95	Correct	Incorrect	658	657
Dictyna_foliacea_ARONT034-09	7	Emblyna_peragrata_SPIAL090-10	89.8	Correct	Incorrect	658	657
Dictyna_foliacea_ARONT034-09	8	Dictynidae_Dictyna_uncinata_00786345	89.72	Correct	Correct	658	642
Dictyna_foliacea_ARONT034-09	9	Emblyna_sp.8GAB_ARONT482-10	88.89	Correct	Incorrect	658	657
Dictyna_foliacea_ARONT034-09	10	Dictyna_major_SPICH163-09	88.58	Correct	Correct	658	657
Dictyna_foliacea_ARONT034-09	11	Salticidae_Pellenes_seriatus_00786462	87.94	Incorrect	Incorrect	658	630
Dictyna_latens_AGB023-11	2	Dictynidae_Argenna_subnigra_00786283	98.61	Correct	Incorrect	665	649
Dictyna_latens_AGB023-11	3	Cicurina_placida_ARONT423-09	88.94	Correct	Incorrect	665	651
Dictyna_latens_AGB023-11	7	Dictynidae_Cicurina_cicur_00786548	88.85	Correct	Incorrect	665	646
Dictyna_latens_AGB023-11	4	Micaria_elizabethae_ERSPI341-09	88.74	Incorrect	Incorrect	665	657
Dictyna_latens_AGB023-11	5	Dictyna_major_SPICH163-09	88.67	Correct	Correct	665	653
Dictyna_latens_AGB023-11	6	Dictyna_brevitarsa_SPICH1044-09	88.57	Correct	Correct	665	656
Dictyna_latens_AGB023-11	8	Neospintharus_trigonum_ARONT712-10	88.43	Incorrect	Incorrect	665	657
Dictyna_latens_AGB023-11	10	Emblyna_annulipes_JDTGS058-09	87.8	Correct	Incorrect	665	656
Dictyna_latens_AGB023-11	11	Cicurina_sp.2GAB_ERSPI154-09	87.8	Correct	Incorrect	665	656
Dictyna_latens_AGB023-11	9	Deinopis_sp._AGB008-11	87.63	Incorrect	Incorrect	665	663
Dictyna_major_SPICH163-09	2	Dictynidae_Dictyna_uncinata_00786345	91.12	Correct	Correct	658	642
Dictyna_major_SPICH163-09	3	Dictyna_brevitarsa_SPICH1044-09	90.41	Correct	Correct	658	657
Dictyna_major_SPICH163-09	4	Emblyna_sp.8GAB_ARONT482-10	90.12	Correct	Incorrect	658	658
Dictyna_major_SPICH163-09	5	Emblyna_annulipes_JDTGS058-09	89.97	Correct	Incorrect	658	658
Dictyna_major_SPICH163-09	6	Emblyna_manitoba_SPIRU1042-11	89.95	Correct	Incorrect	658	657
Dictyna_major_SPICH163-09	7	Emblyna_sublata_ARONT678-10	89.65	Correct	Incorrect	658	657
Dictyna_major_SPICH163-09	9	Dictynidae_Dictyna_arundinacea_00786369	89.41	Correct	Correct	658	642
Dictyna_major_SPICH163-09	8	Emblyna_peragrata_SPIAL090-10	89.4	Correct	Incorrect	658	651
Dictyna_major_SPICH163-09	10	Dictyna_coloradensis_ARONT275-09	88.94	Correct	Correct	658	651
Dictyna_major_SPICH163-09	11	Dictyna_foliacea_ARONT034-09	88.58	Correct	Correct	658	657
Dictynidae_Argenna_subnigra_00786283	2	Dictyna_latens_AGB023-11	98.61	Correct	Incorrect	649	649
Dictynidae_Argenna_subnigra_00786283	3	Dictynidae_Cicurina_cicur_00786548	88.7	Correct	Incorrect	649	646
Dictynidae_Argenna_subnigra_00786283	4	Dictyna_major_SPICH163-09	88.58	Correct	Incorrect	649	648
Dictynidae_Argenna_subnigra_00786283	5	Micaria_elizabethae_ERSPI341-09	88.53	Incorrect	Incorrect	649	645
Dictynidae_Argenna_subnigra_00786283	6	Cicurina_placida_ARONT423-09	88.39	Correct	Incorrect	649	646
Dictynidae_Argenna_subnigra_00786283	7	Dictyna_brevitarsa_SPICH1044-09	88.27	Correct	Incorrect	649	648
Dictynidae_Argenna_subnigra_00786283	8	Emblyna_sublata_ARONT678-10	88.12	Correct	Incorrect	649	648
Dictynidae_Argenna_subnigra_00786283	9	Dictynidae_Dictyna_civica_00786511	87.83	Correct	Incorrect	649	649
Dictynidae_Argenna_subnigra_00786283	10	Deinopis_sp._AGB008-11	87.81	Incorrect	Incorrect	649	648
Dictynidae_Argenna_subnigra_00786283	11	Salticidae_Sitticus_rupicola_00786525	87.81	Incorrect	Incorrect	649	648
Dictynidae_Cicurina_cicur_00786548	2	Cicurina_placida_ARONT423-09	91.83	Correct	Correct	649	649
Dictynidae_Cicurina_cicur_00786548	3	Cicurina_pallida_ERSPI249-09	91.82	Correct	Correct	649	648
Dictynidae_Cicurina_cicur_00786548	4	Cicurina_brevis_ARONT442-09	90.9	Correct	Correct	649	648
Dictynidae_Cicurina_cicur_00786548	5	Cicurina_sp.2GAB_ERSPI154-09	90.28	Correct	Correct	649	648
Dictynidae_Cicurina_cicur_00786548	6	Cicurina_sp.1GAB_ARONT699-10	89.81	Correct	Correct	649	648
Dictynidae_Cicurina_cicur_00786548	7	Neospintharus_trigonum_ARONT712-10	89.63	Incorrect	Incorrect	649	646
Dictynidae_Cicurina_cicur_00786548	8	Cicurina_robusta_ERSPI235-09	89.04	Correct	Correct	649	648
Dictynidae_Cicurina_cicur_00786548	9	Amaurobius_borealis_ARONT544-10	89.01	Incorrect	Incorrect	649	646
Dictynidae_Cicurina_cicur_00786548	10	Cicurina_itasca_ERSPI144-09	88.91	Correct	Correct	649	649
Dictynidae_Cicurina_cicur_00786548	11	Dictyna_latens_AGB023-11	88.85	Correct	Incorrect	649	646
Dictynidae_Dictyna_arundinacea_00786369	2	Dictynidae_Dictyna_uncinata_00786345	92.12	Correct	Correct	649	647
Dictynidae_Dictyna_arundinacea_00786369	3	Emblyna_sublata_ARONT678-10	90.88	Correct	Incorrect	649	647
Dictynidae_Dictyna_arundinacea_00786369	4	Dictyna_foliacea_ARONT034-09	90.65	Correct	Correct	649	642
Dictynidae_Dictyna_arundinacea_00786369	5	Emblyna_manitoba_SPIRU1042-11	90.14	Correct	Incorrect	649	649
Dictynidae_Dictyna_arundinacea_00786369	6	Emblyna_peragrata_SPIAL090-10	90.14	Correct	Incorrect	649	649
Dictynidae_Dictyna_arundinacea_00786369	7	Dictyna_brevitarsa_SPICH1044-09	89.54	Correct	Correct	649	650
Dictynidae_Dictyna_arundinacea_00786369	9	Dictyna_major_SPICH163-09	89.41	Correct	Correct	649	642
Dictynidae_Dictyna_arundinacea_00786369	8	Emblyna_sp.8GAB_ARONT482-10	89.21	Correct	Incorrect	649	649
Dictynidae_Dictyna_arundinacea_00786369	10	Emblyna_annulipes_JDTGS058-09	88.98	Correct	Incorrect	649	644
Dictynidae_Dictyna_arundinacea_00786369	11	Dictyna_coloradensis_ARONT275-09	87.93	Correct	Correct	649	646
Dictynidae_Dictyna_civica_00786511	2	Dictynidae_Argenna_subnigra_00786283	87.83	Correct	Incorrect	649	649
Dictynidae_Dictyna_civica_00786511	3	Emblyna_sublata_ARONT678-10	87.81	Correct	Incorrect	649	648
Dictynidae_Dictyna_civica_00786511	4	Dictyna_latens_AGB023-11	87.52	Correct	Correct	649	649
Dictynidae_Dictyna_civica_00786511	5	Dictynidae_Dictyna_uncinata_00786345	87.23	Correct	Correct	649	642
Dictynidae_Dictyna_civica_00786511	6	Dictynidae_Dictyna_arundinacea_00786369	86.92	Correct	Correct	649	642
Dictynidae_Dictyna_civica_00786511	7	Agelenidae_Allagelena_gracilens_00786557	85.82	Incorrect	Incorrect	649	649
Dictynidae_Dictyna_civica_00786511	8	Agelenidae_Coelotes_terrestris_00786563	85.82	Incorrect	Incorrect	649	649
Dictynidae_Dictyna_civica_00786511	9	Cicurina_robusta_ERSPI235-09	85.65	Correct	Incorrect	649	648
Dictynidae_Dictyna_civica_00786511	10	Dictyna_major_SPICH163-09	85.52	Correct	Correct	649	649
Dictynidae_Dictyna_civica_00786511	11	Emblyna_peragrata_SPIAL090-10	85.52	Correct	Incorrect	649	649
Dictynidae_Dictyna_uncinata_00786345	2	Dictynidae_Dictyna_arundinacea_00786369	92.12	Correct	Correct	649	647
Dictynidae_Dictyna_uncinata_00786345	3	Emblyna_manitoba_SPIRU1042-11	92.06	Correct	Incorrect	649	642
Dictynidae_Dictyna_uncinata_00786345	4	Dictyna_major_SPICH163-09	91.12	Correct	Correct	649	642
Dictynidae_Dictyna_uncinata_00786345	5	Emblyna_annulipes_JDTGS058-09	90.97	Correct	Incorrect	649	642
Dictynidae_Dictyna_uncinata_00786345	7	Dictyna_brevitarsa_SPICH1044-09	90.81	Correct	Correct	649	642
Dictynidae_Dictyna_uncinata_00786345	6	Emblyna_sublata_ARONT678-10	90.73	Correct	Incorrect	649	647
Dictynidae_Dictyna_uncinata_00786345	8	Emblyna_peragrata_SPIAL090-10	90.26	Correct	Incorrect	649	647
Dictynidae_Dictyna_uncinata_00786345	9	Dictyna_coloradensis_ARONT275-09	89.98	Correct	Correct	649	639
Dictynidae_Dictyna_uncinata_00786345	10	Emblyna_sp.8GAB_ARONT482-10	89.88	Correct	Incorrect	649	642
Dictynidae_Dictyna_uncinata_00786345	11	Dictyna_foliacea_ARONT034-09	89.72	Correct	Correct	649	642
Dictynidae_Lathys_humilis_00786473	2	Phyxelida_tanganensis_GACAC551-12	89.47	Incorrect	Incorrect	649	646
Dictynidae_Lathys_humilis_00786473	3	Agelenidae_Coelotes_terrestris_00786563	87.98	Incorrect	Incorrect	649	649
Dictynidae_Lathys_humilis_00786473	5	Dictynidae_Cicurina_cicur_00786548	87.75	Correct	Incorrect	649	645
Dictynidae_Lathys_humilis_00786473	4	Salticidae_Icius_subinermis_00786381	87.69	Incorrect	Incorrect	649	650
Dictynidae_Lathys_humilis_00786473	6	Dictyna_latens_AGB023-11	87.6	Correct	Incorrect	649	645
Dictynidae_Lathys_humilis_00786473	7	Tegenaria_agrestis_ARONT316-09	87.54	Incorrect	Incorrect	649	650
Dictynidae_Lathys_humilis_00786473	9	Salticidae_Philaeus_chrysops_00786472	87.46	Incorrect	Incorrect	649	646
Dictynidae_Lathys_humilis_00786473	8	Robertus_lyrifer_SPIRU1277-11	87.38	Incorrect	Incorrect	649	650
Dictynidae_Lathys_humilis_00786473	10	Cicurina_sp.1GAB_ARONT699-10	87.31	Correct	Incorrect	649	646
[truncated: 6,160 more rows]
