# Supplementary material for: DNA barcode data accurately assign higher spider taxa
Source: PeerJ. 2016 Jul 20;4:e2201. doi: 10.7717/peerj.2201 (PMC4958005; doi:10.7717/peerj.2201)
Supplement: Table S2 [file peerj-04-2201-s002.xlsx]

## Sheet: Downloaded sequences used
Family	Genus	Species	BOLD sequence page	Sample id	Genbank Number	Collected in	markercode	Sequence	last_updated
Linyphiidae	Grammonota	gigas	ARONT806-10	CCDB-05292-H09	HQ924651	Canada	COI-5P	AAGTTTATATTTTATTTTTGGTGCTTGAGCTGCTATAGTAGGAACTGCTATAAGAGTATTAATTCGTATTGAGTTAGGTCAAACTGGAAGTTTATTAGGAGATGATCAATTATATAATGTTATTGTAACTGCTCATGCTTTTGTTATAATTTTTTTTATAGTAATACCTATTTTAATTGGTGGATTTGGAAATTGATTAGTACCTTTAATATTAGGTGCTCCTGATATAGCTTTTCCTCGTATAAATAATTTAAGATTTTGGTTATTACCCCCTTCTTTATTATTATTATTCGTTTCTAGTATAGATGAAATGGGAGTGGGTGCTGGTTGAACTATTTATCCTCCTCTTGCTTCTTTGGAAGGACATTCTGGCAGATCAGTAGATTTTGCTATTTTTTC…	2013-11-20 04:44:33
Clubionidae	Clubiona	clima	GACAC1061-12	JN377961	JN377961	New Zealand	COI-5P	TTTGGAGCTTGATCTGCCATAGTAGGGACAGCTATAAGAGTATTAATTCGGATAGAATTAGGACAATCTGGAGCATTTTTAGGAGATGATCATCTATATAATGTAGTGGTTACAGCTCATGCTTTTGTAATAATTTTTTTTATAGTAATGCCTATTTTAATTGGAGGATTTGGAAATTGAATAGTTCCTATAATATTAGGGGCAGCTGATATAGCTTTTCCTCGTATGAATAATTTAAGATTTTGGTTATTACCCCCTTCTTTATTATTATTATTTATTTCTTCTATGGCTGAAATAGGAGTTGGAGCGGGATGAACTGTTTATCCCCCTCTTGCATCTACTGTAGGGCATATAGGAAGAGCTATAGATTTTGCTATTTTTTCTTTACATTTAGCTGGT…	2013-11-20 05:00:00
Araneidae	Eustala	sp. 3GAB	RBCH134-04	RBAR-SP352	DQ127392	Canada	COI-5P	AATCATAAAGATATTGGGACTCTATATTTGTTATTTGGGGCATGAGCTGCTATAGTAGGGACAGCTATAAGAGTATTAATTCGAATTGAGTTGGGTCAACCTGGGAGGTTTATTGGGGATGATCAATTATATAATGTAATTGTTACTGCTCATGCATTTGTAATAATTTTTTTTATAGTAATACCTATTTTGATTGGTGGATTTGGAAATTGATTAGTTCCTCTAATGTTAGGTGCTCCTGATATAGCTTTTCCTCGTATAAATAATTTAAGATTTTGGTTACTTCCTCCATCATTATTTTTATTAATTATTTCTTCTATAGTAGAAATGGGGGTGGGGGCAGGATGAACAGTTTATCCTCCTTTAGCTAGTTTAGAGGGGCATGCCGGTAGTTCAGTG…	2013-11-20 04:57:04
Linyphiidae	Pityohyphantes	subarcticus	KKCHE580-07	CHU-SPI-382	KF368737	Canada	COI-5P	TACTTTATATTTTATTTTTGGAGCATGGTCAGCTATAGTAGGAACGGCCATAAGAGTGTTAATTCGAATTGAGTTAGGACAAATTAGAAGAGTGTTAGGAAATGATCAACTTTATAATGTAATTGTTACTTCTCATGCTTTTGTCATAATTTTTTTTATAGTAATACCTATTTTAATTGGGGGGTTTGGGAATTGGTTAGTTCCTCTAATATTAGGTGCTCCTGATATGGCATTTCCTCGAATAAATAATTTAAGTTTTTGGCTACTTCCTCCTTCATTACTATTATTATTTATTTCTTCTATGGTAGAAATAGGAGTTGGGGCAGGTTGAACTGTTTATCCCCCTTTATCTTCATTAGAGGGACATTCTGGAGGATCCGTTGATTTTGCTATTTTTTC…	2013-11-20 04:54:34
Uloboridae	Octonoba	sinensis	GBCH11190-13	JN817080	JN817080		COI-5P	ANATTATATTGGAGCTGGGCTGCTATAGTAGGGACGGCTATAAGAGTATTAATTCGAGTTGAATTAGGATTTTCTGGGGGTTTTATTAGAGATGATCATTTATATAATGTAATTGTTACTGCTCATGCTTTTATTATAATTTTTTTTATAGTGATACCTATTTTGATTGGGGGATTTGGAAATTGATTAGTTCCTTTAATATTAGGTGCTCCTGATATAGCTTTTCCTCGTATAAATAACTTGAGATTTTGACTTTTACCTCCTTCATTATTATTATTATTTATTTCTTCTATAGTGGAAGTAGGAGTGGGGGCAGGTTGGACTGTTTATCCTCCTTTATCTTCTGTTGTAGGGCATTCAGGTAGATCTATGGATTTTGCTATTTTTTCTTTACATTTA…	2013-11-20 05:02:13
Theraphosidae	Poecilotheria	ornata	TARWO160-13	BIOGU00533-E05		Sri Lanka	COI-5P	AAATCATAAGGACATTGGAACTTTGTATTTATTGTTTGGTGTGTGATCAGCTATAGTTGGGACTGCAATAAGAGTAATTATTCGGACTGAGTTGGGCCAGGTTGGAAGATTATTAGGAGATGATCATTTATACAATGTGATAGTGACAGCTCATGCTTTGGTTATGATTTTTTTCATAGTGATGCCTATTTTGATTGGAGGGTTTGGAAATTGAATATTGCCTTTAATATTAGGAGCTCCTGATATAGCTTTTCCTCGGATAAATAATTTGAGATTTTGGTTGCTTCCCCCTTCTTTGATGTTATTGGTATTATCTTCGTTGACGGATGTGGGGGTGGGGGCTGGATGAACTATTTATCCTCCTCTTTCTTCTTTTATGGGCCATTCAGGTGGAGGGAT…	2013-11-20 05:01:13
Phyxelididae	Manampoka	atsimo	GACAC583-12	JF411119	JF411119		COI-5P	TATTTTATATTTAATTTTTGGAGTTTGATCCTCTATAGTTGGTGCTGGGATGAGAATATTAATTCGAATTGAATTAGGACAGTCTGGTAGACTATTAGGTGATGATCATTTATATAATGTAATTGTTACTGCTCATGCTTTTATTATGATTTTTTTTGTAGTAATGCCAATTTTGATTGGTGGTTTTGGGAATTGATTAATTCCTTTAATGTTAGGGGCTCCAGATATAGCATTCCCTCGAATAAATAATTTAAGATTTTGATTATTACCTCCTTCTTTAATATTTTTATTTATTTCTACAATAGTAGAAATAGGTGTTGGGACTGGGTGAACTGTGTATCCCCCTTTAGCTTCTATTTTAGGACATTCTGGTAGATCTATAGATTTTATTATTTTTTC…	2013-11-20 04:59:48
Thomisidae	Mecaphesa	asperata	RBCH065-04	RBAR-SP207	DQ127465	Canada	COI-5P	TGTATTTGCTATTTGGGGNATGATCTGCTATAGTTGGGACTGCTATAAGAGTGTTGATTCGAATGGAGTTAGGAAATTCTGGAAGATTATTAGGAAATGATCATTTATATAATGTAATTGTTACTGCTCATGCTTTTGTAATAATTTTTTTTATAGTTATACCAATTTTGATTGGTGGGTTTGGGAATTGATTAGTACCTTTAATATTAGGGGCACCTGATATATCTTTCCCACGTATAAATAATCTATCTTTTTGATTACTTCCGCCTTCATTGTTTTTGTTATTTATATCATCTATGGTTGAAATAGGAGTAGGAGCAGGGTGAACTGTTTATCCTCCTTTAGCATCTAGTGTAGGGCATATAGGAAGATCTATGGATTTTGCTATTTTTTCTCTTC…	2013-11-20 04:57:04
Tetragnathidae	Meta	menardi	AGB019-11	481_SC_AB	JQ412449	United Kingdom	COI-5P	AAAGACATTGGCACATTATATTTAGTTTTTGGGGTTTGGTCCGCTATAGTAGGGACAGCAATAAGAGTTTTAATTCGAGTGGAATTAGGTCAACCGGGTAGATTATTAGGAGATGATCAATTATATAATGTGATTGTAACAGGGCATGCTTTTATTATAATTTTTTTTATAGTAATACCAATTTTAATTGGTGGGTTCGGGAACTGGTTAATCCCTTTAATATTGGGGGCTCCAGATATAGCTTTCCCGCGGATAAATAATTTGAGATTTTGATTGTTACCGCCTTCCCTACTCCTATTATTTATCTCTTCTATAGAGGAAATAGGAGTAGGGGCTGGTTGAACTATTTACCCCCCCTTGTCTTCGTTAGAAGGGCACAGAGGGAGATCTGTAGATTTT…	2013-11-20 05:00:07
Hahniidae	Hahnia	glacialis	UAMIC1590-13	UAM:Ento:203323	KU875167	United States	COI-5P	AACTTTATATTTGATTTTTGGAGCTTGAAGAGCTATAGTGGGGACTGCTATAAGAGTTATTATTCGTATTGAATTAGGGCAATNTGGTAGATTTTTAGGAAATGATCATTTATATAATGTAATTGTTACTGCTCATGCTTTTATTATAATTTTTTTTATGGTGATACCTATTATAATTGGAGGGTTTGGTAATTGATTAGTTCCTTTGATGTTGGGAGCTCCTGATATAGCTTTTCCTCGTATAAATAATCTAAGATTTTGGTTATTACCCCCTTCTTTGTTGTTATTATTTATTTCTTCTATAATTGAAATTGGTGTAGGTGCTGGATGAACTATTTATCCCCCATTAGCTTCAATAGTGGGTCATAGAGGAGGATCTATAGATTTTGCTATTTTTTC…	2013-11-20 05:01:45
Dictynidae	Emblyna	annulipes	JDTGS058-09	09-PROBE-08154	GU679869	Canada	COI-5P	TACTTTATATTTATTGTTTGGAGCTTGAGCTGCTATAGTAGGAACTGCGATAAGAGTGTTAATTCGAATTGAATTAGGACAACCTGGAAGATTTTTAGGTAATGATCAAGTATATAATGTTATAGTTACTGCTCATGCTTTTATTATGATTTTTTTTATAGTTATACCTATTTTAATTGGAGGATTTGGAAATTGGTTAGTTCCTTTAATATTAGGGGCTCCTGATATAGCTTTTCCTCGAATAAATAATCTAAGATTTTGATTATTACCCCCTTCTTTACTATTATTATTTATTTCTTCTATGGTTGAAATAGGAGTTGGAGCGGGATGAACTATTTATCCTCCTTTGGCTTCTGTGGTTGGTCATTCAGGGAGATCTGTGGATTTTGCTATTTTTTC…	2013-11-20 04:48:53
Corinnidae	Phrurotimpus	alarius	ARONT750-10	CCDB-05292-D01	HQ924602	Canada	COI-5P	AACTTTATACTTATTATTTGGTTCATGATCAGCAATAGTTGGAACTGCTATAAGAGTAATTATTCGAATAGAATTGGGTCAAGTTGGAAGATTATTAGGTGATGATCATTTATATAATGTGATTGTAACAGCACATGCATTTATTATAATTTTTTTTATAGTTATACCTATTTTAATTGGTGGATTTGGTAATTGGTTGATTCCTTTAATATTAGGAGCTCCGGATATAGCATTTCCTCGAATAAATAATTTAAGATTTTGATTATTACCTCCTTCATTAATTTTATTATTTGTTTCTTCTATAGCTGAAATAGGAGTTGGAGCTGGGTGAACTGTATATCCTCCTTTAGCTTCTAGAATTGGACATTCTGGTAGTGCTATAGATTTTGCTATTTTTTC…	2013-11-20 04:44:33
Archaeidae	Eriauchenius	bourgini	GBCH11410-13	JX240247	JX240247		COI-5P	AAGACTTTATTTATTATTTGGAGCTTGGTCAGCAATAGTTGGTGCAGCTATAAGAGTTTTAATTCGTATGGAATTAGGACAATCTGGAAGTTTATTGGGAAATGATCATTTATATAATGTGGTGGTTACGGCTCATGCTTTTGTTATAATTTTTTTTATAGTAATACCTGTAATAATTGGAGGTTTTGGAAATTGGTTAGTACCTTTAATGTTAGGTGCTCCTGATATGGCATTTCCTCGAATGAATAATTTGAGATTTTGATTACTTCCTCCTTCTTTATTTATATTGTTAATTTCTTCTATAGTTGAAATAGGGGTTGGTTCAGGATGAACTGTTTATCCTCCATTAGCTAGAGGATTAGGACATAGAGATTTATCAGTGGATTTTGCTATTTTTTC…	2013-11-20 05:02:02
Pisauridae	Pisaurina	brevipes	ERSPI296-09	09ONTGAB-010	GU682536	Canada	COI-5P	AACTTTATATTTAATCTTTGGGGTATGATCAGCTATAGTAGGTACGGCAATAAGAGTATTAATTCGAATAGAATTAGGAAATTCTGGAAGATTGTTGGGAGATGACCATCTTTATAATGTAATAGTTACTGCTCATGCTTTTGTAATAATTTTTTTTATAGTAATACCTATTATGATTGGAGGATTTGGTAATTGATTAGTGCCTTTAATATTAGGGGCTCCTGATATATCATTTCCTCGAATAAATAATTTATCTTTTTGATTGCTTCCTCCTTCTTTATTTTTATTATTTATATCTTCTATAGTAGAAATAGGGGTAGGAGCTGGGTGAACTGTTTATCCCCCTTTAGCATCTACAGTAGGGCATATAGGAAGATCTATAGATTTTGCTATTTTTTC…	2013-11-20 04:47:29
Theridiidae	Ohlertidion	ohlerti	SPICH1146-09	09PROBE-925	GU684644	Canada	COI-5P	AACTTTATATTTAATTTTTGGAGCTTGAGCTGCTATAGTAGGAACTGCAATAAGAGTATTGATTCGAATTGAGTTAGGTCAGTCAGGTAGATTTTTAGGTAATGACCAATTGTATAATGTAATTGTTACTGCCCATGCTTTTGTAATAATTTTTTTTATAGTAATACCAATTTTGATTGGAGGTTTTGGAAATTGATTAGTTCCATTAATATTAGGAGCTCCTGATATGGCATTTCCTCGAATAAATAATTTAAGATTTTGATTATTACCTCCTTCATTAATTTTATTATTTATTTCTTCTATAGTAGAAGTAGGGGTAGGGACTGGATGGACTGTTTATCCTCCTTTATCTTCTTTAGATGGACATGGTGGTAGATCTGTAGATTTTGCTATTTTTTC…	2013-11-20 04:51:51
Clubionidae	Clubiona	sp. 1GAB	RBCH150-04	RBAR-SP387	DQ127376	Canada	COI-5P	AATCATAAAGATATTGGAACTTTATATTTAATTTTTGGAGCTTGATCAGCTATAGTTGGAACAGGTATAAGAGTATTAATTCGTATAGAATTAGGACAATCTGGAATGTTTTTAGGTGATGATCATTTATATAATGTAGTAGTTACTGCTCATGCTTTTGTTATGATTTTTTTTATAGTAATACCAATTTTAATTGGGGGATTTGGAAATTGAATAGTTCCTATAATATTAGGAGCTGCTGATATAGCTTTTCCTCGTATAAATAATTTAAGATTTTGATTATTACCTCCTTCTTTATTATTATTAATTATTTCATCTATAGCTGAGATGGGTGTTGGTGCTGGATGGACAGTTTATCCTCCTTTGGCTTCTACTGTAGGACATATAGGAAGAGCTATA…	2013-11-20 04:57:04
Tetragnathidae	Tetragnatha	caudata	TDWGB921-10	TDWG-1057	HQ979344	United States	COI-5P	AAGTTTATATTTTTTGTTTGGAGTTTGGTCAGCAATAGTGGGAACAGCAATAAGAGTTTTAATTCGAATTGAGTTGGGGCAATCTGGATCTTTTTTGGGAGATGACCAATTGTATAATGTAATTGTTACTGCTCATGCTTTTGTAATAATTTTTTTTATAGTAATACCTATTTTGATTGGGGGATTTGGCAATTGGCTAGTTCCTTTAATATTAGGCGCTCCTGATATGGCATTTCCTCGGATAAATAACTTAAGATTTTGGCTTTTGCCTCCTTCATTGTTTATATTATTTATTTCATCTATAGTAGATGTTGGGGTAGGGGCAGGATGAACTGTGTACCCCCCTCTTGCTTCTTTGGATGGACATCCTGGGAGATCTGTAGATTTTGCTATTTTTTC…	2013-11-20 04:52:17
Clubionidae	Clubiona	cada	GACAC1060-12	JN377960	JN377960	New Zealand	COI-5P	TTGGAGCATGGTCTGCTATAGTAGGAACAGCTATAAGAGTATTAATTCGTATGGAATTAGGACAGTCTGGTGCTTTTTTAGGAGATGATCATCTATATAATGTAGTAGTTACAGCTCATGCTTTTGTTATAATTTTTTTTATAGTAATACCAATTTTAATTGGGGGATTTGGAAATTGAATAGTTCCAATAATATTGGGAGCGGCAGATATGGCTTTTCCTCGTATAAATAATTTAAGATTTTGATTATTACCTCCTTCTTTATTATTACTATTTATTTCTTCTATAGCGGAAATAGGTGTGGGGGCAGGATGAACTGTTTATCCTCCTCTTGCATCAACTGTAGGTCATATGGGAAGAGCTATAGATTTTGCAATTTTTTCTTTACATTTAGCTGGGG…	2013-11-20 05:00:00
Thomisidae	Diaea	subdola	GBCH11029-13	JN817242	JN817242		COI-5P	ATACCAACCAATCATAAAGATATTGGAACTTTATATTTATTATTTGGAGCTTGATCTGCAATAGTAGGAACTGCTATAAGAGTAATTATTCGAATGGAATTAGGAAATTCAGGTAGATTTTTAGGAAATGATCATTTATATAATGTAATTGTTACTGCACATGCGTTTGTTATAATCTTTTTTATAGTAATACCAATTTTAATTGGGGGTTTTGGAAATTGATTAGTTCCTTTAATGTTAGGGGCTCCTGATATATCTTTTCCTCGAATAAATAATTTATCTTTTTGATTACTACCTCCTTCTTTGTTTTTGTTATTTATATCTTCTATAATTGAAATGGGAGTTGGAGCTGGATGAACTGTATATCCTCCTTTGGCTGGAAGAGTTGGACATATAGGA…	2013-11-20 05:01:59
Linyphiidae	Kaestneria	rufula	SPIRU1203-11	BIOUG00629-D05	KF368183	Canada	COI-5P	AACTTTATATTTAGTTTTTGGGGCTTGAGCAGCTATAGTTGGTACTGCTATAAGAGTATTAATTCGAATTGAATTAGGACAGACAGGAAGAATATTAGGGGATGATCATTTGTATAATGTAATTGTTACAGCTCATGCTTTTGTTATAATTTTTTTTATAGTTATGCCAATTTTGATTGGAGGATTTGGTAATTGATTGGTTCCTTTAATATTAGGGGCTCCTGATATAGCTTTTCCTCGTATAAATAATTTAAGATTTTGGCTTTTACCTCCTTCTCTTGCTATATTATTTATTTCTTCTATAGTTGAAATAGGAGTTGGTGCTGGATGAACAGTTTATCCTCCTTTAGCTTCTTTGGAGGGTCATTCTGGGGTTTCTGTGGATTTTGCTATTTTTTC…	2013-11-20 04:51:54
Lycosidae	Trochosa	ruricola	ARONT636-10	CCDB-05259-F05	HQ924501	Canada	COI-5P	TACTTTATATTTAATATTTGGTGTATGATCTGCTATAGTGGGGACTGCTATAAGAGTGTTAATTCGTTTAGAATTAGGAAATTCTGGAAGTTTATTAGGAGATGATCATTTATATAATGTTATAGTTACTGCTCATGCTTTTGTGATGATTTTTTTTATAGTAATGCCAATTCTTATTGGAGGTTTTGGTAATTGATTAATTCCTTTAATGTTAGGTGCTCCTGATATATCATTTCCTCGAATGAATAATCTTTCTTTTTGGTTATTGCCCCCTTCTTTATTTTTATTAACTATGTCTTCTATAGTGGAAATAGGGGTAGGAGCTGGTTGAACAGTTTATCCTCCTTTAGCATCTAGAATAGGTCATATAGGGAGTTCTATAGATTTTGCTATTTTTTC…	2013-11-20 04:44:33
Dictynidae	Dictyna	latens	AGB023-11	499_SC_AB	JQ412444	United Kingdom	COI-5P	GACATTGGGACTTTATATTTATTATTTGGAGCTTGATCGGCTATAGTAGGAACAGCAATAAGAGTATTGATTCGAATTGAATTAGGTCAGTCTGGAAGTTTTTTAGGGGATGATCATTTGTATAATGTTATAGTAACTGCTCATGCTTTTGTAATAATTTTTTTTATAGTAATGCCAATTTTAATTGGTGGATTTGGAAATTGATTGGTTCCTCTAATGTTAGGGGCGCCTGATATGGCTTTTCCTCGAATAAATAATTTAAGATTTTGGTTGTTACCTCCTTCTTTATTATTATTATTTATTTCTTCTATAGTTGAAGTAGGAGTAGGAGCTGGTTGAACTGTTTATCCTCCTTTGGCTTCAACGGTAGGACATGCTGGGAGTTCTGTTGATTTTGCT…	2013-11-20 05:00:07
Theraphosidae	Haplopelma	schmidti	GBCH1684-06	NC_005925	NC_005925		COI-5P	TTACTGCGATGGTTGTTTTCTACAAATCATAGGGATATTGGAACTTTGTATTTGTTGTTTGGAGTATGATCGGCTATAGTTGGTACGGCAATAAGAGTAATTATTCGGACTGAATTGGGACAGGTAGGAAGATTATTAGGGGATGATCACTTATATAATGTAATAGTTACTGCTCATGCGTTAGTGATGATTTTTTTTATAGTGATGCCTATTTTGATTGGAGGTTTTGGAAATTGAATACTTCCTTTAATATTAGGTGCTCCTGATATGGCTTTTCCTCGAATAAATAATTTGAGATTTTGGTTACTTCCACCTTCTTTAATGTTATTGGTATTGTCTTCGTTGACTGACATAGGAGTGGGAGCTGGGTGAACAATTTATCCTCCTTTGTCTTCTTTT…	2013-11-20 04:56:47
Theridiidae	Parasteatoda	tabulata	ERSPI377-09	09ONTGAB-056	GU682468	Canada	COI-5P	AACTTTATATTTGATTTTTGGGGCTTGGGCTGCAATGGTTGGAACAGCAATAAGAGTATTAATTCGAATTGAGTTAGGTCAAACGGGTAGATTTATGGGTGATGATCAATTATATAATGTAATTGTAACGGCTCATGCATTTGTAATAATTTTTTTTATAGTAATACCAATTTTAATTGGTGGATTTGGAAATTGATTGGTTCCTTTAATGTTAGGGGCTCCTGATATAGCATTTCCTCGAATAAATAATTTAAGATTTTGATTATTACCTCCTTCTTTATTATTATTATTTATTTCTTCAATAGTTGAGATAGGTGTTGGAGCAGGTTGAACTGTATATCCACCTTTATCTTCTTTGGATGGTCATGGAGGAAGATCAGTAGATTTTGCAATTTTTTC…	2013-11-20 04:47:29
Dictynidae	Hackmania	prominula	SPICH097-09	09PROBE-1964-01	HM432624	Canada	COI-5P	AACTTTATATTTAATATTTGGAGCTTGATCTGCTATGGTGGGGACAGCCATAAGAGTATTAATTCGGATTGAGTTAGGCCAGCCTGGGAGATTTTTAGGAGATGATCATTTATATAATGTGGTGGTTACTGCTCATGCTTTTGTGATGATTTTTTTTATAGTGATACCTATTTTGATTGGAGGGTTTGGAAATTGATTGATTCCTTTAATATTAGGAGCTCCCGATATAGCTTTTCCTCGTATAAATAATTTAAGTTTTTGGTTATTACCTCCCTCTTTGTTTTTATTGTTTATTTCTTCTATGGTAGAAATAGGAGTAGGGGCAGGATGAACTGTTTATCCTCCTTTGGCCTCTATTGTAGGTCATCCTGGAAGTTCTGTGGATTTTGCTATTTTTTC…	2013-11-20 04:51:51
Gnaphosidae	Haplodrassus	signifer	SPICH149-09	09PROBE-1703-01	GU683770	Canada	COI-5P	AACTTTATATTTACTTTTTGGATCTTGAGCTGCTATAGTAGGAACTGCAATAAGAGTATTAATTCGGATGGAATTAGGACAATCAGGAAGATTTATTGGGGATGATCATTTATATAATGTAATTGTTACTGCTCATGCATTTGTTATAATCTTTTTTATAGTAATACCTATTATGATTGGTGGTTTTGGTAATTGGTTAGTTCCTTTAATATTAGGAGCACCAGATATAGCTTTTCCTCGAATAAATAATTTAAGTTTTTGATTATTACCCCCATCTTTAGTTTTATTATTTGTTTCTTCTATAGTTGAAATGGGAGTTGGAGCTGGGTGAACTGTATATCCCCCTTTAGCTTCTTCTGTAGGACATAGTGGTAGAGCTATGGATTTTGCTATTTTTTC…	2013-11-20 04:51:51
Linyphiidae	Diplocentria	bidentata	SPICH403-09	09PROBE-1978-160	GU684191	Canada	COI-5P	AAGCTTATATTTTATTTTTGGGGCTTGAGCTGCCATAGTAGGGACAGCAATAAGAGTATTAATTCGAATTGAATTAGGTCAAACTGGTAGATTATTGGGGGATGACCAATTATATAATGTTATTGTTACGGCTCATGCTTTTGTTATAATTTTTTTTATAGTTATACCTATTTTGATTGGAGGGTTTGGTAATTGGCTGGTTCCTTTAATATTGGGTGCACCTGATATAGCTTTTCCTCGTATAAATAATTTAAGATTTTGGTTATTACCCCCTTCTTTATTATTATTATTTATTTCTAGTATAGATGAAATGGGAGTTGGAGCGGGATGGACAGTGTACCCTCCTCTTGCTTCTTTGGAGGGGCATTCTGGTAGATCTGTGGATTTTGCTATTTTTTC…	2013-11-20 04:51:51
Clubionidae	Clubiona	trivialis	SPICH826-09	09PROBE-583	GU684417	Canada	COI-5P	AACATTATATTTAATTTTTGGAACGTGAGCTGCTATAGTGGGAACAGCTATAAGAGTATTAATTCGTATAGAGTTGGGACAATCTGGAATATTTTTAGGAGATGATCATTTATATAATGTAGTAGTTACTGCTCATGCTTTTGTTATGATTTTTTTTATAGTAATGCCTATTATAATTGGAGGATTTGGAAATTGAATAGTTCCTATAATATTAGGAGCAGCTGATATAGCTTTTCCTCGAATAAATAATTTAAGTTTTTGATTGTTGCCACCTTCTTTATTATTATTATTCATTTCTTCTTTAGCTGAGATAGGAGTTGGAGCAGGATGAACTGTTTATCCTCCTCTTGCATCTACTGTGGGTCATATGGGGAGAGCTATAGATTTTGCAATTTTTTC…	2013-11-20 04:51:52
Gnaphosidae	Drassodes	neglectus	SPICH171-09	09PROBE-1715-01	GU683951	Canada	COI-5P	TACTTTATATTTTTTATTTGGATTATGGTCTTCTATGGTGGGTACGGCTATAAGAGTATTGATTCGTATAGAATTAGGGCAATCTGGAAGATTATTAGGAGATGATCATTTATATAATGTGATTGTTACTGCTCATGCTTTTGTTATGATTTTTTTCATGGTTATGCCTATTTTGATTGGTGGTTTTGGTAATTGATTAGTTCCTTTAATATTAGGTGCTCCTGATATAGCTTTTCCTCGAATAAATAATTTAAGATTTTGATTATTACCTCCTTCATTAGTTTTATTATTTATTTCTTCTATAGCTGAGATAGGAGTGGGGGCTGGTTGAACGGTTTATCCTCCTTTAGCTTCTAATATTGGTCATGCTGGAAGTGCTATGGATTTTGCTATTTTTTC…	2013-11-20 04:51:51
Linyphiidae	Mermessus	maculatus	TDWGB767-10	TDWG-0903	HQ979210	United States	COI-5P	AAGTTTATATTTTGTTTTTGGGGCTTGATCTGCTATGGTAGGTACAGCGATAAGAGTATTAATTCGAATTGAGTTAGGACAGGTTGGTAGACTTTTAGGAGATGATCAATTGTATAATGTTATTGTTACAGCTCATGCATTTATTATAATTTTTTTTATAGTTATGCCTATTTTAATTGGAGGATTTGGAAATTGATTAGTTCCTTTAATATTAGGAGCACCTGATATAGCTTTTCCTCGTATAAATAATTTAAGATTTTGATTATTACCACCATCTTTATTGTTATTATTTATTTCAAGAATAGATGAGATAGGTGTTGGAGCAGGCTGAACTGTCTATCCTCCTTTGGCTTCTTTAGAGGGTCACTCTGGTAGATCAGTGGATTTTGCAATTTTTTC…	2013-11-20 04:52:17
Dysderidae	Dysdera	erythrina	AGB018-11	479_SC_AB	JQ412445	United Kingdom	COI-5P	TTATTGTTTGGTGCTTGATCGGCAATAGTGGGCACGGCTATAAGAGTGTTAATTCGAGCTGAATTAGGGCAGGTGGGGAGTTTATTGGGGGATGATCATTTATTTAATGTTGTAGTTACTGCTCATGCTTTGGTGATAATTTTTTTTATGGTTATGCCGGTGATAATTGGGGGCTTTGGTAATTGGCTGGTTCCTTTGATACTAGGGGCTCCTGATATAGCTTTTCCGCGGATAAATAATTTGAGATTTTGGTTATTGCCTCCATCTTTGATTTTATTGGTGATTTCTTCAATAGTAGAAATAGGGGTAGGTGCGGGGTGGACAATTTACCCTCCTTTGGCGGGGGGTACTGGGCATGTAGGGGTGTCAGTAGATTTAGCTATTTTTAGCTTACACTTG…	2013-11-20 05:00:07
Lycosidae	Pardosa	lapidicina	RBCH186-04	RBAR-SP8	DQ127348	Canada	COI-5P	AATCATAAAGATATTGGANCTNTATNNTTAATATTTGGGGTTTGATCGGCTATGATAGGGACTGCTATAAGAGTATTAATTCGAATGGAATTAGGAAATCCTGGGAGATTATTAGGTGATGATCATTTATATAATGTAATAGTTACTGCTCATGCTTTTGTGATAATTTTTTTTATAGTTATACCAATTCTTATTGGAGGTTTTGGGAATTGATTGGTTCCTTTAATATTAGGAGCTCCTGATATATCACTTCCTCGAATAAATAATCTTTCTTTTTGATTATTACCTCCTTCATTATTTTTATTATCTATATCTTCTATAGTAGAGATAGGGGTTGGTGCTGGGTGAACTGTTTATCCTCCATTAGCTTCTACAGTTGGTCATATAGGAAGTTCTATG…	2013-11-20 04:57:04
Agelenidae	Tegenaria	domestica	ARONT321-09	01ARONT-D07	GU682893	Canada	COI-5P	GACTTTATATTTAGTTTTTGGGGCTTGGTCAGCCATAGTGGGGACAGCTATAAGAGTGATGATTCGAATTGAATTGGGTCAGTTGGGGAGATTTATTGGAGATGATCATTTATATAATGTAATTGTTACGGCTCACGCTTTTGTTATGATTTTTTTTATAGTGATACCTATTTTAATTGGTGGGTTTGGAAATTGATTGGTTCCTTTAATATTAGGGGCTCCGGATATGGCTTTTCCTCGAATGAATAATTTGAGATTTTGATTGTTGCCTCCTTCGTTATTTATGCTTTTTATTTCTTCTATGGTGGATATAGGGGTTGGTGCTGGTTGAACAATTTATCCTCCTTTGGCTTCTTCTATGGGACATATAGGGAGAGCTATAGATTTTGCTATTTTTTC…	2013-11-20 04:44:33
Linyphiidae	Oreonetides	vaginatus	SPICH401-09	09PROBE-1978-158	GU684217	Canada	COI-5P	AAGTTTATATTTCGTTTTTGGGGCTTGGGCTGCTATAGTAGGAACAGCTATGAGAGTTTTAATTCGAATCGAATTAGGCCAAACTGGTAGATTATTGGGGGATGATCAGTTGTATAACGTTATTGTTACAGCGCATGCTTTTGTTATAATTTTTTTTATAGTTATACCTATTTTAATTGGGGGGTTTGGTAATTGGTTAGTTCCATTAATATTGGGGGCTCCTGATATAGCTTTTCCTCGAATAAATAATTTAAGATTTTGACTTCTACCCCCCTCTTTGTTATTATTGTTTATTTCAAGTATGGATGAAATGGGAGTAGGGGCAGGGTGGACAGTTTATCCCCCTCTTGCTTCTTTAGAAGGGCATTCTGGTAGTTCAGTAGATTTTGCTATTTTTTC…	2013-11-20 04:51:51
Clubionidae	Elaver	excepta	TDWGB858-10	TDWG-0994	HQ979283	United States	COI-5P	AACTTTATATTTAATTTTTGGTGCTTGATCTGCTATGGTAGGAACGGCTATAAGAGTAATAATTCGTATGGAGCTTGGACAATCTGGTAGACTTTTAGGAGATGATCATCTTTATAATGTAATTGTTACTGCTCATGCATTTGTAATAATTTTTTTTATAGTTATACCTATTATAATTGGTGGATTTGGAAATTGATTAATTCCTTTAATATTAGGAGCACCTGATATGGCTTTTCCTCGAATAAATAATCTTAGTTTTTGATTATTACCACCATCTTTATTATTATTATTTATTTCTTCTATATCTGAAATAGGAGTAGGTGCTGGATGAACTGTATATCCTCCTTTGGCGTCTAGTATTGGTCATGCAGGTAGAGCTGTGGATTTTGCTATTTTTTC…	2013-11-20 04:52:17
Lycosidae	Pardosa	uintana	KKCHE878-09	HLC-26847	KF368648	Canada	COI-5P	AACTTTATATTTAATATTTGGAGTTTGATCAGCTATGATAGGAACTGCTATAAGAGTATTAATTCGAATAGAATTAGGAAATCCTGGAAGATTATTAGGTGATGATCATTTATATAATGTTATAGTTACTGCGCATGCTTTTGTAATAATTTTTTTTATAGTTATACCAATTCTTATTGGAGGGTTTGGAAATTGATTAATTCCTTTAATATTAGGAGCTCCTGATATATCATTTCCTCGAATAAATAATCTTTCTTTTTGATTGTTACCACCCTCTTTGTTTTTATTATCTATATCCTCTATAGTGGAAATAGGAGTTGGTGCTGGGTGAACTGTTTATCCTCCTTTAGCATCTACGGTTGGTCATATAGGAAGTTCTATGGATTTCGCTATTTTTTC…	2013-11-20 04:54:34
Araneidae	Eustala	anastera	RBCH135-04	RBAR-SP354	DQ127393	Canada	COI-5P	AATCATAAAGATATTGGAACTTTATATTTGATATTTGGAGCTTGAGCTGCTATAGTAGGAACAGCTATAAGAGTATTAATTCGAATTGAGTTAGGTCAACCTGGAAGGTTTATTGGGGATGATCAATTATATAATGTAATTGTAACTGCTCACGCATTTGTGATAATTTTTTTTATAGTAATACCTATTTTGATTGGAGGATTTGGAAATTGGTTGGTTCCTTTAATATTAGGTGCTCCTGATATAGCTTTTCCTCGTATAAATAATTTAAGATTTTGGTTACTTCCCCCTTCATTATTTTTATTAATCATTTCTTCTATAGTAGAAATGGGAGTGGGGGCAGGATGGACAGTTTATCCTCCTTTAGCTAGTTTAGAGGGCCACGCTGGCAGGTCAGTG…	2013-11-20 04:57:04
Thomisidae	Ozyptila	arctica	KKCHE934-09	07CHU-AR-0022	GU683642	Canada	COI-5P	AACGTTATATTTATTATTTGGTGCTTGATCGGCTATAGTTGGTACTGCAATAAGAGTATTAATTCGAATAGAATTAGGAAATGTAGGTAGATTATTAGGAAATGATCATTTATATAATGTGGTTGTTACAGCTCATGCTTTTGTAATAATTTTTTTTATAGTAATACCAATCTTGATTGGGGGGTTTGGTAATTGGTTAGTTCCTTTAATATTAGGTGCTCCAGATATATCTTTTCCTCGAATAAATAATTTATCTTTTTGACTTTTACCTCCTTCTTTGTTTTTGTTATTTATATCTTCTATAGTCGAAATAGGAGTAGGAGCGGGATGAACTGTTTATCCTCCTTTGGCTTCGAGAATAGGGCATATAGGAAGATCTATAGATTTTGCTATTTTTTC…	2013-11-20 04:49:08
Clubionidae	Clubiona	convoluta	GACAC1071-12	JN377971	JN377971	New Zealand	COI-5P	TTTGGAGCATGATCTGCTATAGTAGGAACTGCAATAAGAGTATTAATTCGTATGGAACTTGGACAATCTGGTGCTTTGTTAGGAGATGATCATTTATATAATGTTGTAGTAACTGCACATGCTTTTGTTATAATTTTTTTTATAGTTATACCAATTTTAATTGGAGGTTTTGGTAATTGAATAGTCCCTATAATATTAGGGGCAGCTGATATAGCTTTTCCTCGAATAAATAACTTAAGTTTTTGGTTATTACCTCCTTCATTATTATTATTATTTATTTCTTCTATAGCTGAGATAGGTGTTGGGGCTGGATGAACTGTTTATCCTCCTCTTGCATCTACTGTAGGACATGTCGGGAGAGCTATAGATTTTGCTATTTTTTCATTACATTTAGCAGGA…	2013-11-20 05:00:00
Thomisidae	Xysticus	obscurus	SPICH1165-09	09PROBE-944	GU684592	Canada	COI-5P	AACGTTATATTTATTATTTGGTGCTTGATCAGCTATAGTTGGTACTGCAATAAGAGTTTTGATCCGAATAGAATTGGGAAATGTAGGTAGATTATTAGGAAATGATCATTTATATAATGTGATTGTTACAGCTCATGCTTTTGTTATGATTTTTTTTATAGTTATACCTATTTTAATTGGTGGATTTGGAAATTGATTAGTGCCTTTAATATTAGGTGCTCCTGATATATCTTTTCCCCGAATAAATAATTTATCTTTTTGATTACTTCCTCCTTCTTTGTTTTTATTATTTATATCATCTATAGTGGAGATAGGTGTTGGGGCTGGATGAACTGTTTATCCTCCTTTAGCATCAAGTGTTGGGCATATAGGAAGATCTATAGATTTTGCTATTTTTTC…	2013-11-20 04:51:51
Theraphosidae	Haplopelma	lividum	TARWO074-10	BIOGU00532-G02		Thailand	COI-5P	AAATCATAAAGATATTGGAACTTTATATTTATTGTTTGGAGTGTGGTCTGCAATAGTTGGAACGGCTATGAGAGTTATTATCCGGACTGAGTTAGGACAGGTAGGGAGATTGTTAGGTGATGATCATTTATATAATGTTATGGTTACTGCTCATGCTTTGGTCATGATTTTTTTTATGGTAATGCCTATTTTGATTGGAGGGTTTGGAAATTGAATACTTCCTTTGATGTTAGGGGCTCCTGATATAGCTTTTCCTCGGATAAATAATTTAAGATTTTGGTTGCTTCCACCGTCGTTAGTATTGTTGGTTTTGTCTTCATTGACAGATATTGGAGTTGGTGCTGGATGGACGATTTATCCTCCTTTGTCTTCATTTGTTGGTCATTCTGGAGGGGGGAT…	2013-11-20 05:01:13
Filistatidae	Kukulcania	hibernalis	GBCH11424-13	JX240233	JX240233		COI-5P	TACGTTATATTTTGTTTTTGGAGTTTGATCGGCGATGTTGGGAACAGCTTTGAGAGTTTTGATTCGATTGGAACTTGGTCAGGTTGGAAGTTTGATAGGTGATGATCAGTTATATAATGTAATTGTGACTGCACATGCTTTAGTAATAATTTTTTTTATAGTAATGCCTATTATAATTGGTGGGTTTGGAAATTGATTGCTTCCGTTGATGTTAGGGGCTCCGGATATGGCTTTTCCTCGAATGAACAATTTAAGTTTTTGGTTATTGCCTCCTTCTTTGATTTTGCTGTTGATTTCTTCTATAGTAGATGTGGGGGTAGGGGCTGGATGAACAATTTATCCTCCACTGTCTTCAAGAATTGGGCATAGAGGATTGTCGGTTGATTTTGCTATTTTTTC…	2013-11-20 05:01:13
Tetragnathidae	Tetragnatha	straminea	ARSO140-08	08SOAR-0140	KP651740	Canada	COI-5P	AAGTTTATATTTTTTATTTGGTGTTTGATCTGCTATAGTAGGAACAGCGATGAGAGTTTTAATTCGGGTTGAGTTAGGACAATCTGGATCATTTTTAGGAGATGACCAATTGTATAATGTTATTGTGACGGCTCATGCTTTTGTTATAATTTTTTTTATGGTTATACCTATTTTAATTGGGGGTTTTGGAAATTGGCTGGTTCCTTTAATGTTAGGGGCCCCTGATATAGCTTTTCCTCGGATAAATAATCTTAGTTTTTGGCTTTTACCCCCTTCTCTTTTTATATTATTTATTTCATCAATGGTAGATGTTGGGGTGGGGGCAGGCTGGACTGTTTATCCCCCTTTAGCCTCTTTAGAAGGGCACCCCGGGAGTTCTGTGGATTTTGCCATCTTTTC…	2013-11-20 04:53:57
Linyphiidae	Gonatium	crassipalpum	SPIRU1264-11	BIOUG00630-A07	KF368111	Canada	COI-5P	AAGTTTATATTTTGTTTTTGGAGCTTGAGCTGCTATAGTAGGAACAGCAATAAGAGTATTAATTCGAATCGAGTTGGGTCAAGTTGGCAGATTATTAGGGGATGATCAATTGTATAATGTTATTGTTACTGCACATGCTTTTGTAATAATTTTTTTTATAGTAATACCCATTTTAATTGGGGGTTTTGGAAATTGGTTAGTTCCTTTAATGTTAGGAGCTCCTGATATGGCTTTTCCTCGAATAAATAATTTAAGATTTTGATTATTACCTCCTTCTTTGTTATTATTATTTATTTCTAGAATAGATGAGATAGGAGTTGGAGCAGGTTGGACTGTGTATCCTCCCCTTGCCTCCTTAGAGGGACATTCTGGAAGTTCTGTAGATTTTGCTATTTTTTC…	2013-11-20 04:51:54
Clubionidae	Clubiona	huttoni	GACAC1063-12	JN377963	JN377963	New Zealand	COI-5P	TTGGTGCATGATCTGCTATAGTAGGAACTGCTATAAGAGTATTAATTCGTATAGAATTAGGACAATCTGGTGCTCTTTTAGGGGATGATCATTTATATAATGTAGTAGTTACTGCTCATGCTTTTGTTATAATTTTTTTTATGGTAATACCTATTTTAATTGGGGGTTTTGGTAATTGAATAGTTCCTATAATATTAGGAGCAGCTGATATAGCTTTTCCTCGAATGAATAATTTAAGTTTTTGATTATTACCTCCTTCATTATTTTTACTATTTATTTCTTCTATAGCCGAGATAGGTGTAGGTGCAGGATGAACTGTTTATCCTCCTCTTGCATCTACTGTGGGACATGTAGGAAGAGCTATAGATTTTGCTATTTTTTCTTTACATTTAGCAGGTG…	2013-11-20 05:00:00
Lycosidae	Pirata	montanus	ERSPI277-09	09EARGUE-0094	GU682545	Canada	COI-5P	AACATTATATTTAATTTTTGGAATTTGGTCAGCAATAATTGGTACAGGAATAAGAGTATTAATTCGAATAGAATTAGGTCATTCTGGAAGTTTATTAGGAGACGATCATTTATATAATGTAATGGTTACTGCTCATGCTTTTGTTATAATTTTTTTTATAGTGATACCAATTTTAATTGGTGGTTTTGGTAATTGACTAGTTCCATTAATATTAGGAGCACCTGATATATCATTTCCTCGAATAAATAATTTATCATTTTGATTATTACCTCCATCTTTATTTTTATTATTAATATCTTCAATGGTAGAAATAGGAGTAGGAGCTGGGTGAACAATTTATCCACCTTTAGCTTCTAGTATGGGTCATATAGGAAGATCTATAGATCTAGCTATTTTCTC…	2013-11-20 04:47:29
Linyphiidae	Hybauchenidium	gibbosum	KKCHE995-09	07CHU-AR-0083	GU683689	Canada	COI-5P	AAGTTTATATTTTATTTTTGGGGCTTGGGCTGCTATAGTAGGGACAGCAATAAGAGTATTAATTCGAATTGAGTTAGGTCAAACTGGGAGATTATTGGGAGATGATCAATTGTATAATGTTATTGTTACTGCGCATGCTTTTGTTATAATTTTTTTTATAGTTATACCTATTTTAATTGGTGGGTTTGGAAATTGGTTAGTGCCTTTAATGTTAGGGGCGCCTGATATAGCTTTTCCTCGTATAAATAATTTAAGATTTTGGTTATTACCTCCTTCTTTATTATTGTTATTTATTTCTAGTATAGATGAAATAGGTGTAGGAGCGGGGTGGACTATGTATCCTCCTCTTGCTTCTTTAGAGGGGCATTCTGGTAGATCAGTGGATTTTGCTATTTTTTC…	2013-11-20 04:49:08
Lycosidae	Varacosa	avara	ERSPI108-09	08EARGUE-0108	KP656144	Canada	COI-5P	AACTTTATATTTAATATTTGGTGTTTGGTCAGCAATGTTAGGTACTGCTATAAGAGTATTAATTCGAATAGAATTAGGGAATCCTGGAAGTTTATTAGGAGATGATCATTTATATAATGTTATAGTTACTGCTCATGCTTTTGTGATGATTTTTTTTATAGTTATACCAATTCTTATTGGTGGGTTTGGAAATTGGTTAGTTCCTTTAATATTAGGAGCTCCTGATATATCATTTCCTCGAATAAATAATCTTTCTTTTTGATTATTACCTCCTTCCTTATTCTTATTATCTATATCTTCTATAGTGGAGATAGGAGTAGGAGCTGGGTGAACTGTTTATCCTCCTTTAGCATCTAGAATAGGTCATATAGGAAGTTCTATAGATTTTGCTATTTTTTC…	2013-11-20 04:54:17
Tetragnathidae	Tetragnatha	maxillosa	GBCH11145-13	JN817125	JN817125		COI-5P	ATAGNTCCCCCCCAAACAAAAGATATTGGGAGTTTATATTTTTTATTTGGAGTTTGATCAGCAATAGTTGGGACAGCAATAAGAGTTTTAATTCGAATTGAGTTAGGCCAAACAGGTAGATTTTTGGGAGATGATCAGTTATATAATGTAATTGTTACTGCTCATGCTTTTGTTATAATTTTTTTTATAGTTATACCAATTTTGATTGGGGGATTCGGAAATTGGTTAGTTCCTTTAATATTAGGGGCACCCGATATAGCTTTCCCTCGAATAAACAATCTTAGATTCTGATTATTACCTCCTTCTTTATTTATGTTATTTATTTCTTCTATAGTTGATGTAGGGGTAGGGGCAGGTTGAACTATTTATCCCCCTCTTGCTTCTTTAGAGGGGCATTCA…	2013-11-20 05:01:38
Mimetidae	Mimetus	notius	ARONT419-09	CCDB-04289-D10	GU682941	Canada	COI-5P	GACTTTATATTTGGTTTTTGGAGCTTGGGCTGCTATGGTTGGGACGGCTATAAGAGTATTAATTCGGACAGAGCTTGGTCAGGCAGGCTCTTTTTTAGGGGATGATCAGTTATATAATGTAATTGTAACAGCTCATGCTTTTGTAATAATTTTTTTTATAGTTATACCTATTTTGATTGGGGGGTTTGGTAATTGGTTAGTACCTTTGATGTTAGGGGCTCCTGATATAGCTTTCCCTCGCATAAATAACTTAAGATTTTGGCTTTTACCTCCATCTTTATTTTTATTGTTTATTTCCTCCATGATTGAGATAGGGGTGGGGGCAGGATGAACTGTTTATCCTCCTTTAGCTTCTTTAGAAGGGCATTCTGGAAGAGCAGTAGATTTTGCTATTTTTTC…	2013-11-20 04:44:33
Theraphosidae	Poecilotheria	miranda	TARWO140-13	BIOGU00533-D02		India	COI-5P	AAATCATAAAGATATTGGGACTTTGTATTTGTTGTTTGGTGTTTGATCAGCTATGGTTGGAACTGCAATAAGAGTAATTATTCGAACTGAGTTGGGTCAGGTTGGAAGATTGTTAGGGGATGATCATTTATATAATGTGATAGTGACGGCTCATGCTTTGGTTATGATTTTTTTTATAGTGATACCTATTTTAATTGGTGGGTTTGGAAATTGAATGTTACCTTTAATATTAGGAGCTCCTGATATAGCTTTTCCTCGGATGAATAATTTGAGATTTTGATTGCTTCCTCCTTCATTAATATTGTTGGTGTTATCTTCATTGACTGATGTTGGGGTAGGGGCTGGATGAACTATTTATCCGCCTCTTTCTTCTTTTGTAGGACATTCTGGGGGTGGAAT…	2013-11-20 05:01:13
Thomisidae	Ozyptila	praticola	ERSPI264-09	09EARGUE-0043	GU682554	Canada	COI-5P	AACTTTATATTTATTATTTGGTGCTTGATCAGCTATAGTTGGTACTGCAATAAGAGTTTTAATTCGAATGGAATTGGGTAATGTAGGAAGATTGTTAGGAAATGATCATTTATATAATGTGGTTGTTACAGCTCATGCTTTTGTAATGATTTTTTTTATAGTAATGCCAATTTTGATTGGAGGTTTTGGGAATTGATTAGTTCCTTTAATATTAGGTGCTCCTGATATATCTTTTCCTCGAATAAATAATTTATCTTTTTGACTTCTTCCTCCTTCATTATTTTTATTATTTATATCATCTATAGTTGAAATAGGAGTAGGAGCAGGATGGACTGTTTATCCTCCTTTGGCTTCTAGTATTGGTCATATGGGAAGATCAATGGATTTTGCTATTTTTTC…	2013-11-20 04:47:29
Pholcidae	Crossopriza	lyoni	GBCH11559-13	JX023551	JX023551	Guinea	COI-5P	TACGTTGTATTTTTTATTTGGAGCTTGAGCTGCGATAGTGGGTACTGCTTTGAGAGTTTTGATTCGGGTGGAGTTAGGGCAAGTGGGTAGTTTATTAGGTGATGATCATTTATATAATGTGATTGTGACAGCTCATGCTTTAGTTATGATTTTTTTTATAGTTATACCTATTCTTATTGGGGGGTTTGGGAATTGATTAGTTCCTTTGATATTAGGATCTCCTGATATGGCGTTTCCTCGAATAAATAATTTGAGATTTTGGCTTCTTCCTCCATCATTAATATTATTAGTGATATCAGGTATAGCGGAAACAGGAGTGGGAGCGGGATGGACTATTTATCCTCCATTGTCGTCTACTGTTGGGCATAGTGGAGTGTCTATAGATTTTGCTATTTTTTC…	2013-11-20 05:01:59
Linyphiidae	Centromerus	nr. longibulbus	UAMIC1668-13	UAM:Ento:225489	KU874558	United States	COI-5P	TAGATTATATTTAATTTTTGGAGCTTGGGCTGCTATAGTTGGGACTGGGATAAGAGTTTTAATTCGGGTAGAATTAGGACAGGTTGGTAGAATATTAGGGGATGATCAGTTATATAATGTTATTGTTACTGCTCATGCTTTTGTTATAATTTTTTTTATGGTTATACCTATTTTAATTGGGGGATTTGGAAATTGGTTAGTTCCTTTAATGTTAGGGGCTCCAGATATAGCTTTTCCTCGTATGAATAATTTAAGTTTTTGGTTATTACCGCCATCTTTAGTTTTGTTGTTTATTTCTTCTATAGTAGAAATAGGGGTAGGAGCTGGATGGACTATTTATCCTCCATTGGCTTCTTTAGAAGGACATTCTGGCAGTTCTGTAGATTTTGCTATTTTTTC…	2013-11-20 05:01:43
Linyphiidae	Symmigma	minimum	SPIAL169-10	ALASKA-02-G02	HQ580642	United States	COI-5P	AAGTTTATATTTTATTTTTGGAGCTTGGGCTGCAATGGTAGGAACTGCAATAAGAGTATTAATTCGAGTTGAGTTGGGTCAAATTGGTAGATTGTTGGGGGATGACCAACTATATAATGTTATTGTTACTGCTCATGCTTTTGTAATAATTTTTTTTATAGTTATGCCTATTTTAATTGGAGGGTTTGGAAATTGATTAGTGCCTTTAATGTTGGGGGCTCCTGATATAGCTTTTCCTCGTATAAATAATTTAAGCTTTTGATTATTGCCACCTTCTTTGTTTTTATTATTTATTTCAAGTATGGATGAAATAGGAGTAGGAGCGGGCTGAACTGTGTATCCTCCTCTTGCTTCTTTAGAAGGCCATTCTGGTAGTTCAGTGGATTTTGCTATTTTTTC…	2013-11-20 04:51:50
Theridiidae	Theridion	pictum	SPICH244-09	09PROBE-1978-01	GU684344	Canada	COI-5P	AACTTTATATTTAGTATTTGGTGCTTGAGCGGCAATAGTTGGAACTGCTATAAGAGTATTAATTCGTGTTGAATTAGGACAGCCTGGAAGATTTATAGGGGATGATCAATTATATAATGTTATTGTAACATCCCATGCTTTTGTAATAATTTTTTTTATAGTAATACCAATTTTAATTGGTGGTTTTGGAAATTGGTTAGTTCCTTTAATATTAGGAGCTCCTGATATGGCATTTCCTCGTATAAATAATTTAAGTTTTTGATTATTACCTCCTTCTTTGTTTTTATTATTTATTTCTTCTATAGTTGAAATAGGTGTAGGATCAGGTTGAACTGTATATCCACCTTTATCATCTTTAGATGGTCATGGGGGTAGTTCAGTAGATTTTGCAATTTTTTC…	2013-11-20 04:51:51
Linyphiidae	Wabasso	cacuminatus	SPICH417-09	09PROBE-1978-174	HM432630	Canada	COI-5P	AAGTTTATATTTTGTTTTTGGAGCTTGAGCTGCTATAGTAGGTACAGCAATAAGTGTATTAATTCGAATTGAGTTAGGGCAAACTGGAAGATTATTAGGTGATGATCAGTTGTATAATGTTATTGTTACGGCTCATGCTTTTGTTATAATTTTTTTTATGGTAATACCTATTTTAATTGGAGGGTTTGGTAATTGGTTAGTTCCTTTAATGTTAGGTGCACCTGATATAGCTTTTCCTCGGATAAATAATTTAAGTTTTTGATTATTACCCCCTTCTTTATTATTGTTATTTATTTCTAGTATGGATGAGATAGGGGTTGGAGCGGGATGAACTGTGTACCCTCCTCTTGCTTCTTTAGAAGGGCATTCTGGAAGTTCTGTAGATTTTGCTATTTTTTC…	2013-11-20 04:51:52
Thomisidae	Xysticus	canadensis	RBCH020-04	RBAR-P077	DQ127516		COI-5P	ANTCATAAAGATATTGGGACGTTGTATTTATTGTTTGGTGCTTGATCGGCTATAGTTGGTACTGCAATAAGAGTTTTAATTCGTATAGAATTGGGTAATGTAGGTAGATTATTAGGTAATGATCATTTATATAATGTAATTGTTACAGCTCATGCTTTTGTTATAATTTTTTTTATAGTAATACCTATTTTGATTGGTGGATTTGGAAATTGATTAGTACCTTTAATATTAGGTGCTCCTGATATATCTTTTCCTCGTATAAATAATTTATCTTTTTGATTACTTCCCCCTTCTTTATTTTTATTATTTATATCGTCTTTGGTTGAAATAGGTGTAGGGGCTGGATGGACTGTTTATCCCCCTTTGGCATCAAGTGTGGGTCATATAGGAAGATCTATA…	2013-11-20 04:57:04
Lycosidae	Trochosa	terricola	ERSPI348-09	09EARGUE-0164	GU682499	Canada	COI-5P	TACTTTGTATTTAATGTTTGGTGCATGATCTGCTATAGTGGGAACTGCTATAAGAGTGTTGATTCGTTTAGAATTAGGGAATTCTGGAAGTTTATTAGGGGATGATCATTTATATAATGTTATAGTTACAGCTCATGCTTTTGTGATGATTTTTTTTATAGTAATACCAATTCTTATTGGAGGTTTTGGAAATTGATTAATTCCTTTAATATTAGGTGCTCCCGATATATCGTTTCCTCGAATAAATAATCTTTCTTTTTGGTTATTACCTCCTTCTTTATTTTTATTATCTATGTCTTCTATGGTGGAAATAGGAGTGGGGGCTGGTTGAACAGTTTATCCTCCTTTAGCGTCTAGAGTGGGTCATATAGGGAGTTCTATAGATTTTGCTATTTTTTC…	2013-11-20 04:47:29
Linyphiidae	Walckenaeria	palustris	SPICH456-09	09PROBE-1978-213	GU684076	Canada	COI-5P	AAGTTTATATTTTATTTTTGGGGCATGGGCTGCTATAGTAGGGACAGCAATAAGAGTATTAATTCGAATTGAGTTGGGACAAGTTGGTAGATTATTAGGGGATGATCAGTTATATAATGTTATTGTTACTGCACATGCTTTTGTTATAATTTTTTTTATAGTTATACCCATTTTAATTGGGGGGTTTGGAAATTGGTTAGTACCCTTAATGTTAGGTGCTCCTGATATGGCTTTTCCTCGTATGAATAATTTAAGATTTTGGTTATTACCCCCTTCTTTATTATTATTGTTTATTTCTAGTATGGATGAGATAGGGGTAGGAGCGGGATGGACTGTGTATCCCCCCCTTGCTTCTTTAGAAGGTCATTCTGGTAGATCAGTGGATTTTGCTATTTTTTC…	2013-11-20 04:51:52
Linyphiidae	Mughiphantes	sp. 1GAB	JDTGS074-09	09-PROBE-08170	GU679857	Canada	COI-5P	ATCTTTATATTTTATTTTTGGGGCTTGAGCCGCTATAGTGGGGACAGCTATAAGAGTATTAATTCGAATTGAGTTAGGTCAGACTGGAAGAATGTTGGGGGATGACCAGTTATATAATGTTATTGTAACAGCCCATGCTTTTGTAATAATTTTTTTTATAGTAATGCCTATTTTAATTGGAGGCTTTGGAAATTGGTTGGTTCCTCTTATGTTAGGGGCTCCTGATATGGCTTTTCCTCGAATAAATAATTTAAGATTTTGACTATTACCCCCTTCTTTATTGTTATTATTTATTTCAAGAATAGTTGAAATGGGAGTTGGTTCGGGATGAACTGTATATCCTCCCCTTTCTTCCTTAGAAGGTCATGCGGGCAGTTCTGTTGATTTTGCTATTTTTTC…	2013-11-20 04:48:53
Linyphiidae	Agyneta	allosubtilis	SPICH394-09	09PROBE-1978-151	GU684232	Canada	COI-5P	GAGTTTATATTTTATTTTTGGAGCTTGGGCAGCTATAGTAGGTACGGCAATAAGAGTGTTAATTCGAATTGAATTAGGTCAAATTGGGAGATTATTAGGTGATGATCAACTGTATAATGTTATTGTAACTGCTCATGCTTTTGTAATAATTTTTTTTATAGTGATACCAATTTTAATTGGGGGATTTGGAAATTGACTAGTCCCTTTAATGTTAGGAGCTCCTGATATAGCATTCCCTCGAATAAACAATCTTAGATTTTGATTATTACCTCCTTCTTTGTTTTTGCTTTTTATTTCTAGTATAGATGAAATAGGGGTAGGAGCGGGATGAACTGTGTATCCCCCGCTTGCTTCTTTAGAAGGGCATGCTGGAAGTTCTGTTGATTTTGCTATTTTTTC…	2013-11-20 04:51:51
Linyphiidae	Oreoneta	leviceps	SPIRU1220-11	BIOUG00629-E10	KF368304	Canada	COI-5P	GACGTTATATTTTATTTTTGGGGCTTGAGCGGCTATAGTAGGAACAGCAATAAGAGTATTGATTCGAATCGAGCTAGGACAGACTGGAAGATTATTGGGGGATGATCAATTGTACAATGTGATTGTTACAGCACATGCTTTTGTTATGATTTTTTTTATAGTTATGCCTATTTTAATTGGGGGGTTTGGAAATTGATTGGTACCATTAATGTTGGGGGCTCCTGATATAGCTTTTCCTCGAATGAATAATTTAAGATTTTGGCTTTTACCCCCTTCTTTATTTTTGTTATTTGTGTCTAGAATAGACGAGATAGGTGTAGGGGCAGGATGAACAGTTTATCCTCCTCTTGCTTCTCTGGAGGGTCATTCGGGCAGATCAATAGATTTTGCTATTTTTTC…	2013-11-20 04:51:54
Linyphiidae	Sisis	rotundus	SPIRU1348-11	BIOUG00630-H07	KF368782	Canada	COI-5P	AAGTTTATATTTTGTTTTTGGGGCTTGGGCTGCTATAGTAGGAACAGCAATGAGAGTATTGATTCGAATTGAGTTAGGGCAAATTGGTAGCTTGTTGGGGGATGATCAATTATATAATGTTATTGTTACGGCTCATGCTTTTGTTATAATTTTTTTTATAGTGATACCTATTTTAATCGGGGGTTTTGGTAATTGGTTGGTACCTTTGATGTTAGGGGCTCCTGATATGGCTTTTCCTCGCATAAATAATTTAAGATTTTGATTATTACCACCTTCATTATTATTATTATTTATTTCTAGAATGGATGAGATAGGAGTAGGAGCAGGATGAACTGTCTATCCCCCTCTTGCTTCTTTGGAGGGGCATTCTGGGAGATCAGTAGATTTTGCTATTTTTTC…	2013-11-20 04:51:54
Gnaphosidae	Trachyzelotes	jaxartensis	GBCH11041-13	JN817230	JN817230		COI-5P	ATTNNCTGGNTNTGAGCTGCTATGGTTGGAACAGCAATAAGAGTATTGATTCGGATGGAGTTAGGTCAATCTGGTAGATTTGTTGGGGATGATCATTTATATAATGTTGTTGTTACTGCGCATGCTTTTGTTATGATTTTTTTTATGGTTATACCAATTATAATTGGTGGATTTGGAAATTGGTTGATTCCTTTAATGTTAGGAGCTCCTGATATAGCATTTCCTCGAATAAATAATTTGAGTTTTTGATTATTACCTCCTTCATTAATAATATTATTTATTTCTTCAATAGTTGAGATAGGGGTTGGAGCTGGATGGACGGTTTATCCTCCGTTAGCATCTAGTATAGGTCATGCAGGAAGAGCGATGGATTTTGCTATTTTTTCTTTACATTTAGCA…	2013-11-20 05:01:30
Tetragnathidae	Leucauge	venusta	TDWGB762-10	TDWG-0898	HQ979206	United States	COI-5P	GACTTTATATTTTATTTTTGGTGCTTGAGCTTCAATAGTAGGGACAGCTATAAGTGTGCTAATTCGGATTGAGTTAGGTCAATCGGGAAGATTTTTAGGCGATGATCAATTGTATAATGTGATTGTAACAGCTCATGCTTTTATTATAATTTTTTTTATAGTTATACCTATTTTAATTGGGGGATTTGGAAATTGATTGGTTCCTTTAATATTAGGGGCTCCTGATATGGCTTTTCCTCGGATAAATAATTTAAGTTTCTGACTATTACCTCCTTCACTCTTTTTATTATTTATTTCTTCAATGGTAGATATAGGAGTGGGGGCTGGGTGAACTGTATATCCTCCTTTAGCTTCTTTAGAAGGGCATTCTGGTAGTTCTATGGATTTTGCTATTTTTTC…	2013-11-20 04:52:17
Phyxelididae	Phyxelida	tanganensis	GACAC551-12	JF411087	JF411087		COI-5P	GACTTTATATTTAATTTTTGGTGCTTGATCTGCTATAGTTGGAACTGCTATAAGAGTTTTAATTCGAATTGAATTAGGACAATCTGGAAGATTATTTGGGGATGATCATTTATATAATGTTATTGTTACAGCTCATGCTTTTATTATAATTTTTTTTATAGTAATACCAATTATAATTGGTGGATTTGGGAATTGATTAGTGCCTTTAATATTAGGAGCTCCTGATATAGCTTTTCCTCGAATGAATAATTTAAGATTTTGGTTATTACCTCCTTCTTTAATATTTTTGTTTATTTCTTCGATAGTAGAAATAGGAGTTGGGGCAGGGTGAACGATTTATCCTCCTTTAGCTTCTACTATAGGGCATTCAGGAGTATCAATAGATTTTGCTATTTTTTC…	2013-11-20 04:59:48
Phyxelididae	Xevioso	kulufa	GACAC548-12	JF411084	JF411084		COI-5P	TACTTTATATTTAGTGTTTGGTGCTTGATCTGCTATAGCAGGAACTGCTATAAGAGTGTTAATTCGGGTGGAATTAGGACAATCAGGTAGATTATTAGGTGATGACCATTTATATAATGTTATTGTTACTGCTCATGCTTTTGTTATAATTTTTTTTATAGTTATACCAATTTTAATTGGTGGATTTGGAAATTGATTGGTGCCTTTAATATTAGGGGCACCTGATATGGCTTTTCCACGTATAAATAATTTAAGTTTTTGGTTATTACCACCTTCGTTAATATTTTTACTTATCTCTTCTATAGAAGAAATGGGTGTTGGGGCTGGATGAACTATTTATCCTCCTTTAGCGTCTGTGTTAGGGCATCCTAGAAAAGCTATGGATTTTGCTATTTTTTC…	2013-11-20 04:59:49
Thomisidae	Xysticus	durus	SPICH205-09	09PROBE-1791-01	GU683926	Canada	COI-5P	TACTTTGTATTTATTATTTGGAGCGTGATCAGCTATAGTAGGAACTGCAATAAGAGTGTTAATTCGAATGGAGTTAGGTAATGTAGGAAGAATATTAGGAAGTGATCATTTATATAATGTTATTGTTACTGCTCATGCTTTTGTTATAATTTTTTTTATAGTTATACCAATTTTGATTGGTGGTTTTGGAAATTGGTTAGTACCATTAATGTTAGGGGCTCCTGATATATCTTTTCCTCGAATAAATAATTTATCTTTTTGACTTTTACCTCCTTCATTATTTTTATTATTTATATCTTCTTTAGTGGAAATAGGTGTTGGGGCAGGATGAACTGTTTATCCTCCTTTATCTTCAAATTTAGGACATATAGGAAGATCTATAGATTTTGCTATTTTTTC…	2013-11-20 04:51:51
Thomisidae	Xysticus	bicuspis	ARONT635-10	CCDB-05259-F04	HQ924500	Canada	COI-5P	GACATTGTATTTATTATTTGGAGCTTGATCAGCTATAGTTGGTACTGCAATAAGAGTTTTGATTCGTATGGAATTAGGAAATGTAGGTAGATTATTAGGAAATGATCACTTATATAATGTAGTTGTTACAGCTCATGCTTTTGTAATGATTTTTTTTATAGTAATACCTATTTTAATTGGTGGATTTGGAAATTGATTGGTACCATTAATATTAGGAGCTCCTGATATGTCTTTTCCTCGAATAAATAATTTATCTTTTTGGTTACTTCCTCCTTCATTATTTTTATTATTTATATCATCTATAGTAGAAATAGGTGTTGGGGCTGGTTGAACTGTTTATCCTCCTTTAGCTTCCAGTTTAGGGCATATAGGAAGATCTATGGATTTTGCTATTTTTTC…	2013-11-20 04:44:33
Tetragnathidae	Pachygnatha	dorothea	ARONT500-10	CCDB-04290-B12	HQ924395	Canada	COI-5P	GAGATTATATTTTATATTTGGCGTTTGGGCTGCAATAGTTGGGACTGCGATAAGAGTTTTAATTCGAATTGAATTAGGTCAAACTGGAAGTTTTTTAGGGGATGATCAGTTATATAATGTTATTGTTACTGCTCATGCTTTTGTTATAATTTTTTTTATGGTTATACCCATTTTAATTGGTGGGTTTGGCAATTGGTTGGTGCCTTTAATATTAGGGGCTCCGGATATAGCTTTTCCTCGTATAAATAATTTAAGATTTTGGTTACTTCCACCCTCCCTGTTTATATTATTTATTTCTTCTATGGTTGATGTAGGAGTAGGGGCTGGGTGAACTGTTTATCCCCCTCTGGCTGGGTTAGAAGGTCATTCTGGAAATTCTGTAGATTTTGCTATTTTTTC…	2013-11-20 04:44:33
Linyphiidae	Walckenaeria	kochi	SPICH607-09	09PROBE-1978-364	GU684156	Canada	COI-5P	AAGTTTATATTTTATTTTTGGAGCTTGGGCTGCGATAGCAGGTACGGCAATAAGAGTATTAATTCGAATTGAGTTAGGACAAGTTGGTAGTTTATTAGGGGATGATCATTTGTATAATGTTATTGTTACTGCTCATGCTTTTGTTATAATTTTTTTTATAGTTATACCTATTTTAATTGGTGGATTTGGAAATTGGTTGGTTCCTTTAATATTAGGGGCTCCTGATATAGCTTTTCCTCGTATAAATAATTTAAGATTTTGATTATTACCTCCTTCTTTGTTATTATTATTTATTTCTAGAATGGATGAGATAGGGGTAGGAGCAGGGTGGACTGTATACCCCCCCCTTTCTTCTTTAGAGGGGCATTCTGGGAGCTCTGTGGATTTTGCTATTTTTTC…	2013-11-20 04:51:52
Linyphiidae	Linyphantes	orcinus	SPIAL212-10	ALASKA-03-B10	HQ580669	United States	COI-5P	GAGTTTATATTTTGTTTTTGGGGCTTGGGCTGCTATAGTAGGAACGGCAATGAGAGTGTTAATTCGAATTGAGTTGGGGCAAACAGGTAGATTATTTGGGGATGACCAGTTGTATAATGTTATTGTCACAGCACATGCTTTTGTTATAATTTTTTTTATAGTAATGCCTATTTTGATTGGGGGGTTTGGAAATTGATTAGTGCCTATGATATTAGGGGCACCGGATATAGCTTTCCCTCGTATAAATAATTTAAGATTTTGATTATTACCCCCATCCTTGTTTTTGTTATTTATTTCTAGAATAGATGAAATAGGCGTAGGGGCTGGGTGAACAGTTTATCCCCCCTTGGCCTCTTTAGAAGGGCACTCAGGCAGTTCTGTTGATTTTGCGATTTTTTC…	2013-11-20 04:51:50
Thomisidae	Xysticus	deichmanni	SPACH001-09	CCDB-04359-H05	GU683604	Canada	COI-5P	AACTTTATATTTATTATTTGGTGCTTGATCAGCTATAGTTGGTACTGCAATAAGAGTTTTAATTCGAATAGAGTTAGGAAATGTAGGTAGATTATTAGGGAATGATCATTTATATAATGTTATTGTTACAGCTCATGCTTTTGTAATAATTTTTTTTATAGTAATGCCAATTTTAATTGGGGGTTTTGGAAATTGATTAGTACCTTTAATGTTAGGGGCTCCTGATATGTCTTTTCCTCGAATAAACAATTTATCTTTTTGACTTCTTCCTCCTTCATTATTTTTATTATTTATATCTTCTATGGTAGAAATAGGTGTAGGAGCGGGATGAACTGTCTATCCTCCTTTGGCTTCTAGTGTTGGGCATATAGGGAGATCTATAGATTTTGCTATTTTTTC…	2013-11-20 04:51:49
Corinnidae	Scotinella	pugnata	ERSPI259-09	09EARGUE-0030	HM376098	Canada	COI-5P	AACATTATATTTATTATTCGGTTCGTGATCAGCTATAGTAGGAACAGCTATAAGAGTTATTATTCGTATAGAATTGGGTCAAGTTGGAAGATTGTTAGGAGATGATCATTTATATAATGTAATTGTAACGGCACATGCATTTATTATAATTTTTTTTATAGTAATACCTATTTTGATTGGAGGCTTTGGTAATTGATTAATTCCTTTAATATTAGGAGCGCCAGATATAGCCTTTCCTCGTATAAATAATTTAAGATTTTGATTGTTACCTCCTTCATTAATTTTGTTATTTGTATCATCTATAGCTGAAATAGGAGTGGGAGCTGGATGAACTGTATATCCTCCTTTAGCTTCTAGAGTAGGTCATTCTGGTAGAGCTATAGATTTTGCTATTTTTTC…	2013-11-20 04:47:29
Theridiidae	Thymoites	unimaculatus	TDWGB782-10	TDWG-0918	HQ979224	United States	COI-5P	GACTTTATATTTAATTTTTGGGGTTTGAGCTGCTATAGTTGGAACAGCTATAAGAGTATTAATTCGAATTGAATTAGGACAACCAGGTAGATTTTTAGGAGATGATCAATTATATAATGTAATTGTAACAGCTCATGCTTTTGTAATAATTTTTTTTATAGTAATACCTATTTTAATTGGGGGATTTGGAAATTGATTAGTTCCATTAATATTAGGTGCTCCTGATATAGCATTTCCTCGAATAAATAATTTAAGATTTTGATTATTGCCTCCTTCTTTATTATTATTATTTATTTCTTCAATAGTTGAAATAGGAGTAGGTACTGGATGAACTGTATATCCTCCTTTATCATCATTAGATGGACATGGGGGGAGATCAGTAAATTTTGCTATTTTTTC…	2013-11-20 04:52:17
Araneidae	Aculepeira	carbonarioides	GBADC088-10	10PROBE-21208	HQ956747	Canada	COI-5P	TACTTTATATTTAATTTTTGGTGCTTGGGCTGCTATAGTAGGTACGGCTATAAGAGTATTAATTCGAGTTGAATTAGGTCAACCAGGAAGGTTTTTAGGAGATGATCAATTATATAATGTAATTGTAACAGCACATGCTTTTGTAATAATTTTTTTTATAGTAATACCTATTTTAATTGGGGGCTTTGGAAATTGATTAGTTCCTTTAATATTAGGAGCTCCTGATATAGCATTTCCTCGAATAAATAATTTAAGATTTTGATTATTACCACCCTCATTGTTTTTATTAATTGTGTCTTCAATAGTAGAAATGGGAGTAGGGGCCGGGTGAACTGTTTATCCTCCATTAGCTGGGTTAGAAGGACATGCTGGTAGATCAGTGGATTTTGCAATTTTTTC…	2013-11-20 04:47:55
Linyphiidae	Pocadicnemis	sp. 2GAB	ARONT746-10	CCDB-05292-C09	HQ924599	Canada	COI-5P	AAGTTTGTATTTTGTTTTTGGGGCTTGAGCTGCTATAGTGGGTACAGCAATAAGAGTGTTGATTCGAATTGAGTTAGGCCAGACTGGTAGTTTGTTAGGAGATGACCAGTTATATAATGTTATTGTTACTGCTCATGCTTTTGTTATAATCTTTTTTATAGTTATACCTATTTTAATTGGGGGATTTGGAAATTGGTTAGTACCATTAATATTGGGGGCTCCAGATATAGCTTTTCCTCGTATAAATAATTTAAGATTTTGATTGTTACCCCCCTCTTTATTATTATTATTTATTTCTATAATGGACGAAATAGGGGTAGGAGCGGGGTGAACTGTTTATCCTCCCCTTGCTTCTTTAGAAGGGCATTCTGGGAGTTCAGTAGATTTTACTATTTTTTC…	2013-11-20 04:44:33
Linyphiidae	Bathyphantes	keeni	SPIAL164-10	ALASKA-02-F09	HQ580638	United States	COI-5P	AACTTTATATTTAATTTTTGGGGCTTGAGCAGCGATGGTTGGTACTGCTATAAGAGTATTGATTCGAGTTGAGTTAGGACAAACGGGGAGAATGTTAGGAGATGATCATTTGTATAATGTTATTGTGACTGCACATGCTTTTATTATAATTTTTTTTATAGTAATACCTATTTTGATTGGAGGATTTGGAAATTGGTTAGTTCCTTTAATATTAGGGGCTCCTGATATAGCTTTTCCTCGAATAAATAATTTAAGATTTTGATTATTACCCCCCTCTTTATTAATACTCTTTATTTCTTCAATAGTAGAAATAGGAGTGGGAGCGGGATGAACTGTTTATCCCCCTTTAGCTTCTTTAGAAGGACATTCGGGGAGTTCTGTGGATTTTGCTATTTTTTC…	2013-11-20 04:51:50
Linyphiidae	Tmeticus	ornatus	SPIRU1120-11	BIOUG00628-E05	KF368926	Canada	COI-5P	GAGTTTATATTTTGTTTTTGGGGCTTGGGCTGCTATAGTGGGTACTGCAATAAGAGTGTTAATTCGAATTGAGCTAGGACAAACTGGAAGTTTATTAGGAGATGATCAATTATATAATGTTATTGTTACTGCTCATGCTTTTGTAATAATTTTTTTTATAGTTATACCAATTTTAATTGGTGGATTTGGAAATTGACTTGTTCCATTAATATTAGGAGCTCCTGATATAGCTTTTCCACGTATAAATAACTTAAGTTTTTGGTTATTGCCTCCTTCTTTGTTACTGTTGTTTATTTCTAGTATAGATGAAATAGGTGTGGGTGCTGGCTGGACGGTGTATCCTCCTCTTGCTTCATTGGAGGGACATTCTGGTAGATCAGTAGATTTTGCTATTTTTTC…	2013-11-20 04:51:53
Theridiidae	Latrodectus	tredecimguttatus	GBCH11208-13	KC414084	KC414084		COI-5P	ATAAAGATATTGGGACTTTGTATTTGGTTTTTGGGGCTTGAGCTGCTATGGTAGGGACGGCTATAAGAGTATTAATTCGTACGGAATTAGGACAACCTGGTAGATTGTTGGGAGATGATCAGTTGTATAATGTAATTGTAACAGGGCATGCATTTATTATAATTTTTTTTATAGTAATGCCTATTTTGATTGGAGGATTTGGGAATTGGTTAGTTCCTTTAATATTAGGGGCTCCTGATATAGCTTTTCCTCGAATAAATAATTTAAGATTTTGGTTATTACCATCATCTTTAATTTTATTGTTTATTTCTTCTTTAGAAGAAATAGGGGTTGGGGCTGGATGAACTATTTATCCACCTTTGTCTAGATTGGAAGGTCATAGAGGGAGATCTGTAGATT…	2013-11-20 05:02:16
Theraphosidae	Eupalaestrus	campestratus	AGB004-11	446_SC_AB	JQ412446		COI-5P	AAAGACATTGGTACTTTGTATTTGTTATTTGGGATTTGGTCTTCGATGGTTGGAACGGCCATGAGAGTAATTATTCGAACTGAGTTAGGTCAGGTTGGAAGTTTGTTGGGTGATGATCATCTTTATAATGTGATTGTTACTGCTCATGCTTTAGTTATAATTTTTTTTATGGTTATGCCAATTTTAATTGGAGGGTTTGGAAATTGAATGTTGCCTTTGATGTTAGGGGCTCCAGATATGGCGTTTCCTCGGATGAATAATTTGAGTTTTTGATTGTTGCCTCCTTCAYTGTTTTTGTTGGTTTTGTCATCGTTAACTGATGTTGGAGTTGGTGCTGGATGAACTATTTATCCACCATTGTCCTCGTTTGTGGGTCATTCTGGAGGGGGTATAGATTTT…	2013-11-20 05:00:07
Thomisidae	Xysticus	emertoni	ARSO255-08	08BBARAC-0131	KM840334	Canada	COI-5P	AACGTTGTATTTATTATTTGGTGCTTGATCAGCTATAGTTGGTACTGCAATAAGAGTTTTGATCCGTATAGAATTAGGAAATGTAGGCAGATTATTAGGAAATGATCATTTATATAATGTGATTGTTACAGCTCATGCTTTTGTTATAATTTTTTTTATAGTAATACCTATTTTAATCGGTGGATTTGGGAATTGATTAGTGCCTTTAATATTAGGTGCTCCTGATATATCTTTTCCTCGTATAAATAATTTATCTTTCTGGTTACTTCCTCCTTCTTTGTTTTTATTATTTATATCATCTATAGTGGAAATAGGTGTTGGAGCTGGATGAACTGTTTATCCTCCTTTAGCATCAAGTGTTGGGCATATAGGGAGATCTATAGATTTTGCTATTTTTTC…	2013-11-20 04:53:57
Gnaphosidae	Drassyllus	biglobosus	GBMIN12198-13	JN817226	JN817226		COI-5P	ATTGGCTCAGAGCTGCTAGGTGGGACGGCTATAAGTGTATTAATTCGTATAGAATTAGGTCAATCTGGGAGATTTATAGGTGATGATCAATTATATAATGTGATTGTAACTGCTCATGCATTTGTAATAATTTTTTTTATAGTTATACCTATTTTAATTGGCGGGTTTGGAAATTGATTGGTTCCTTTAATATTAGGTGCTCCTGATATAGCGTTTCCTCGAATAAATAATCTTAGTTTTTGATTGTTACCTCCTTCGTTGACTTTATTATTTATTTCTTCGATGGTAGAGATAGGGGTTGGAGCTGGTTGAACTGTATATCCACCTTTAGCTTCTAATATAGGTCATTCGGGAAGAGCTATGGATTTTGCTATTTTTTCTTTACATTTAGCAGGGGCT…	2013-11-20 05:00:09
Clubionidae	Clubiona	bishopi	RBCH021-04	RBAR-P086	DQ127501		COI-5P	AATCATAAAGACATTGGAACTTTATATTTAATTTTTGGAGCTTGATCGGCTATAGCTGGAACGGCTATAAGAGTATTAATTCGAATGGAATTGGGTCAATCTGGAATATTTTTAGGGGATGATCATTTATATAATGTGGTAGTTACGGCTCATGCTTTTGTTATGATTTTTTTTATGGTAATACCAATTTTGATTGGTGGTTTTGGAAATTGAATAGTACCTATAATATTAGGAGCAGCTGATATAGCTTTTCCCCGAATGAATAACTTGAGTTTTTGATTATTACCCCCTTCTTTATTATTACTATTTATTTCATCTTTAGCTGAAATAGGAGTTGGTGCTGGATGGACAGTTTATCCTCCTTTAGCATCTACTGTAGGTCATATAGGAAGAGCGATG…	2013-11-20 04:57:04
Linyphiidae	Hybauchenidium	cymbadentatum	RBCH023-04	RBAR-P100	DQ127503		COI-5P	AATCATAAAGATATTGGAAGTTTATATTTTATTTTTGGAGCTTGAGCTGCTATAGTAGGGACAGGAATAAGAGTTTTAATTCGGGTTGAATTAGGTCAAACTGGTAGATTGTTAGGAGATGATCAATTGTATAATGTTATTGTTACTGCGCATGCCTTTGTTATAATTTTTTTTATAGTTATACCTATTTTAATTGGGGGGTTTGGGAATTGATTAGTGCCTTTAATGTTAGGGGCGCCTGATATGGCTTTTCCTCGTATAAATAATTTGAGATTTTGATTATTACCTCCTTCTTTGTTATTACTATTTATTTCTAGTATGGATGAAATGGGTGTAGGAGCTGGATGAACTGTGTATCCTCCTCTTGCTTCTTTGGAAGGACATTCTGGAAGATCAGTA…	2013-11-20 04:57:04
Thomisidae	Misumenoides	formosipes	RBCH149-04	RBAR-SP386	DQ127375	Canada	COI-5P	AATCATAAAGATATTGGAACTTTATATTTATTATTTGGAGCGTGATCTGCTATAGTAGGAACTGCTATAAGAGTTTTAATTCGAATGGAGTTGGGAAATTCTGGAAGATTATTAGGTAATGATCATTTATATAATGTAATTGTTACTGCTCACGCTTTTGTAATAATTTTTTTTATAGTAATACCAATTTTAATTGGGGGTTTTGGGAATTGATTAGTACCTTTAATATTAGGTGCTCCTGATATATCTTTCCCTCGAATGAATAATTTATCTTTTTGACTTTTACCTCCTTCATTGTTTTTATTGTTTATATCTTCTATGGTTGAAATAGGGGTTGGAGCAGGGTGAACAGTTTATCCTCCTTTAGCTTCTAGAGTAGGGCATATAGGTTCATCTATA…	2013-11-20 04:57:04
Theridiidae	Latrodectus	mactans	RBCH207-04	RBAR-W10	DQ127321		COI-5P	ATAGTGGGAACAGCTATAAGAGTTTTAATTCGTACCGAATTAGGGCAACCGGGAAGTTTATTAGGTGATGACCAATTATATAATGTTATTGTAACTGGTCATGCTTTTGTTATAATTTTTTTTATGGTTATGCCTATTTTAATTGGGGGGTTTGGAAATTGATTAGTTCCTTTAATGTTGGGGGCGCCAGATATGGCTTTTCCTCGAATAAATAATTTAAGATTTTGATTATTACCGTCATCTTTAATTCTATTATTTATTTCATCTTTGGAAGAGGTTGGGGTTGGAGCTGGATGGACAATTTATCCTCCTTTATCTAGATTGGAAGGACATAGAGGAAGTTCTGTGGATTTTGCTATTTTTTCTTTACATTTAGCAGGTGCTTCATCTATTATAGGG…	2013-11-20 04:57:04
Phyxelididae	Ambohima	andrefana	GACAC559-12	JF411095	JF411095		COI-5P	TACTATATATTTAATATTTGGGGCTTGGTCTTCTATAGTAGGTGCTGCTATGAGTGTACTAATTCGAGTAGAATTAGGGCAATCTGGAAGATTGCTAGGTGATGATCAATTATATAATGTTATTGTTACTGCTCATGCTTTTGTTATAATTTTTTTTATAGTTATACCAATTTTAATTGGTGGGTTTGGAAATTGATTAATTCCTTTAATATTAGGGGCTCCAGATATGGCTTTCCCTCGAATAAATAATTTAAGATTTTGATTATTACCACCTTCTTTAATATTTTTATTTATTTCTTCAATGGTAGAAATGGGTGTGGGGGCTGGATGAACAATTTATCCTCCACTAGCTTCTATTTTAGGACATTCTGGGTGTGCTGTAGATTTTACTATTTTTTC…	2013-11-20 04:59:48
Theridiidae	Robertus	crosbyi	SPIRU1039-11	BIOUG00627-F07	KF368756	Canada	COI-5P	GACTTTATATTTAATTTTTGGTGTATGATCAGCTATAGTTGGAACAGCAATAAGTGTTTTAATTCGTGTAGAATTAGGACAATCTGGAAGATTATTTGGAGATGATCAATTATATAATGTAATTGTAACTGCACATGCTTTCGTAATGATTTTTTTTATAGTAATACCAATTATAATTGGAGGATTTGGAAATTGGTTAGTTCCTTTAATATTAGGGGCTCCTGATATAGCTTTTCCTCGAATAAATAATTTAAGATTTTGGTTATTACCTCCTTCTTTATTTTTATTATTTATTTCATCTATAGTAGAGATAGGAGTAGGAGCGGGATGAACTATTTATCCTCCTCTATCTTCTTTGGAGGGTCATTCTGGAAGATCAGTTGATTTTGCTATCTTTTC…	2013-11-20 04:51:53
Linyphiidae	Erigone	tirolensis	SPIRU1034-11	BIOUG00627-F02	KF368029	Canada	COI-5P	AAGTTTGTATTTTGTTTTTGGAGCTTGAGCTGCTATAGTAGGAACAGCAATAAGAGTATTAATTCGTATTGAGCTAGGTCAAACTGGTAGATTACTAGGGGATGATCAATTATATAATGTTATTGTTACGGCACATGCTTTTATTATAATTTTTTTTATAGTAATACCTATTTTAATTGGGGGGTTTGGTAACTGATTAGTTCCTTTAATGTTAGGAGCTCCCGATATAGCTTTTCCTCGTATAAATAATTTAAGATTTTGATTATTACCACCTTCTTTATTATTATTATTTATTTCTAGAATAGATGAAATAGGTGTAGGGGCTGGATGAACTATTTATCCTCCTCTAGCTTCTTTAGAGGGTCATTCTGGTAGTTCTGTTGATTTTGTAATTTTTTC…	2013-11-20 04:51:53
Tetragnathidae	Tetragnatha	viridis	TDWGB914-10	TDWG-1050	HQ979337	United States	COI-5P	AAGATTATATTTTTTATTTGGTGTGTGGTCTGCTATAGTCGGAACGGCTATAAGAGTTTTAATTCGGATTGAGTTAGGACAGTCTGGGAGATTTTTAGGAGATGACCAGTTATATAATGTGATTGTAACTGCTCATGCCTTTGTTATAATTTTTTTTATAGTTATACCTATTTTAATTGGGGGTTTTGGAAATTGATTAGTTCCATTAATATTAGGAGCACCAGATATGGCGTTTCCTCGAATAAATAATTTAAGTTTTTGGCTTTTACCTCCTTCTCTTTTTATATTATTTATTTCGTCTATAGTAGATGTTGGTGTGGGGGCGGGTTGAACTATTTATCCGCCTTTAGCCTCTTTAGAGGGGCATTCAGGCAGATCAGTAGATTTTGCTATTTTTTC…	2013-11-20 04:52:17
Linyphiidae	Bathyphantes	reprobus	SPICH1037-09	09PROBE-816	GU684717	Canada	COI-5P	CACTTTATATTTAATTTTTGGGTCTTGGGCAGCTATAGTTGGGACTGCTATAAGAGTATTAATTCGAGTAGAGTTGGGTCAGACAGGGAGAATGTTAGGTGATGATCATTTATATAATGTTATTGTAACTTCACATGCGTTTATTATAATTTTTTTTATGGTTATACCCATTTTAATTGGGGGTTTTGGTAATTGATTAATTCCTTTAATGTTAGGGGCTCCGGATATAGCTTTTCCTCGTATAAATAATTTAAGATTTTGATTATTGCCTCCATCTTTATTAATATTATTTATTTCTTCTATAGTTGAGATAGGTGTTGGAGCAGGATGAACTATTTATCCTCCTTTGGCTTCTTTGGAGGGGCATTCAGGAAGATCTGTGGATTTTGCTATTTTTTC…	2013-11-20 04:51:51
Hahniidae	Antistea	brunnea	SPIAL129-10	ALASKA-02-C10	HQ580619	United States	COI-5P	TACATTATATATAATGTTTGGAGCTTGAAGTGCGGTGGTTGGAACTGCTATAAGATTTTTAATTCGGATTGAATTAGGACAATTAGGAAGATTTTTAGGAGATGATCATTTATATAATGTAATTGTTACTGCTCATGCTTTTGTTATAATCTTTTTTATAGTAATGCCTATTATAATTGGAGGTTTTGGGAATTGGTTGGTTCCTATGATATTAGGGGCACCGGATATGGCATTTCCTCGAATAAATAATTTAAGATTTTGATTATTACCCCCGTCTTTATTTTTATTATTTATTTCATCAATAGTAGAGATAGGAGTAGGAGCTGGGTGGACTATTTATCCTCCATTGGCTTCTGTAGTAGGGCATGGTGGGAGTTCTGTTGATTTTGCTATTTTTTC…	2013-11-20 04:51:50
Lycosidae	Schizocosa	saltatrix	ARONT460-10	BGSPI-03-G07	HM880613	Canada	COI-5P	GACTTTATATTTAATATTTGGTGTTTGGTCTGCAATATTAGGGACTGCTATAAGTGTATTAATTCGAATAGAATTAGGTAATTCTGGAAGTTTGTTAGGAGATGATCATTTATATAATGTTATAGTTACAGCTCATGCTTTTGTTATGATTTTTTTTATAGTAATACCAATTCTTATTGGTGGGTTTGGTAATTGATTAGTTCCTTTAATATTAGGTGCTCCTGATATATCATTTCCTCGAATAAATAATCTTTCTTTTTGATTATTACCACCTTCTTTATTTTTATTATCTATGTCATCTATAGTGGAAATGGGAGTGGGTGCTGGATGAACTGTTTATCCACCTTTAGCTTCTAGAATAGGGCATAGAGGGAGTTCTATGGATTTTGCTATTTTTTC…	2013-11-20 04:44:33
Linyphiidae	Sisicottus	montanus	SPICH224-09	09PROBE-1812-01	GU683988	Canada	COI-5P	AAGTTTATATTTTATTTTTGGGGCATGAGCTGCTATAGTAGGAACAGCAATAAGAGTATTAATTCGAATTGAGTTAGGTCAAACTGGGAGATTATTGGGAGATGATCAATTATATAATGTTATTGTTACGGCTCATGCTTTTGTTATAATTTTTTTTATAGTTATACCTATTTTGATTGGAGGATTTGGTAATTGGTTAGTACCTTTAATATTAGGGGCGCCTGATATAGCGTTTCCTCGTATAAATAATTTAAGATTTTGATTATTACCTCCTTCTTTATTATTGTTATTTATTTCTAGTATAGATGAAATGGGAGTTGGAGCAGGATGAACGGTGTATCCTCCTCTTTCATCGTTGGAGGGGCATTCGGGTAGTTCTGTAGATTTTGCTATTTTTTC…	2013-11-20 04:51:51
Theraphosidae	Poecilotheria	tigrinawesseli	TARWO143-13	BIOGU00533-D07		India	COI-5P	AAATCATAAGGATATTGGAACTTTGTATTTATTGTTTGGTGTTTGATCAGCTATGGTCGGGACTGCTATAAGAGTGATTATTCGGACTGAATTAGGTCAAGTTGGAAGATTGTTGGGGGATGATCATTTATATAATGTGATAGTGACGGCTCATGCATTGATTATGATTTTTTTTATAGTGATGCCTATTTTAATTGGTGGGTTTGGAAATTGAATGTTACCTTTAATATTAGGGGCTCCTGATATGGCTTTTCCTCGTATAAATAATTTGAGATTTTGGTTGCTTCCTCCCTCATTGATATTGTTAGTGTTATCTTCGTTGACTGATGTAGGGGTGGGGGCTGGATGAACTATTTATCCTCCTCTTTCTTCTTTTGTAGGGCATTCTGGTGGTGGGAT…	2013-11-20 05:01:13
Tetragnathidae	Pachygnatha	autumnalis	ARONT796-10	CCDB-05292-G11	HQ924642	Canada	COI-5P	AAGTTTATATTTTATATTTGGTGTTTGGGCTGCGATAGTTGGGACTGCGATAAGAGTTTTAATCCGTATTGAATTAAGTCAAACTGGAAGATTTTTAGGAGATGATCAGTTATATAATGTTATTGTGACTGCACATGCTTTTATTATAATTTTTTTTATGGTTATACCTATTTTAATTGGTGGGTTTGGAAATTGGTTGGTCCCTTTAATATTAGGTGCACCAGATATGGCGTTTCCTCGTATAAATAATTTAAGATTTTGATTATTACCTCCTTCGTTGTTTATATTGTTTATTTCTTCTATAGTTGATGTAGGGGTAGGAGCTGGCTGAACTGTGTATCCTCCTCTAGCCGGGCTAGAGGGACATTCTGGTAATTCTGTAGATTTTGCTATTTTTTC…	2013-11-20 04:44:33
Linyphiidae	Poeciloneta	calcaratus	SPICH599-09	09PROBE-1978-356	GU684169	Canada	COI-5P	TTCTTTATATTTTATTTTTGGGGCATGAGCCGCTATAGTGGGTACTGCTATAAGAGTATTAATTCGAATTGAACTAGGTCAGACTGGAAGAATGTTGGGAGATGATCAATTGTATAATGTAATTGTTACTGCTCATGCTTTTGTTATAATTTTTTTTATAGTTATACCAATTTTAATTGGTGGGTTTGGAAATTGGCTAGTTCCCTTGATGTTGGGGGCACCAGACATGGCTTTTCCCCGCATAAATAATTTAAGATTCTGGTTATTACCTCCCTCCCTACTATTATTATTTATTTCTAGAATGGTTGAAATGGGTGTAGGGGCGGGATGAACTGTTTATCCTCCCCTTTCTTCTTTAGAAGGACATTCTGGGAGTTCTGTTGATTTTGCTATTTTTTC…	2013-11-20 04:51:52
Lycosidae	Pardosa	dromaea	KKCHE1029-09	07CHU-AR-0222	GU683715	Canada	COI-5P	TACTTTATATTTAATGTTTGGGGTTTGGTCAGCTATAATAGGGACTGCTATAAGAGTATTAATTCGAATGGAATTAGGGAATCCTGGAAGATTGTTAGGTGATGATCATTTATATAATGTTATAGTTACTGCTCATGCTTTTGTAATAATTTTTTTTATAGTAATACCTATTCTTATTGGAGGTTTTGGAAATTGATTAGTTCCTTTAATATTAGGAGCTCCAGATATATCATTTCCTCGAATAAATAATCTTTCTTTTTGATTATTACCTCCTTCTTTGTTTTTATTATCTATATCTTCTATAGTAGAAATAGGAGTTGGGGCTGGATGAACTGTTTATCCTCCTTTAGCATCTACGGTTGGGCATATAGGAAGTTCAATAGATTTTGCTATTTTTTC…	2013-11-20 04:49:08
Araneidae	Araneus	saevus	ARONT021-09	09ONTGAB-133	GU682760	Canada	COI-5P	GATTTTATACTTGATTTTTGGGGCATGAGCGGCTATAGTTGGAACAGCAATAAGAGTATTGATTCGAATTGAGTTAGGTCAACCTGGAAGATTTATGGGAGATGACCAGCTTTATAATGTTATTGTAACTGCGCATGCTTTTGTAATAATTTTTTTTATAGTAATACCTATTTTAATTGGGGGGTTTGGAAATTGATTAGTTCCTTTGATATTAGGGGCTCCTGATATGGCATTCCCTCGAATAAATAATTTAAGTTTTTGATTACTTCCTCCTTCATTATTTCTTTTAATTGTATCATCTATAGTTGAAATAGGTGTTGGTGCGGGATGAACTGTATATCCTCCTTTAGCTAGATTAGAGGGACATGCCGGGAGTTCTGTGGATTTTGCTATTTTTTC…	2013-11-20 04:44:33
Clubionidae	Clubiona	norvegica	SPICH718-09	09PROBE-1978-475	GU684517	Canada	COI-5P	AACTTTATATTTAATTTTTGGATCTTGATCGGCTATAGTTGGAACAGCAATGAGTGTATTAATTCGAATGGAATTGGGACAGTCTGGAATATTTTTAGGTGATGATCATTTATATAATGTAGTAGTCACAGCTCATGCTTTTGTTATAATTTTTTTTATAGTAATACCAATTTTAATTGGTGGTTTTGGTAATTGAATAATTCCAATAATATTAGGAGCAGCTGATATAGCTTTTCCTCGAATAAATAATTTAAGTTTTTGATTATTACCTCCTTCTTTGTTATTATTATTTATTTCATCATTGGCTGAAATAGGAGTTGGTGCAGGTTGAACAGTATATCCTCCTTTAGCTTCTACTGTAGGACATATGGGAAGAGCTATAGATTTTGCTATTTTTTC…	2013-11-20 04:51:52
Uloboridae	Miagrammopes	sp.	AGB009-11	452_SC_AB	JQ412450	Gambia	COI-5P	TAATCATAAAGACATTGGAACTTTATATTTGTTATTTGGAGTATGATCTGCTATAGTAGGAACAGCTATAAGAGTACTAATTCGGATAGAATTAGGAATTGTTGGTGGATTTTTAGGAGATGATCATCTTTATAATGTTATTGTTACTGCTCATGCTTTTGTTATAATTTTTTTTATAGTAATACCAATTTTAATTGGTGGATTTGGAAATTGATTGGTTCCTTTAATATTAGGTGCTCCTGATATAGCTTTTCCTCGAATGAATAATTTGAGATTTTGATTGTTACCTCCTTCTTTATTTTTGTTGTTTATTTCTTCTATAGTTGAAATAGGTGTGGGAGCAGGATGAACTGTATATCCTCCTTTATCTTCTAATTTAGGACATGCTGGTAGTTCTGT…	2013-11-20 05:00:07
Tetragnathidae	Pachygnatha	tristriata	ARONT429-09	CCDB-04289-E08	GU682940	Canada	COI-5P	AAGTTTATATTTTATATTTGGTGTTTGAGCTGCTATGGTTGGGACTGCAATAAGAGTTTTAATTCGTATTGAATTGGGTCAANCTGGAAGATTTTTAGGGGATGATCAATTATACAATGTTATTGTAACTGCCCATGCTTTTGTTATAATTTTTTTTATAGTCATGCCTATTTTAATTGGGGGGTTTGGTAATTGGTTGGTTCCTTTAATATTAGGGGCTCCAGATATAGCTTTCCCTCGTATAAATAATTTAAGATTTTGGTTATTACCTCCTTCATTGTTTATGTTGTTTATCTCTTCTATAGTTGATGTAGGAGTGGGTGCTGGTTGAACTGTTTACCCCCCTCTAGCCGGGCTAGAGGGGCATTCTGGGAATTCTGTGGATTTTGCTATTTTTTC…	2013-11-20 04:44:33
Nephilidae	Nephila	inaurata	GBCH5858-13	JF835956	JF835956	Madagascar	COI-5P	AACATTATATTTAATTTTTGGAGCTTGAGCAGCAATATTAGGAACTGCAATAAGAGTGTTAATTCGAATTGAGCTTGGACAACCAGGAAGGTTTGTAGGTGATGATCAATTATATAATGTAATTGTTACGGCTCATGCTTTTGTAATAATTTTTTTTATAGTAATGCCAATTTTAATTGGAGGATTTGGAAATTGGTTAGTTCCTTTAATATTAGGGGCTCCAGATATAGCATTTCCTCGAATGAATAATTTAAGGTTTTGATTATTACCTCCTTCATTATTTTTATTATTAATTTCTTCAATAGTAGAAATAGGTGTAGGTGCTGGATGAACTGTTTATCCGCCTTTAGCATCTTTAGATGGACATGCTGGAAGATCTGTAGATTTTGCTATTTTTTC…	2013-11-20 05:01:51
Pholcidae	Leptopholcus	gracilis	GBCH11556-13	JX023554	JX023554	Kenya	COI-5P	AACTATATATTTTTTATTAGGGGGATGATCGGCAATAATAGGTACTGCGTTAAGTGTGCTTATTCGTGTTGAATTGGGACAGGCAGGAAGATTTTTGGGTGATGATCATTTATATAATGTTATTGTTACTGCTCACGCTCTTGTAATGATTTTTTTTATGGTTATACCTGTTCTTATTGGGGGGTTTGGAAATTGATTAGTTCCTCTTATATTAGGAGCTCCAGATATAGCTTTTCCTCGAATGAATAATTTGAGTTTTTGATTACTTCCACCTTCAGTATTGTTATTAATTTTTTCAGCTTTAGTTGAAACAGGAGTGGGGGCTGGATGAACTATTTATCCTCCATTATCTAGAGGTGTGGGGCACTCAGGGGTTTCTATAGATTTTGCTATTTTTTC…	2013-11-20 05:02:21
Scytodidae	Scytodes	sp. 1GAB	ARONT183-09	CCDB-04287-H04	HM434056	Canada	COI-5P	AAGTTTGTATTTATTATTTGGAGGGTGAGCTGTTATAATAGGGACTGCAATAAGTGTTATTATTCGAGTTGAGTTAGGTTCTGTAAGAAGATTGTTAGGAGATGATCATTTGTATAATGTTGTAGTTACTGCTCATGCTTTGGTAATAATTTTTTTTATAGTAATGCCTACTTTAATTGGGGGATTTGGAAATTGATTAGTGCCTTTAATATTAGGTGCTCCTGATATAGCTTTCCCTCGTATAAATAATTTAAGTTTTTGGTTATTACCATCTTCTTTATCTTTATTATTGATATCTTCTATAGTTGGTGCTGGAGTTGGGGCTGGGTGGACTATTTATCCTCCTTTAGCGAGTGATATAGGGCATTCTGGTTTGTCTATGGATTTAGCTATTTTTTC…	2013-11-20 04:44:33
Phyxelididae	Ambohima	vato	GACAC564-12	JF411100	JF411100		COI-5P	GACATTATATTTAATTTTTGGGGCTTGGTCTTCAATAGTAGGAGCTGCTATAAGTGTTTTAATTCGAGTAGAGTTAGGACAATCTGGGAGATTGATAGGTGATGATCAATTATATAATGTTATTGTTACTGCTCATGCTTTTGTGATAATTTTTTTTATAGTCATACCAATTTTAATTGGTGGGTTTGGGAATTGATTAGTTCCTTTAATATTAGGAGCTCCAGATATAGCTTTTCCTCGTATAAATAATTTGAGATTTTGATTATTACCACCTTCTTTAATATTTTTGTTTATTTCTTCAATAGTAGAAATAGGTGTAGGAGCTGGGTGAACAATTTATCCTCCATTAGCTTCTGTTACTGCTCATTCTGGATGTGCAGTAGATTTTGCTATTTTTTC…	2013-11-20 04:59:49
Araneidae	Araneus	corticarius	SPIRU1166-11	BIOUG00629-A04	KF367837	Canada	COI-5P	GACATTATATTTGATTTTTGGGGCTTGAGCGGCTATAGTGGGAACGGCTATAAGAGTATTAATTCGAATTGAGTTGGGTCAGCCTGGAAGATTTATAGGTGATGATCAGTTATATAATGTTATTGTAACTGCTCATGCTTTTGTTATAATTTTTTTTATAGTTATGCCTATTTTAATTGGTGGATTTGGAAATTGATTAGTTCCTTTAATGTTAGGGGCTCCTGATATAGCATTTCCCCGGATAAATAATTTGAGATTTTGATTGCTTCCTCCCTCTTTATTTCTTTTAATTGTATCTTCTATAGTTGAAATAGGTGTGGGGGCCGGATGAACTGTGTATCCCCCTTTAGCTGGTCTTGAGGGACATGCGGGGAGATCTGTAGATTTTGCTATTTTTTC…	2013-11-20 04:51:53
Lycosidae	Pardosa	hyperborea	JDTGS006-09	09-PROBE-08102	GU679908	Canada	COI-5P	GACTTTATATTTAATATTTGGAGTTTGGTCAGCTATAATGGGGACTGCTATAAGAGTATTAATTCGAATGGAATTAGGTAATCCTGGGAGATTATTAGGTGATGATCATTTATATAATGTTATAGTTACTGCTCATGCTTTTGTAATAATTTTTTTTATAGTAATACCAATTCTTATTGGGGGTTTTGGAAATTGGTTAGTTCCTTTAATATTAGGAGCTCCGGATATATCATTTCCTCGAATAAATAATCTTTCTTTTTGATTATTACCTCCTTCATTATTTTTATTGTCAATATCCTCTATAGTAGAAATAGGAGTTGGTGCTGGATGAACTGTTTATCCTCCTTTAGCATCTACGGTTGGTCATATAGGAAGTTCAATGGATTTTGCTATTTTTTC…	2013-11-20 04:48:53
Dictynidae	Cicurina	sp. 1GAB	ARONT699-10	CCDB-05156-G09	HQ924557	Canada	COI-5P	AATTTTATATTTAATTTTTGGGGCTTGGTCTGCGATAGTAGGGACTGCTATGAGAGTTTTAATTCGAATTGAGTTAGGACAACCAGGAAGATTATTGGGTGATGATCATTTATATAATGTGGTAGTAACTGCTCATGCATTTGTTATAATTTTTTTTATAGTGATACCTATTTTAATTGGAGGATTTGGAAATTGATTAGTACCTTTAATATTAGGAGCTCCTGATATAGCTTTTCCTCGGATAAATAATTTAAGATTTTGACTTCTTCCTCCTTCTTTATTGTTGTTATTTATTTCTTCTATAGTGGAAATGGGTGTAGGTGCTGGATGAACTGTTTATCCCCCTTTAGCTTCGAGTGTTGGTCATGCTGGAAGATCTGTTGATTTTGCTATTTTTTC…	2013-11-20 04:44:33
Linyphiidae	Eridantes	erigonoides	ERSPI356-09	09EARGUE-0189	HM376106	Canada	COI-5P	TAGTTTATATTTTATTTTTGGTGCTTGGGCTGCGATAGTAGGAACAGCAATAAGAGTATTGATTCGAATTGAGTTAGGACAAGTTGGAAGATTATTGGGTGATGACCAGTTGTATAATGTTATTGTTACTGCACATGCTTTTGTAATAATTTTTTTTATAGTTATACCTATTTTGATTGGGGGATTTGGTAATTGATTAGTCCCCTTAATGTTAGGGGCGCCTGATATAGCTTTTCCTCGTATAAATAATTTAAGATTTTGGTTATTACCTCCTTCTTTATTTTTATTATTTATTTCAAGAATGGATGAAGTAGGGGTAGGGGCAGGTTGAACTGTGTATCCTCCTCTTGCGTCTTTGGAAGGGCATTCTGGAAGTTCAGTAGATTTCGCTATCTTTTC…	2013-11-20 04:47:29
Salticidae	Habronattus	oregonensis	GBCH0812-06	AY571145	AY571145		COI-5P	CTGCGATGATTATATTCTACTAATCATAAGGATATTGGAACTTTGTATTTAATTTTTGGTGCTTGAGCTGCTATAGTGGGTACTGCTATAAGAATATTAATTCGGATGGAATTAGGTCAAACTGGTAGATTTTTGGGGAGTGATCATTTGTATAATGTTATCGTTACTGCTCATGCATTTGTTATAATTTTTTTTATAGTAATACCAATTTTAATTGGTGGATTTGGAAATTGGTTGGTTCCTTTAATATTGGGGGCTCCTGATATGGCCTTTCCTCGAATAAATAATTTGAGTTTTTGATTATTACCTCCTTCTTTAATATTATTATTTATTTCCTCTATAGTAGAGATAGGAGTTGGTGCAGGGTGAACAGTATATCCTCCATTAGCATCTGTGGTT…	2013-11-20 04:56:47
Gnaphosidae	Drassyllus	depressus	ERSPI036-08	08EARGUE-0036	KP655670	Canada	COI-5P	AACTTTATATTTATTATTTGGATCATGGGCTGCTWGGGTGGGGACTGCTATAAGTGTATTAATTCGTATAGAGTTAGGTCAATCTGGTAGATTTATAGGTGATGACCAATTGTATAATGTGATTGTAACGGCTCATGCTTTTGTAATAATTTTTTTTATAGTTATACCAATTTTAATTGGGGGGTTTGGGAATTGGTTGGTTCCTTTGATGTTAGGTGCTCCTGACATGGCATTTCCTCGAATAAATAATTTAAGTTTTTGATTATTACCTCCTTCGTTGATATTATTGTTTATTTCTTCAATAGTAGAGATAGGGGTTGGGGCTGGTTGAACTGTGTATCCACCTTTAGCTTCTAATATGGGACATATAGGGAGAGCAATAGATTTTGCTATTTTTTC…	2013-11-20 04:54:17
Araneidae	Araneus	groenlandicola	GBADC086-10	10PROBE-21206	HQ956745	Canada	COI-5P	TACTTTATATTTGATTTTTGGAGCTTGGGCAGCTATAGTCGGAACAGCTATAAGAGTATTAATTCGAATTGAATTAGGACAACCTGGAAGATTTATGGGTGATGATCAACTTTATAACGTAATTGTAACTGCGCATGCATTTGTTATAATTTTTTTTATAGTAATACCTATTTTAATTGGGGGTTTTGGAAATTGATTAGTTCCTTTAATATTAGGGGCCCCTGATATAGCATTTCCTCGAATAAATAATTTAAGATTTTGGTTACTTCCTCCTTCTTTGTTTCTTCTAATTGTATCTTCTATAGTTGAAATGGGTGTAGGGGCAGGTTGAACTGTGTATCCTCCACTAGCAGGTCTTGAGGGACATGCTGGAAGTTCTGTAGATTTTGCAATTTTTTC…	2013-11-20 04:47:55
Theraphosidae	Psalmopoeus	pulcher	TARWO056-10	BIOGU00532-E08		Panama	COI-5P	AAATCACAAGGATATTGGGACGTTATATTTATTGTTTGGTGTTTGGGCTGGTATAGTTGGGACAGCTATAAGAATAATTATTCGAGTTGAATTAGGGCAAGTAGGAAGATTATTAGGGGATGATCATCTTTATAACGTTGTAGTAACGGCGCATGCTCTTATTATAATTTTTTTTATAGTTATACCTATTTTGATTGGAGGATTTGGAAATTGAATGCTTCCTTTAATGTTAGGGGCCCCCGATATAGCGTTTCCTCGAATGAATAATCTTAGTTTTTGGCTTCTTCCTCCTTCTTTGTTTTTGTTGATTCTTTCATCTTTGACTGATGCAGGTGTAGGAGCGGGGTGAACTATTTACCCCCCCTTGTCTTCTTTTGTAGGACATTCAGGAGGCGGGAT…	2013-11-20 05:01:13
Gnaphosidae	Micaria	dives	GBCH11043-13	JN817228	JN817228		COI-5P	ATAACAAATCATAAAGATATTGGAACTTTATATTTAATTTTTGGAGCTTGAGCTGCTATAGTTGGAACTGCAATAAGAGTATTAATTCGAATAGAATTAGGTCAATCTGGAAGATTGTTAGGAGATGATCATTTATATAATGTTATTGTTACTGCGCATGCTTTTGTAATAATTTTTTTTATAGTAATACCAATTATAATTGGTGGGTTTGGAAATTGATTAGTTCCTTTAATATTAGGGGCCCCAGATATAGCATTTCCTCGAATGAATAATTTAAGATTCTGATTATTACCACCTTCTTTGATTTTATTATTTATTTCTTCTATAGTAGAAATGGGTGTAGGAGCTGGATGAACAGTTTATCCACCTTTGGCTTCTGGTATAGGACATCCTGGTAGA…	2013-11-20 05:02:20
Araneidae	Araneus	nordmanni	RBCH175-04	RBAR-SP6	DQ127353	Canada	COI-5P	AATCATAAAGACATTGGAACTTTATATTTAATTTTTGGAGCATGAGCAGCTATAGTGGGAACAGCAATGAGTGTATTGATTCGAATTGAATTAGGTCAACCTGGTAGATTTATAGGGGATGATCAGCTTTATAATGTAATTGTAACTGCGCATGCATTTGTGATAATTTTTTTTATAGTAATGCCAATCTTGATTGGGGGATTTGGAAATTGGTTGGTTCCCTTAATATTAGGTGCCCCTGACATAGCGTTTCCTCGAATAAATAACTTAAGGTTTTGATTATTACCACCATCTTTATTTCTTTTAATTGTTTCTTCTATAGTTGAGATAGGGGTTGGTGCTGGTTGAACCGTATATCCTCCTTTGGCTGGATTAGAGGGGCATGCTGGGAGATCTGTG…	2013-11-20 04:57:04
Araneidae	Zygiella	nearctica	SWSWE023-09	09PROBE-01593	GU681065	Canada	COI-5P	GACTTTATACTTGGTTTTTGGTGCTTGAGCGGCTATGGTTGGGACTGCAATAAGTGTTTTAATTCGAATTGAGTTGGGGCAATCTGGTAGATTTATGGGAGATGATCAGTTGTATAATGTTATTGTAACTGCTCATGCTTTTGTTATAATTTTTTTTATGGTTATGCCTATTTTGATTGGGGGTTTTGGTAATTGACTGGTTCCTTTGATGTTGGGGGCTCCTGATATGGCTTTTCCTCGCATGAATAATTTAAGGTTTTGATTATTGCCTCCTTCTTTATTTTTATTATTTATTTCTTCTATGGTGGAAATAGGGGTTGGGGCTGGTTGAACGATCTACCCTCCTTTAGCGTCTCTAGAGGGACATTCAGGAAGTTCGGTTGATTTTGCCATTTTTTC…	2013-11-20 04:52:14
Linyphiidae	Meioneta	fabra	AEDNA140-12	CCDB-08105-D11	KC502593	Canada	COI-5P	AAGTTTATATTTTATTTTTGGGGCATGAGCTGCTATGGTTGGGACGGCAATAAGAGTTATCATTCGTATTGAATTAGGACAAACTGGTAGAATACTAGGGGATGACCAATTATATAATGTTATTGTTACAGCACATGCTTTTGTAATAATTTTTTTTATAGTAATGCCTATTTTAATTGGAGGGTTTGGAAATTGACTAGTACCTCTTATATTGGGAGCTCCTGATATAGCATTTCCTCGGATAAATAATTTAAGTTTTTGATTATTACCACCTTCTTTATTTTTATTATTTATTTCTAGTATAGATGAAATAGGAGTGGGAGCAGGATGAACAGTGTATCCTCCTCTTGCTTCTTTAGAAGGGCATGCCGGTAGATCAGTTGATTTTGCTATTTTTTC…	2013-11-20 04:44:17
Linyphiidae	Walckenaeria	obtusa	GBCH11426-13	JQ801600	JQ801600		COI-5P	AGTTTATATTTTATTTTTGGGGCTTGGGCTGCGATAGTAGGGACAGCAATAAGAGTATTAATTCGAATTGAGTTAGGGCAAGTTGGTAGTTTATTAGGGGACGATCAGTTATATAATGTTATTGTTACTGCTCATGCTTTTGTTATAATTTTTTTTATAGTAATACCCATTTTAATTGGAGGATTTGGTAATTGGTTGGTTCCTTTGATGTTAGGGGCCCCGGATATAGCTTTTCCTCGTATAAATAATCTTAGATTTTGGCTATTGCCTCCCTCTCTATTATTATTGTTTATTTCTAGTATGGATGAGATGGGTGTAGGGGCAGGATGAACTGTATATCCTCCTCTTGCTTCTTTGGAAGGACATTCTGGTAGATCAGTAGATTTTGCTATTTTTTCT…	2013-11-20 05:01:41
Theridiidae	Euryopis	funebris	ARONT711-10	CCDB-05156-H09	HQ924567	Canada	COI-5P	GACTTTGTATTTATTATTTGGAGCTTGAGCTGCTATAGTAGGAACTGCTATAAGAGTATTAATTCGAATTGAATTAGGACAGCCTGGAAGATTTTTAGGAGACGATCAATTATATAATGTTATTGTTACTGCTCATGCTTTTGTAATAATTTTTTTTATAGTGATACCAATTTTAATTGGGGGGTTTGGAAATTGATTAGTTCCGTTAATATTAGGGGCGCCTGATATAGCTTTTCCTCGAATAAATAATTTGAGATTTTGATTATTACCACCTTCATTAATATTATTATTTATTTCTTCAATAGTGGAAATAGGAGTGGGTGCTGGATGAACTGTATATCCTCCTTTATCATCTTTAGATGGGCATGCTGGTAATTCTGTTGATTTCGCAATTTTTTC…	2013-11-20 04:44:33
Dictynidae	Arctella	lapponica	KKCHE1044-09	07CHU-AR-0237	GU683728	Canada	COI-5P	TACTTTATATTTATTGTTTGGAGCTTGATCAGCTATAGTGGGAACAGCTATAAGAGTTTTGATTCGGGTTGAGTTAGGTCAACCTGGGAGATTTTTAGGTGATGATCATTTATATAATGTTATTGTTACTTCTCATGCGTTTGTAATAATTTTTTTTATAGTGATACCTATTATGATTGGGGGTTTTGGAAATTGATTGGTTCCTTTAATGTTAGGAGCTCCCGATATAGCATTTCCTCGTATGAACAATTTAAGTTTTTGATTATTACCTCCTTCTTTATTTTTATTGTTTATTTCATCTATAGTGGAAATAGGAGTGGGGGCTGGGTGAACTGTTTATCCTCCTTTAGCTTCTACAGTTGGACATAGAGGAAGATCTGTAGATTTTGCTATTTTTTC…	2013-11-20 04:49:08
Linyphiidae	Baryphyma	trifrons	SPIRU1116-11	BIOUG00628-E01	KF367916	Canada	COI-5P	TAGTTTATATTTTATTTTTGGGGCTTGGGCTGCTATAGTAGGTACAGCAATAAGAGTGTTAATTCGAATTGAGTTAGGACAGACTGGTAGTTTATTAGGGGATGATCAGTTGTATAATGTTATCGTTACTGCTCATGCTTTTGTTATAATTTTTTTTATAGTTATACCTATTTTAATTGGGGGGTTTGGTAACTGGTTAGTTCCTCTGATGTTAGGAGCACCTGACATAGCTTTCCCTCGCATGAATAATTTAAGTTTTTGGTTGTTGCCTCCTTCTTTGTTATTATTATTTATTTCTAGAATGGATGAGATAGGTGTGGGAGCGGGATGGACTGTGTATCCGCCTCTTGCTTCTTTAGAAGGGCATTCTGGGAGATCAGTGGATTTTGCTATTTTTTC…	2013-11-20 04:51:53
Agelenidae	Coras	montanus	ARONT426-09	CCDB-04289-E05	GU682926	Canada	COI-5P	TACTTTGTATTTAATTTTTGGGGCTTGATCTGCTATAGTTGGAACTGCTATAAGTGTATTGATTCGAATTGAATTAGGTCAGCCTGGAAGTTTTCTAGGTGATGATCATTTATATAATGTTATAGTTACAGCGCATGCTTTTATTATAATTTTTTTTATAGTAATACCTATTTTAATTGGTGGGTTTGGTAATTGATTAATTCCTTTAATATTAGGGGCACCAGATATGGCTTTTCCTCGAATAAATAATTTGAGTTTTTGATTATTACCGCCTTCCTTATTTTTGTTGTTTATTTCTTCTATAATTGAAATAGGTGTTGGGGCAGGATGAACTATTTATCCTCCTTTAGCTTCTAGAATTGGGCATTTTGGTAGATCTGTGGATTTTGTAATTTTTTC…	2013-11-20 04:44:33
Philodromidae	Philodromus	histrio	KKCHE1036-09	07CHU-AR-0229	GU683720	Canada	COI-5P	GACATTATATTTGATTTTTGGAGCTTGAGCTGCTATAGTAGGGACTGCAATAAGTGTTTTAATTCGAATGGAGTTAGGTCAAGTTGGTAGTTTTTTGGGAAATGATCATTTATATAATGTAATTGTTACTGCTCATGCGTTTGTAATAATTTTTTTTATAGTAATGCCTATTTTAATTGGTGGTTTTGGGAATTGATTAGTTCCATTAATATTAGGAGCTCCAGATATGGCATTCCCTCGGATAAATAATCTTAGTTTTTGATTATTACCCCCATCATTAATATTATTATTTATTTCATCTATAGTTGAAATAGGGGTAGGTACTGGATGAACTGTTTATCCTCCTTTAGCATCAACAGTTGGTCATGCAGGAAGTGCAGTTGATTTTGCAATTTTTTC…	2013-11-20 04:49:08
Salticidae	Myrmarachne	japonica	GBCH10988-13	JN817283	JN817283		COI-5P	ATGACAAATCATAAAGATATTGGAACTTTGTATTTAATTTTTGGTGCTTGATCAGCTATAGTTGGAACAGCAATAAGAGTATTAATTCGAATAGAGTTAGGGCAAACTGGTGATTTTTTGGGAAATGATCATTTATATAATGTAATTGTTACTGCGCATGCTTTTGTAATAATTTTTTTTATAGTAATACCTATTTTAATTGGTGGATTTGGAAATTGATTAATTCCTTTAATATTAGGAGCTCCTGATATAGCTTTTCCTCGAATAAATAATTTAAGATTTTGATTATTACCTCCTTCTTTAATATTATTATTTATTTCTTCTATAGTTGAAATAGGGGTTGGAGCTGGATGAACTGTTTATCCTCCTTTAGCATCTATTGTTGGTCATGGTGGAAGA…	2013-11-20 05:02:04
Lycosidae	Pardosa	nigriceps	AGB017-11	477_SC_AB	JQ412452	United Kingdom	COI-5P	TAAAGACATTGGGACTTTATATTTAATGTTTGGAGTTTGGTCAGCTATGATAGGGACTGCTATAAGAGTATTAATTCGAATGGAATTAGGAAATCCTGGAAGATTATTAGGTGATGATCATTTATATAATGTTATAGTTACTGCTCATGCTTTTGTAATAATTTTTTTTATAGTAATACCAATTCTTATTGGGGGTTTTGGAAATTGATTAGTACCTTTAATGTTAGGGGCTCCAGATATATCATTCCCTCGAATAAATAATCTTTCTTTTTGATTATTACCTCCTTCTTTATTTTTATTATCTATATCTTCTATAGTAGAAATAGGAGTTGGGGCTGGATGGACTGTTTATCCTCCTTTAGCATCTACAGTTGGTCATATAGGAAGTTCTATGGATTT…	2013-11-20 05:00:07
Dictynidae	Dictyna	coloradensis	ARONT275-09	CCDB-04359-H01	GU682689	Canada	COI-5P	AACTTTATATTTATTATTTGGAGCTTGATCTGCTATGGTTGGTACTGCAATAAGAGTATTAATTCGAATTGAATTAGGGCAACCTGGTAGATTTTTGGGAAATGATCAATTATATAATGTTATAGTTACTGCTCATGCTTTTGTTATGATTTTTTTTATAGTAATACCTATTTTGATTGGAGGGTTTGGAAATTGATTAGTTCCTTTAATATTGGGTGCGCCTGATATAGCTTTTCCTCGAATGAATAATTTGAGTTTTTGATTGTTGCCGCCTTCTTTATTATTGCTTTTTATTTCTTCCATGGTTGAAATAGGGGTTGGAGCTGGATGAACAATTTATCCTCCTTTGGCTTCTGTGGTTGGTCATTCGGGTAGTTCTGTGGATTTTGCTATTTTTTC…	2013-11-20 04:44:33
Philodromidae	Tibellus	maritimus	GBADC078-10	10PROBE-21198	HQ956738	Canada	COI-5P	AACTTTATATTTAATTTTTGGTGCGTGGGCAGCTATAGTTGGAACTGCAATAAGTGTATTAATTCGTATGGAGTTAGGTCAAGTTGGTAAATTTTTAGGTGATGATCATTTATATAATGTAATTGTTACTGCTCATGCATTTGTTATGATTTTTTTTATAGTTATGCCTGTTTTGATTGGAGGATTTGGTAATTGATTAGTTCCTTTAATGTTAGGTGCTCCTGATATGGCTTTTCCTCGTATAAATAATTTAAGTTTTTGGTTACTTCCACCTTCATTATTATTATTATTTATTTCATCAATAGTAGAAATAGGAGTTGGAGCAGGATGAACTGTTTATCCTCCATTAGCATCATTAATAGGACATGCTGGTAGAGCTGTAGATTTTGCAATTTTTTC…	2013-11-20 04:47:55
Lycosidae	Venatrix	pseudospeciosa	GBCH7636-13	JQ240195	JQ240195		COI-5P	TACTTTATATTTAATGTTTGGTGTTTGGTCGGCTATAATGGGAACTGCTATAAGAGTATTAATTCGTATGGAATTAGGTAATCCTGGGAGATTATTAGGTGATGATCATTTATATAATGTTATAGTTACTGCTCATGCTTTTGTTATAATTTTTTTTATAGTTATACCAATTCTTATTGGTGGGTTTGGAAATTGATTGGTTCCTTTAATATTAGGGGCTCCGGATATATCTTTTCCTCGTATGAATAATCTTTCTTTTTGATTATTACCTCCTTCTTTATTTTTATTGTCTATGTCTTCTATAGTAGAAATAGGAGTTGGGGCAGGATGGACTGTTTATCCTCCATTAGCGTCTAGAATAGGTCATACAGGTAGTTCTATGGATTTTGCTATTTTTTC…	2013-11-20 05:02:13
Araneidae	Neoscona	theisi	GBCH11115-13	JN817155	JN817155		COI-5P	ATAAAAGATATTGGAACTTTATATTTGATTTTTGGAGCATGGGCTGCAATAATAGGAACAGCTATAAGAGTATTAATTCGAATTGAGTTAGGTCAGCCTGGAAGATTTATAGGTGATGATCAATTATATAATGTAATTGTTACTGCTCATGCATTTGTTATAATTTTTTTTATGGTAATACCTATTTTGATTGGGGGATTTGGAAATTGATTGGTTCCTCTAATATTAGGAGCTCCTGATATGGCATTTCCTCGAATAAATAATTTAAGATTTTGATTATTACCTCCATCATTATTTTTATTAGTAATTTCATCATTAGTAGAAATAGGAGTTGGGGCTGGTTGAACAGTGTATCCTCCACTGGCTGGATTAGAAGGTCATGCTGGTAGATCTGTAGAT…	2013-11-20 05:01:24
Linyphiidae	Bathyphantes	brevipes	SPICH426-09	09PROBE-1978-183	GU684258	Canada	COI-5P	AACATTATATTTAATTTTTGGGGCTTGGGCAGCTATAGTAGGGACTGCTATAAGAGTATTGATTCGAGTTGAATTAGGTCAGACGGGAAGAATGTTAGGAGATGACCATTTATATAATGTCATTGTAACGGCGCATGCTTTTATTATAATTTTTTTTATAGTGATACCTATTTTAATTGGGGGATTTGGAAATTGATTAGTTCCTCTTATATTAGGGGCACCTGATATAGCTTTTCCACGAATAAATAATTTGAGTTTTTGGCTTTTACCTCCCTCATTATTAATATTATTTATTTCTTCCATAGTTGAAATAGGGGTGGGTGCTGGGTGAACTGTTTATCCTCCTTTAGCTTCCTTAGAAGGACACTCTGGAAGCTCTGTAGATTTTGCTATTTTTTC…	2013-11-20 04:51:52
Araneidae	Parazygiella	dispar	SPIRU617-11	BIOUG00605-F06	JF886843	Russia	COI-5P	GACTTTATACTTGGTTTTTGGTGCTTGAGCGGCCATGGTCGGAACTGCAATAAGTGTTTTAATTCGAATCGAATTGGGGCAGTCTGGAAGGTTTATGGGGGATGATCAGCTGTATAATGTTATTGTAACTGCGCATGCTTTTGTTATAATTTTTTTTATGGTGATACCTATTTTAATTGGGGGCTTTGGGAATTGGTTGGTTCCCCTGATGTTGGGGGCTCCTGATATGGCTTTTCCTCGTATGAATAATTTAAGGTTTTGGTTATTGCCTCCTTCTTTATTTTTGTTGTTTATTTCTTCTATAGTGGAAATAGGGGTTGGGGCTGGTTGAACAATTTATCCCCCTTTGGCGTCTTTAGAGGGACATTCAGGGAGTTCGGTTGATTTTGCTATTTTTTC…	2013-11-20 04:51:54
Philodromidae	Ebo	sp. 1GAB	ARONT492-10	CCDB-04290-B04	HQ924387	Canada	COI-5P	AACTTTATATTTACTTTTTGGGGCTTGAGCGGCAATGGTTGGAACTGCGATAAGAATATTAATTCGAATAGAATTAGGTCAGGCTGGAAAATTTTTGGGTGATGATCATTTATATAATGTAATTGTTACCGCTCATGCGTTTGTAATAATTTTTTTTATGGTAATACCTGTTTTAATTGGAGGATTTGGAAATTGGCTTGTTCCATTATTATTAGGGGCTCCTGATATAGCCTTTCCTCGAATGAATAATTTAAGTTTTTGATTATTACCCCCATCTTTAATGTTGTTATTTATCTCCTCAATAGTAGAAATAGGAGCTGGGGTAGGATGAACAGTTTATCCACCCTTGTCGTCTTTAATGGGACATGGTAGTAGCGCAGTAGATTTTGCAATTTTTTC…	2013-11-20 04:44:33
Linyphiidae	Neriene	oidedicata	GBCH11159-13	JN817111	JN817111		COI-5P	ATTTGGATTTGGGTCCCAGCAGTTAAAGTGGGTACTGCTATAAGAGTATTGATTCGAATCGAATTAGGACAGACAGGTAGAATATTAGGGGATGATCAATTGTATAATGTGATTGTTACTGCCCATGCTTTTGTAATGATTTTTTTTATAGTAATACCTATTTTAATTGGAGGTTTTGGTAACTGATTAGTTCCTTTAATGTTAGGGGCTCCTGATATAGCTTTTCCTCGAATAAATAATTTGAGATTTTGGTTGTTACCCCCTTCTTTACTTTTATTATTTGTATCCTCAATGGCTGAAATTGGTGTGGGGGCAGGATGAACTGTGTATCCTCCTTTATCTTCTCTTGAAGGACATTCTGGGAGATCAGTTGATTTTGCTATTTTTTCTCTTCATTTG…	2013-11-20 05:02:04
Araneidae	Mangora	gibberosa	ARONT810-10	BIOUG00163-H02	HQ924655	Canada	COI-5P	GACTTTATATTTAATTTTTGGGGCTTGAGCTGCGATGGTTGGTACAGCTATAAGAGTATTAATTCGTATTGAATTAGGTCAGCCTGGGAGATTTATTGGGGATGATCAATTATATAATGTTATTGTGACAGCTCATGCTTTTGTAATAATTTTTTTTATAGTAATACCAATTTTGATTGGGGGTTTTGGGAACTGGTTAGTTCCTTTGATATTAGGGGCTCCTGATATAGCATTTCCTCGGATAAATAATTTGAGATTTTGGTTATTACCCCCTTCTTTATTTTTGTTAGTTATTTCATCAATAGTGGAAATAGGAGTAGGGGCTGGATGGACTGTTTATCCCCCTTTAGCGGGTCTAGAGGGCCATGCAGGGAGTTCAGTAGATTTTGCAATTTTTTC…	2013-11-20 04:44:33
Linyphiidae	Cnephalocotes	obscurus	AEDNA149-12	CCDB-08105-E08	KC502219	Canada	COI-5P	AAGCTTATATTTTATTTTTGGGGCTTGGGCTGCTATGGTAGGGACAGCAATAAGTGTATTGATTCGGATTGAGTTAGGTCAGACTGGAAGATTACTAGGTGATGATCAACTATATAATGTTATTGTCACTGCTCATGCTTTTGTTATAATTTTTTTTATAGTTATACCTATTTTGATTGGTGGTTTTGGAAATTGGTTGGTTCCTTTGATATTGGGGGCTCCTGATATAGCTTTTCCGCGCATGAATAATTTGAGATTTTGATTGTTACCCCCATCTTTGTTGATGTTGTTTATCTCTAGAATAGATGAGATAGGGGTTGGGGCCGGATGAACTATTTATCCTCCTCTTGCCTCTTTAGAGGGACATGCCGGTAGTTCAGTGGATTTTGCTATTTTTTC…	2013-11-20 04:44:17
Philodromidae	Thanatus	rubicellus	KKCHE1084-09	07CHU-AR-0277	GU683597	Canada	COI-5P	AACTTTATATTTAATTTTTGGTGCGTGGGCTGCTATGGTGGGTACTGCAATAAGAGTATTGATTCGAATGGAACTTGGGCAAGTTGGAAAGTTTTTAGGTAATGATCAACTTTATAATGTAATCGTTACTGCTCATGCATTTGTTATAATTTTTTTTATAGTTATACCAGTTTTGATTGGGGGGTTTGGAAATTGGTTGGTTCCTCTTATGCTAGGGGCACCAGATATGGCTTTTCCTCGTATAAATAATTTAAGATTTTGATTATTACCACCTTCATTAATATTATTATTTATTTCATCAATGGTTGAGATAGGAGTAGGGGCAGGTTGGACTGTTTATCCTCCGTTAGCATCTTTAATAGGGCATGCTGGGAGTGCTGTTGATTTTGCTATTTTTTC…	2013-11-20 04:49:08
Thomisidae	Xysticus	britcheri	SPIRU1125-11	BIOUG00628-E10	KF368993	Canada	COI-5P	AACGTTATATTTGTTGTTTGGTGCTTGATCGGCTATAGTAGGTACTGCAATAAGAGTTTTAATTCGAATAGAATTGGGTAATGTAGGGAGATTATTAGGGAATGATCATTTATATAATGTAATTGTTACAGCTCATGCTTTTGTTATAATTTTTTTTATAGTAATACCTATTTTGATTGGAGGATTTGGAAATTGATTAGTACCTTTAATGTTAGGTGCTCCTGATATATCTTTTCCTCGAATGAATAATTTATCTTTTTGGTTGCTTCCACCTTCTTTGTTTTTATTATTTATATCATCTATAGTTGAGATAGGTGTAGGAGCAGGGTGAACTGTTTATCCTCCTTTAGCGTCAAGAGTAGGCCACATAGGGAGATCAATAGATTTTGCTATTTTTTC…	2013-11-20 04:51:53
Gnaphosidae	Micaria	alpina	SPICH990-09	09PROBE-747	GU684496	Canada	COI-5P	AACTTTATATTTAATTTTTGGTTCATGGGCTGCTATAGTTGGTACTGCAATAAGAGTATTAATTCGTATAGAATTAGGACAATCGGGTAGATTATTAGGAGATGATCATTTATATAATGTTATTGTAACTGCTCATGCGTTTGTTATAATCTTTTTTATAGTAATGCCTATTATGATTGGTGGCTTTGGTAACTGATTAGTACCTTTAATGTTAGGAGCGCCTGATATGGCTTTTCCTCGAATGAACAATTTAAGATTTTGGTTATTACCTCCTTCTTTGATTTTGTTATTTGCTTCTTCTATGGTGGAAATAGGAGTGGGGGCAGGATGGACTGTTTATCCTCCTTTGGCTTCTGTGATAGGCCATCCTGGAAGTGCGATAGATTTTGCTATTTTTTC…	2013-11-20 04:51:52
Philodromidae	Philodromus	peninsulanus	SPICH1000-09	09PROBE-757	GU684463	Canada	COI-5P	TACATTATATTTAATTTTTGGTGCTTGAGCAGCAATAGTTGGTACGGCAATAAGTGTATTAATTCGAATAGAATTGGGACAAGTTGGGAAATTTTTAGGAGACGATCATTTATATAATGTAATTGTAACAGCTCATGCATTTGTAATAATTTTTTTTATAGTAATACCTATTTTAATTGGGGGATTTGGTAATTGACTTGTTCCTTTAATATTAGGAGCTCCAGATATAGCATTTCCTCGAATAAATAATTTAAGTTTTTGACTACTTCCACCATCATTATTATTGTTATTTATTTCTTCTATAGTGGAAATAGGGGTTGGGTCTGGTTGAACTGTCTATCCTCCTTTAGCTTCGGCTACTGGTCATGCAGGAAGTGCTGTGGATTTTGCTATTTTTTC…	2013-11-20 04:51:51
Thomisidae	Ozyptila	gertschi	ERSPI359-09	09EARGUE-0195	GU682487	Canada	COI-5P	AACTTTATATTTATTATTTGGTGCTTGATCAGCTATAGTTGGTACTGCGATAAGAGTTTTAATTCGAATAGAGTTAGGAAATGTGGGAAGATTATTAGGAAATGATCATTTATATAATGTGGTTGTTACAGCTCATGCTTTTGTTATAATTTTTTTTATAGTAATACCAATTTTGATTGGAGGTTTTGGAAACTGGTTAGTTCCTCTAATGTTAGGAGCTCCAGATATATCTTTTCCTCGTATAAATAATTTATCTTTTTGGTTACTTCCTCCTTCATTATTTTTATTGTTTATATCGTCTATAGTTGAAATAGGAGTAGGGGCAGGATGAACTGTTTATCCTCCTTTAGCTTCTAGAATTGGGCATATAGGAAGATCTATGGATTTTGCTATTTTTTC…	2013-11-20 04:47:29
Lycosidae	Alopecosa	hirtipes	KKCHE1066-09	07CHU-AR-0259	GU683742	Canada	COI-5P	AACTTTGTATTTAATATTGGGTGTTTGGTCGGCAATAATAGGTACTGCTATATCAGTATTAATTCGGATGGAATTAGGTAATCCTGGAAGTTTATTGGGAGATGATCATTTATATAATGTTATAGTTACTGCTCATGCTTTTGTTATAATTTTTTTTATAGTTATACCAATTCTTATTGGTGGTTTTGGTAATTGATTAGTTCCTTTAATATTAGGAGCTCCTGATATGTCTTTTCCTCGTATAAATAATCTTTCTTTTTGATTATTACCTCCTTCTTTATTTTTATTATGTATATCTTCTATAGTTGAAATAGGAGTAGGGGCTGGTTGAACTGTGTATCCGCCTTTATCATCAAGAGTAGGACATATAGGAAGTTCTATAGATTTTGCTATTTTCTC…	2013-11-20 04:49:08
Linyphiidae	Agnyphantes	arboreus	SPIAL195-10	ALASKA-03-A05	HQ580656	United States	COI-5P	TTCTTTATATTTTATTTTTGGAGCGTGGGCTGCTATAGTGGGTACTGCTATAAGAGTATTAATTCGAATTGAATTAGGTCAAACTGGAAGAATGTTGGGGGATGATCAATTATATAATGTAATCGTTACGGCGCATGCTTTTGTTATAATTTTTTTTATGGTTATACCTATTTTAATTGGGGGGTTTGGAAATTGATTAGTTCCTTTAATATTAGGTGCTCCGGATATAGCTTTTCCCCGCATAAATAATTTAAGATTTTGGTTATTACCCCCTTCTTTAATGTTATTATTTATTTCAAGAATAGTTGAAATAGGAGCTGGGACTGGATGAACTGTGTATCCCCCACTTGCTTCTTTAGAAGGACATGCTGGGAGCTCTGTTGATTTTGCTATTTTCTC…	2013-11-20 04:51:50
Salticidae	Maevia	inclemens	ARONT151-09	CCDB-04287-E08	GU682638	Canada	COI-5P	TACATTATATTTGATTTTTGGTGCATGAGCTGCTATAGTGGGGACAGCAATAAGAGTTTTGATTCGAATGGAATTAGGTCAAACGGGTTCATTTTTAGGAAATGATCATATATATAATGTTATTGTTACTGCACATGCTTTTGTTATGATTTTTTTTATAGTTATACCAATTTTAATTGGAGGTTTTGGAAATTGACTAGTTCCTTTAATATTAGGTGCACCTGATATAGCTTTTCCTCGAATAAATAATTTAAGTTTTTGGTTATTACCTCCTTCTTTATTTTTATTATTTATTTCGTCTATGGCTGAAATAGGGGTAGGTGCAGGATGAACTGTATATCCTCCTTTGGCTTCTATTGTAGGTCATAATGGAAGATCTGTTGATTTTGCTATTTTTTC…	2013-11-20 04:44:33
Thomisidae	Xysticus	ephippiatus	GBCH11021-13	JN817250	JN817250		COI-5P	ATATATTTGGGCTGATCAGCTATAGTTGGGACTGCAATAAGAGTTTTAATTCGAATGGAGTTAGGAAATGTAGGGAGATTATTAGGGGATGATCATTTATATAATGTAATTGTTACGGCTCATGCTTTTGTTATAATTTTTTTTATAGTTATACCTATTTTAATTGGTGGATTTGGAAATTGGTTGGTTCCTTTAATATTAGGTGCTCCAGATATATCTTTTCCTCGAATAAATAATTTATCTTTTTGATTACTTCCTCCTTCTTTGTTTTTATTATTTATATCATCTATAGTAGAAATAGGTGTTGGGGCTGGATGAACTGTTTATCCTCCTTTGGCATCTAGTGTTGGGCATATAGGAAGATCTATAGACTTTGCTATTTTTTCTCTTCATTTAGCG…	2013-11-20 05:02:05
Linyphiidae	Meioneta	amersaxatilis	AEDNA115-12	CCDB-08105-B10	KC502592	Canada	COI-5P	TAGTTTATATTTTATTTTTGGAGCTTGAGCGGCTATAGTTGGGACAGCAATAAGAGTATTAATTCGAATTGAGTTAGGTCAAACTGGTAGATTATTAGGAGATGATCAGTTATATAATGTTATTGTGACAGCTCATGCTTTTGTTATAATTTTTTTTATGGTTATGCCAATTTTAATTGGGGGATTTGGTAATTGGTTAGTACCTTTGATGTTAGGAGCTCCTGATATAGCATTTCCTCGTATAAATAATTTGAGATTTTGATTATTACCCCCTTCTTTATTTTTGCTTTTTATTTCTAGTATAGATGAGATAGGAGTAGGGACAGGATGAACTGTGTATCCTCCTATTGCTTCTTTGGAAGGTCATGCTGGTAGATCTGTTGATTTTGCTATTTTTTC…	2013-11-20 04:44:17
Linyphiidae	Grammonota	ornata	ARONT490-10	CCDB-04290-B02	HQ924385	Canada	COI-5P	AAGCTTATATTTTATTTTTGGAGCTTGAGCTGCTATGGTAGGAACTGCTATAAGAGTATTAATTCGTATTGAATTAGGTCAAACTGGAAGTTTATTGGGGGATGATCAACTATATAATGTTATTGTTACTGCTCATGCTTTTGTTATAATTTTTTTTATGGTTATGCCTATTTTAATTGGAGGGTTTGGAAATTGGTTGGTTCCTTTAATATTAGGGGCACCTGATATAGCCTTCCCACGAATAAATAATTTAAGATTTTGGTTATTGCCCCCTTCTTTACTATTATTATTTATTTCTAGAATAGATGAAATAGGAGTGGGTGCTGGTTGAACTATTTATCCCCCTCTTGCTTCTTTAGAGGGGCATTCTGGGAGCTCAGTAGATTTTGCTATTTTTTC…	2013-11-20 04:44:33
Araneidae	Eustala	cepina	ERSPI318-09	09ONTGAB-032	HM376104	Canada	COI-5P	GACTCTATATTTGTTATTTGGAGCATGAGCTGCTATAGTAGGGACAGCTATAAGAGTATTAATTCGAATTGAGTTGGGTCAACCTGGGAGGTTTATTGGGGATGATCAATTATATAATGTAATTGTTACTGCTCATGCATTTGTAATAATTTTTTTTATAGTAATACCTATTTTGATTGGTGGATTTGGAAATTGATTAGTTCCTCTAATGTTAGGTGCTCCTGATATAGCTTTTCCTCGTATAAATAATTTAAGATTTTGGTTACTTCCTCCATCATTATTTTTATTAATTATTTCTTCTATAGTAGAAATGGGGGTGGGGGCAGGATGAACAGTTTATCCTCCTTTAGCTAGTTTAGAGGGGCATGCCGGTAGTTCAGTGGATTTTGCTATTTTTTC…	2013-11-20 04:47:29
Selenopidae	Selenops	annulatus	AGB007-11	449_SC_AB	JQ412458	Gambia	COI-5P	AAGACATTGGGACGTTGTATTTAATTTTTGGGGCTTGAGCCGCTATAGCGGGGACTGCTATAAGTGTGTTGATTCGAGTTGAGCTAGGGCAGGTTGGAAGTTTTTTAGGGGATGATCATTTATATAATGTGGTGGTAACTGCCCATGCGTTGGTAATGATTTTTTTTATAGTTATGCCGATTTTAATTGGGGGGTTTGGGAATTGGCTGGTTCCTTTAATGTTGGGTGCGCCGGATATGGCTTTTCCTCGTATGAATAATTTGAGATTTTGGTTGCTCCCCCCCTCTTTAATGTTGTTATTATCATCTTCATTGATGGAGAGAGGGGTGGGAGCGGGGTGAACTATCTACCCTCCTTTATCTGCTAGTATAGGGCATTCTGGTTATGCTATGGATTTTG…	2013-11-20 05:00:07
Linyphiidae	Tapinocyba	bicarinata	SPICH063-09	09PROBE-1906-01	GU683884	Canada	COI-5P	AAGTTTATATTTTATTTTTGGGGCTTGGGCTGCTATAGTAGGAACAGCAATAAGAGTGTTAATTCGTATTGAATTAGGACAAACTGGTAGATTACTGGGAGATGATCAATTATATAATGTTATTGTTACTGCTCATGCTTTTGTTATAATTTTTTTTATAGTTATACCTATTTTGATTGGGGGATTTGGAAATTGATTGGTTCCTTTAATGTTAGGGGCCCCAGATATAGCCTTTCCTCGTATAAATAATTTAAGATTTTGATTATTACCACCTTCATTATTTTTATTATTTATTTCTAGTATAGATGAAATAGGGGTAGGAGCAGGATGAACGGTGTATCCCCCTCTTGCTTCTTTGGAGGGACATTCTGGTAGATCAGTAGATTTTGCTATTTTTTC…	2013-11-20 04:51:51
Migidae	Moggridgea	rupicoloides	GBCH5436-11	JF749925	JF749925	South Africa	COI-5P	GACTTTGTATTTTATTTTAGGGACATGAGCAGGATTAGTGGGGATAGGAATGAGAGTTATGATTCGAATTGAGTTAGGTCAATTGGGGAGATTGTTAGGGGATGATCATCTTTATAACGTGGTAGTAACTGCTCATGCTTTGGTAATGATTTTTTTTATAGTAATGCCTATCATAATTGGAGGTTTTGGGAATTGATTAATTCCTTTGATAGTTGGGGCACCGGATATAGCTTTTCCTCGGATGAATAATTTAAGATTTTGATTACTTCCTCCTTCTTTGTTTTTATTATTATTGTCTTCATTAACGGATGTTGGGGTGGGGGCGGGGTGAACAATTTATCCTCCTTTATCATCTGTGATTGGGCACAGAGGGGGAGGGATAGATTTTGCTATTTTTTC…	2013-11-20 04:59:16
Linyphiidae	Scyletria	inflata	SPICH551-09	09PROBE-1978-308	GU684147	Canada	COI-5P	GAGTCTATATTTTATTTTTGGAGCTTGGGCTGCTATAGTAGGAACAGCAATAAGAGTATTAATTCGTATTGAGTTAGGTCAAATTGGGAGATTATTAGGTGATGATCAATTATATAACGTTATTGTAACGGCTCATGCTTTTGTTATAATTTTTTTTATAGTGATACCCATTTTAATTGGGGGATTTGGCAATTGGTTAGTACCTTTAATATTAGGAGCACCTGATATAGCATTTCCTCGAATAAATAATTTAAGATTTTGGTTATTACCTCCTTCTTTATTTCTTTTATTTATTTCTAGAATAGATGAGATAGGGGTAGGAGCAGGATGAACTATTTATCCTCCTCTTGCTTCTTTGGAAGGACATTCTGGTAGTTCTGTTGATTTTGCTATTTTTTC…	2013-11-20 04:51:52
Linyphiidae	Hypselistes	semiflavus	ARONT258-09	CCDB-04359-F08	GU682696	Canada	COI-5P	AAGTTTATATTTTGTTTTTGGTGCTTGGGCTGCTATAGTAGGAACAGCAATAAGAGTATTAATTCGAATTGAGTTAGGTCAAATTGGGAGATTATTAGGAGATGATCAATTGTATAATGTAATTGTTACTGCTCATGCTTTTGTTATAATTTTTTTTATAGTTATACCTATTTTAATTGGAGGGTTTGGAAATTGATTAGTTCCTTTAATATTGGGTGCACCTGATATAGCTTTTCCCCGTATAAATAATTTGAGATTTTGATTGTTACCTCCATCTTTATTATTATTATTTATTTCTAGTATAGATGAGATAGGAGTAGGGGCAGGTTGGACGGTTTATCCTCCTCTTGCTTCTTTAGAAGGTCATTCTGGTAGATCTGTAGATTTTGCTATTTTTTC…	2013-11-20 04:44:33
Theridiidae	Latrodectus	hasseltii	GBCH11214-13	KC414078	KC414078	Australia	COI-5P	ATAAAGATATTGGTACATTGTATTTGATTTTTGGGGCTTGGGCAGCTATAGTTGGGACAGCAATAAGAGTATTAATTCGTACTGAGTTAGGACAACCTGGTAGATTGTTAGGTGACGACCAGTTATATAATGTAATTGTAACAGGGCATGCTTTTGTTATAATTTTTTTTATAGTAATGCCTATTTTGATTGGAGGGTTTGGGAACTGATTAGTTCCTCTGATATTAGGAGCTCCTGATATGGCTTTCCCTCGAATAAATAATTTAAGATTTTGACTTTTACCTTCATCATTGATTTTATTGTTTATTTCTTCTTTAGAGGAAGTAGGGGTTGGGGCAGGATGAACAATCTACCCGCCTTTGTCAAGATTAGAGGGTCATAGAGGGAGATCTGTGGATT…	2013-11-20 05:02:18
Lycosidae	Arctosa	insignita	SPIRU1293-11	BIOUG00630-C12	KF367863	Canada	COI-5P	TACTTTATATTTAATATTTGGATTGTGATCTGCTATAGCAGGTACTGCTATAAGAGTATTGATTCGTTTAGAATTAGGACATTCTGGAAGTCTTTTAGGAGATGATCATTTATATAATGTTGTAGTTACTGCTCATGCTTTTGTTATAATTTTTTTTATAGTAATACCTATTTTAATTGGTGGATTTGGAAATTGATTAATTCCTTTAATATTGGGAGCTCCTGATATATCTTTTCCACGAATAAATAATCTTTCTTTTTGATTGTTACCTCCTTCTTTGTTTTTGTTGTTTATATCGTCTATAGTAGAGATAGGAGTGGGAGCAGGGTGAACTGTTTATCCTCCTTTAGCTTCTAGAGTAGGACATATGGGAAGTTCTATAGATTTTGCTATTTTTTC…	2013-11-20 04:51:54
Linyphiidae	Walckenaeria	castanea	SPICH636-09	09PROBE-1978-393	GU684538	Canada	COI-5P	AAGTTTATATTTTATTTTTGGGGCTTGGGCTGCGATAGTAGGGACAGCAATAAGAGTATTAATCCGCATTGAGTTAGGACAAAATGGTAGCTTACTAGGAGATGATCAGTTATATAATGTTATTGTTACTGCACATGCTTTTGTTATAATTTTTTTTATAGTAATGCCTATTTTAATTGGGGGATTTGGAAATTGATTGGTCCCTTTAATATTAGGAGCTCCGGATATAGCTTTTCCTCGTATGAATAATTTGAGATTTTGGTTATTACCCCCATCTTTACTGTTATTGTTTATTTCTAGTATGGACGAGATAGGGGTAGGGGCAGGATGAACTGTGTATCCCCCACTTGCTTCTTTGGAAGGGCATTCTGGGAGATCAGTAGATTTTGCTATTTTTTC…	2013-11-20 04:51:52
Linyphiidae	Centromerus	sylvaticus	ERSPI158-09	08EARGUE-0158	KP654230	Canada	COI-5P	AAGTTTATATTTAATTTTTGGAGCTTGGGCTGCTATGGTTGGAACTGGGATAAGTGTATTGATTCGTGTAGAGTTAGGGCAAGTTGGAAGAATGTTAGGGGATGATCAATTATATAATGTTATTGTTACTGCTCATGCGTTTGTTATAATTTTTTTTATGGTTATACCTATTTTAATTGGGGGATTTGGTAATTGATTGGTTCCTTTAATATTAGGGGCGCCAGATATGGCTTTTCCTCGTATAAATAATTTAAGCTTTTGGTTATTACCACCATCTTTGTTTTTGTTATTTATTTCTTCTATAGTAGAAATGGGGGTGGGGGCTGGATGAACCATTTATCCTCCGCTAGCTTCTTTAGAGGGGCATTCTGGTAGTTCTGTAGATTTTGCTATTTTTTC…	2013-11-20 04:54:17
Nephilidae	Nephila	antipodiana	GBCH7195-13	HQ441925	HQ441925	Philippines	COI-5P	ATATTTAATTTTTGGAGCTTGAGCAGCTATAGTTGGGACTGCAATAAGAATATTAATTCGTACTGAACTTGGACAACCAGGAAGATTTTTAGGGGATGATCAATTATATAATGTAATTGTTACAGCGCATGCATTTGTTATAATTTTTTTTATAGTTATACCAATTTTAATTGGGGGATTTGGAAATTGATTAGTTCCTTTGATGTTAGGTGCTCCAGATATAGCATTTCCTCGAATAAATAATTTAAGATTTTGGTTATTGCCTCCTTCATTATTTTTATTATTTATTTCTTCAATAGTAGAAATAGGAGTAGGAGCAGGGTGAACAGTATATCCTCCTTTAGCATCTCTTGATGGTCATAGAGGAAGATCAGTAGATTTTGCTATTTTTTCTTTACA…	2013-11-20 05:02:15
Lycosidae	Pardosa	podhorskii	AEDNA132-12	CCDB-08105-D03	KC502679	Canada	COI-5P	TACTTTATATTTAATGTTTGGAGTTTGGTCAGCTATAATGGGAACTGCTATAAGAGTATTAATTCGAATGGAATTAGGGAATCCTGGAAGATTGTTAGGTGATGATCATTTGTATAATGTTATAGTTACTGCTCATGCTTTTGTGATAATTTTTTTTATAGTAATACCTATTCTTATTGGGGGTTTTGGAAATTGATTAGTTCCTTTAATATTAGGAGCTCCGGATATATCATTTCCTCGAATAAATAATCTTTCTTTTTGATTGTTACCACCTTCTTTGTTTTTATTATCTATATCTTCTATAGTAGAAATAGGAGTTGGGGCTGGATGAACTGTTTATCCTCCTTTGGCATCTACGGTTGGACATATAGGAAGTTCAATAGATTTTGCTATTTTTTC…	2013-11-20 04:44:17
Linyphiidae	Erigone	aletris	SPICH670-09	09PROBE-1978-427	GU684534	Canada	COI-5P	AAGTTTATATTTTGTTTTTGGGGCTTGGGCTGCTATAGTAGGAACAGCAATAAGAGTATTAATTCGTGTTGAGTTAGGTCAAACTGGGAGATTATTAGGGGATGATCAATTATATAATGTTATTGTTACGGCGCATGCTTTTATTATAATTTTTTTTATAGTAATACCTATTTTGATTGGTGGGTTTGGAAACTGATTAGTTCCTTTAATATTAGGGGCTCCTGATATAGCTTTTCCTCGAATAAATAATTTAAGATTTTGATTATTACCTCCTTCTTTATTATTATTATTTATTTCTAGTATAGATGAGATAGGTGTTGGGGCTGGATGAACTATTTATCCTCCTTTAGCTTCTTTAGAGGGTCATTCTGGAAGTTCTGTAGATTTTGCAATTTTTTC…	2013-11-20 04:51:52
Salticidae	Hentzia	mitrata	TDWGB950-10	TDWG-1086	HQ979370	United States	COI-5P	AACATTATATCTAATTTTTGGAGCTTGATCTGCTATAGTAGGTACAGCAATAAGAGTATTAATTCGAATGGAATTAGGTCAGACTGGGTCATTTTTAGGTAATGACCACATATATAATGTTATTGTTACAGCTCATGCTTTTGTCATAATTTTTTTTATAGTAATGCCTATTTTAATTGGAGGTTTTGGAAATTGGTTGGTTCCTTTAATATTAGGGGCTCCCGATATAGCTTTTCCTCGGATAAATAATTTAAGTTTTTGATTATTACCTCCTTCATTATTATTATTATTTATTTCTTCATTAGCAGAAATAGGAGTTGGGGCTGGATGAACTGTTTATCCTCCTTTAGCTTCTATTGTTGGTCATAATGGAAGATCTGTGGATTTTGCTATTTTTTC…	2013-11-20 04:52:17
Gnaphosidae	Gnaphosa	microps	KKCHE883-09	HLC-26852	KF368097	Canada	COI-5P	AACTTTATATTTATTATTTGGATCTTGAGCTGCTATAGTAGGAACTGCTATAAGAGTATTAATTCGTATGGAATTAGGACAAACAGGGAGTTTATTAGGAGATGATCATCTTTATAATGTAATTGTAACAGCTCATGCATTTGTAATAATTTTTTTCATAGTAATACCAATTTTGATTGGAGGATTTGGAAATTGATTGGTTCCTTTAATATTAGGAGCTCCTGATATAGCTTTTCCTCGAATGAATAATTTAAGATTTTGATTATTGCCCCCTTCTTTAATTTTATTATTTATTTCATCTATAGTTGAAATAGGGGTAGGAGCGGGGTGAACTGTTTATCCTCCTTTAGCTTCAGGTTTAGGACATCCTGGAAGAGCAATAGATTTTGCTATTTTTTC…	2013-11-20 04:54:34
Clubionidae	Clubiona	obesa	ARONT392-09	CCDB-04289-B07	GU682905	Canada	COI-5P	AACTTTATATTTAATTTTTGGAGCTTGATCAGCTATGGTTGGAACAGCTATAAGAGTATTAATTCGGATGGAATTAGGTCAGTCTGGAATATTTTTAGGAGATGATCATCTATATAATGTAGTGGTTACAGCTCATGCTTTTGTTATGATTTTTTTTATAGTGATACCAATTTTAATTGGTGGGTTTGGAAATTGAATAGTTCCTATAATATTAGGAGCTGCTGATATAGCTTTTCCTCGTATAAATAATTTAAGATTTTGATTATTACCCCCTTCTTTATTATTATTAATTATTTCATCTTTAGCTGAAATAGGTGTTGGTGCTGGGTGAACAGTGTATCCACCTTTAGCTTCTACTGTAGGCCATATAGGAAGAGCTATAGATTTTGCTATCTTTTC…	2013-11-20 04:44:33
Linyphiidae	Wabasso	quaestio	SPICH561-09	09PROBE-1978-318	GU684140	Canada	COI-5P	AAGTTTATACTTTGTTTTTGGGGCTTGAGCTGCTATAGTAGGTACAGCAATAAGAGTATTAATTCGAATTGAGTTAGGTCAAACTGGAAGATTGTTAGGTGACGATCAGTTGTATAATGTTATTGTTACGGCTCATGCTTTTGTTATAATTTTTTTTATGGTTATACCTATTTTGATTGGGGGTTTTGGTAATTGGTTGGTTCCTTTAATATTAGGTGCGCCTGATATAGCTTTTCCTCGTATAAATAATTTAAGATTTTGATTATTACCTCCTTCTTTATTATTATTATTTATTTCTAGTATAGATGAAATAGGGGTTGGAGCAGGATGAACTGTGTATCCCCCCCTTTCTTCTTTGGAGGGGCATTCTGGTAGTTCTGTAGATTTTGCTATTTTTTC…	2013-11-20 04:51:52
Corinnidae	Scotinella	britcheri	ERSPI272-09	09EARGUE-0066	GU682551	Canada	COI-5P	AACGTTATATTTGTTGTTTGGTTCATGGTCAGCTATGGTAGGTACAGCTATAAGAGTAATTATTCGAATAGAATTGGGACAGGTAGGAAGATTATTGGGGGATGATCATTTATATAATGTAATTGTTACAGCACATGCATTTATTATAATTTTTTTTATAGTAATACCAATTTTAATTGGGGGTTTTGGAAATTGATTAATTCCTTTAATGTTGGGAGTTCCTGATATGGCTTTCCCTCGTATAAATAATTTGAGATTTTGATTATTACCCCCCTCATTAATTTTACTTTTTGTATCGTCTATGGCTGAAATAGGAGTTGGAGCAGGGTGAACAATTTATCCTCCTTTGGCTTCAAGAGTTGGACATTCAGGTAGAGCTATGGATTTTGCTATTTTTTC…	2013-11-20 04:47:29
Araneidae	Neoscona	arabesca	RBCH039-04	RBAR-SP14	DQ127487	Canada	COI-5P	AATCATAAAGATATTGGTACTTTATATTTAATTTTTGGGGCTTGGGCTGCTATAATAGGAACAGCTATAAGAGTATTGATTCGAATTGAATTAGGTCAACCAGGAAGATTTATAGGTGATGATCAATTATATAATGTGATTGTTACTGCTCATGCATTTGTAATAATTTTTTTTATAGTTATACCAATTTTAATTGGAGGATTTGGTAATTGATTAGTTCCTTTAATATTAGGAGCTCCTGATATAGCTTTTCCCCGAATAAATAATTTGAGATTTTGATTATTACCTCCATCATTATTTTTATTGGTTATTTCCTCATTAGTAGAAATAGGAGTGGGGGCAGGTTGAACAGTATATCCTCCATTGGCTGGATTGGAAGGACATGCAGGTAGATCAGTT…	2013-11-20 04:57:04
Linyphiidae	Scotinotylus	sacer	SPICH225-09	09PROBE-1813-01	GU683970	Canada	COI-5P	GAGTTTATATTTTATTTTTGGGGCTTGAGCGGCTATAGTGGGTACAGCAATAAGAGTGTTAATTCGAATTGAATTGGGACAAACGGGTAGATTATTGGGGGACGATCAGTTATATAATGTCATTGTTACGGCGCATGCTTTTGTTATAATTTTTTTTATAGTTATACCTATTTTGATTGGGGGATTTGGGAATTGGTTGGTTCCTTTAATATTAGGGGCGCCTGATATGGCTTTCCCACGGATAAACAATTTAAGATTTTGATTATTGCCCCCTTCTTTATTATTATTATTTATCTCCAGAATAGACGAGATAGGGGTTGGTGCGGGGTGAACTGTGTATCCCCCTCTTGCTTCTTTAGAGGGCCATTCTGGTAGATCAGTGGATTTTGCTATTTTTTC…	2013-11-20 04:51:51
Salticidae	Phidippus	clarus	ARONT793-10	CCDB-05292-G08	HQ924639	Canada	COI-5P	AACATTATATTTAATTTTTGGAGCTTGGGCTGCAATAGTAGGTACTGCAATAAGAGTATTAATTCGAATAGAATTGGGTCAGACTGGGTCATTTATAGGAAATGATCATATATATAATGTAATTGTAACTGCTCATGCTTTTGTTATAATTTTTTTTATAGTAATACCTATTATAATTGGAGGATTTGGAAATTGATTGGTTCCCTTAATATTGGGAGCTCCTGATATGGCTTTTCCTCGTATAAATAATTTAAGATTTTGATTACTTCCCCCTTCTTTATTTTTATTATTTATTTCTTCTATGGCTGAGATAGGTGTAGGGGCTGGTTGAACAGTATATCCTCCTTTGGCTTCAACTATTGGACATAATGGAAGATCGGTAGATTTTGCTATTTTTTC…	2013-11-20 04:44:33
Theridiidae	Robertus	fuscus	SPICH632-09	09PROBE-1978-389	GU684526	Canada	COI-5P	AACTTTATATTTAATTTTTGGTGTATGATCGGCTATAGTTGGTACAGCAATAAGTGTTTTGATTCGAGTAGAGTTAGGACAATCTGGAAGATTATTTGGTGATGATCAGTTATATAATGTTATTGTTACTGCTCATGCTTTTGTAATAATTTTTTTTATAGTAATACCTATTATGATTGGAGGATTTGGAAATTGATTAGTTCCTTTAATATTAGGAGCTCCTGATATAGCTTTTCCTCGTATAAATAATTTAAGATTTTGGTTGTTACCTCCTTCTTTATTTTTATTATTTATTTCTTCTATAGTAGAAATAGGAGTCGGGGCTGGATGAACTATTTATCCTCCTTTATCTTCTTTGGAAGGTCATTCTGGAAGATCAGTTGATTTTGCTATTTTTTC…	2013-11-20 04:51:52
Pholcidae	Pholcus	ornatus	GBCH11511-13	JX023599	JX023599	Spain	COI-5P	TACGATGTATTTTTTATTTGGGGGATGATCTGCCATAGTTGGTACTGCTTTAAGAGTGATTATTCGAGTGGAATTAGGACAGGGGGGTAGATTTTTAGGGGACGATCATTTGTACAATGTAGTAGTTACTGCTCATGCTTTAGTGATGATTTTTTTTATAGTAATACCTATTTTGATTGGGGGTTTTGGAAATTGATTAGTGCCTCTTATGTTAGGGGCTCCTGATATAGCTTTTCCTCGAATAAATAATTTAAGTTTTTGGTTGCTTCCACCTTCAGTTTTATTACTATTAATATCGGGGTTGGTTGAAACAGGGGTAGGGGCTGGATGAACTATCTACCCTCCTCTATCTTCTAGAGTGGGGCATGCGGGAGTATCTATGGATTTTGCTATTTTTTC…	2013-11-20 05:01:43
Araneidae	Larinioides	cornutus	GBCH11125-13	JN817145	JN817145		COI-5P	ATATTATTTTGGTGCTTGACTGCTATAGTTGGAACTGCAATAAGAGTATTAATTCGGATTGAATTAGGTCAACCTGGTAGATTTATAGGGGATGATCAATTATATAATGTTATTGTAACTGCTCATGCTTTTGTAATAATTTTTTTTATGGTTATACCAATTTTAATTGGGGGTTTTGGAAATTGATTGGTACCTTTAATATTAGGAGCACCTGATATAGCTTTTCCTCGAATAAATAATTTAAGATTTTGATTACTTCCTCCATCATTATTTTTATTAATTGTTTCATCAATAGTAGAAATAGGAGTAGGTGCTGGGTGAACCGTTTATCCACCTTTAGCAAGGTTAGAAGGACATGCTGGAAGGTCGGTTGATTTTGCTATTTTTTCATTACATTTA…	2013-11-20 05:02:13
Salticidae	Evarcha	albaria	GBCH11015-13	JN817256	JN817256		COI-5P	ATGTCAACANATCATAAAGATATTGGAACATTATATTTTATTTTTGGGGCTTGAGCTGCTATAGTAGGGACTGCAATAAGAGTTTTAATTCGAATAGAATTAGGTCAAACAGGTAGATTTTTAGGTAATGAACATTTATATAATGTAATTGTTACTGCTCATGCTTTTGTTATAATTTTTTTTATAGTAATACCTATTTTAATTGGAGGTTTTGGAAATTGATTAGTTCCTTTGATGTTAGGAGCTCCTGATATAGCTTTTCCTCGAATAAATAATTTAAGATTTTGATTATTACCTCCTTCATTAATATTATTATTTATTTCTTCTATAGCTGAAATAGGGGTTGGAGCAGGATGAACAGTGTATCCGCCTTTAGCATCTATTGTTGGTCATAATGGA…	2013-11-20 05:01:22
Linyphiidae	Pityohyphantes	tacoma	AEDNA015-12	CCDB-08104-B03	KC502721	Canada	COI-5P	TACTTTATATTTTATTTTTGGGGCATGGTCAGCTATAGTAGGAACGGCTATAAGAGTGTTAATTCGAATTGAGTTGGGTCAAATTAGAAGAGTTTTAGGAAATGATCAACTTTATAATGTAATTGTTACTTCTCATGCTTTTGTAATAATTTTCTTTATAGTAATACCTATTCTAATTGGGGGGTTTGGAAATTGGCTAGTCCCTTTAATATTAGGTGCTCCTGATATAGCATTTCCTCGAATAAATAATTTAAGTTTTTGGTTACTCCCTCCTTCATTGTTATTATTATTTATTTCTTCTATAGTAGAAATAGGAGTTGGAGCAGGTTGAACTGTTTATCCCCCTTTATCTTCATTAGAGGGACATTCTGGAGGATCCGTTGATTTTGCTATTTTTTC…	2013-11-20 04:44:17
Salticidae	Mendoza	canestrinii	GBCH11007-13	JN817264	JN817264		COI-5P	ATTTGGTCCCACCCAACTCATAAAGATATTGGAACTTTGTATTTAATTTTTGGTGCGTGGTCTGCTATAGTTGGGACGGCAATAAGAGTTTTAATCCGTATAGAGTTAGGACAAACAGGTTCATTTTTAGGAAATGATCATATATATAACGTAATTGTAACAGCTCACGCTTTTGTTATGATTTTTTTTATAGTTATACCAATTTTAATTGGTGGATTTGGAAATTGATTAGTTCCTTTAATATTAGGGGCACCGGATATGGCATTTCCTCGAATGAATAATTTAAGATTTTGATTATTGCCTCCTTCTTTATTTTTATTATTTATTTCATCTATAGCTGAAATAGGAGTAGGAGCTGGATGAACAGTATACCCCCCTTTAGCTTCTATTGTTGGTCAT…	2013-11-20 05:02:15
Linyphiidae	Bathyphantes	setiger	AEDNA062-12	CCDB-08104-F02	KC502098	Canada	COI-5P	TACATTATATATGATTTTTGGGGCATGAGCAGCAATGGTTGGGACTGCTATAAGAGTATTGATTCGGATTGAATTAGGTCAAACTGGTAGAATGTTAGGGGATGACCATTTGTATAATGTAATTGTTACGGCTCATGCATTTATTATAATTTTTTTTATGGTTATACCTCTTTTAATTGGGGGATTTGGAAATTGGTTAGTTCCTCTAATGTTAGGGGCTCCTGATATAGCGTTTCCACGAATAAATAATTTGAGTTTTTGATTGTTGCCCCCTTCATTATTAATATTGTTTATTTCTTCTATAGTTGAAATAGGTGTTGGAGCAGGATGAACAGTTTACCCCCCTCTAGCAAGATTAGAAGGACATTCTGGGAGTTCTGTAGATTTTGCTATCTTTTC…	2013-11-20 04:44:17
Pholcidae	Pholcus	phalangioides	GBCH11199-13	JN817071	JN817071		COI-5P	ATAATTTGGGGCTGGTCTGCTATAGTGGGTACGGCTCTTAGTGTGTTGATTCGTGTAGAGTTGGGTCAGGGGGGTAGTTTTTTGGGGGATGATCATTTGTATAATGTGGTAGTAACTGCTCATGCTTTGGTTATGATTTTTTTTATAGTAATACCTATTTTAATTGGGGGGTTTGGAAATTGATTAGTTCCCCTAATACTAGGGGCACCAGATATAGCTTTTCCTCGAATAAATAATCTTAGTTTTTGGCTTCTTCCACCCTCTGTATTGCTTTTATTATTGTCTGGGCTTGTAGAGACAGGAGTAGGGGCAGGGTGGACTATTTATCCCCCATTATCTTCGGGTGTTGGGCATTCTGGGGTTTCTATGGATTTTGCTATCTTTTCTTTGCATTTAGCG…	2013-11-20 05:02:03
Clubionidae	Clubiona	abboti	ARONT169-09	CCDB-04287-G02	GU682612	Canada	COI-5P	AACTTTATATTTAATTTTTGGAGCTTGATCGGCTATAGCTGGAACGGCTATAAGAGTATTAATTCGAATGGAATTGGGTCAATCTGGAATATTTTTAGGGGATGATCATTTATATAATGTGGTAGTTACGGCTCATGCTTTTGTTATGATTTTTTTTATGGTAATACCAATTTTGATTGGTGGTTTTGGAAATTGAATAGTGCCTATAATATTAGGAGCAGCTGATATAGCTTTTCCCCGAATGAATAACTTGAGTTTTTGATTATTACCTCCTTCTTTATTATTACTATTTATTTCATCTTTAGCTGAAATAGGAGTTGGTGCTGGATGAACAGTTTATCCTCCTTTAGCATCTACTGTAGGTCATATAGGAAGAGCGATGGATTTTGCTATTTTTTC…	2013-11-20 04:44:33
Pholcidae	Pholcus	manueli	ARONT200-09	CCDB-04359-A10	GU682732	Canada	COI-5P	AACTATGTATTTTTTGTTTGGAGCTTGATCTGCTATAGTAGGTACTGCTTTAAGAGTGATTATTCGAGTGGAGTTAGGACAAGGAGGAAGATTTTTAGGGGATGATCATTTATATAATGTTGTAGTAACTGCTCATGCGTTAATTATGATTTTTTTTATAGTTATGCCTATTTTAATTGGGGGGTTTGGAAATTGATTAGTTCCTTTAATGTTGGGGGCTCCAGATATAGCTTTTCCTCGTATAAATAATTTAAGATTTTGGCTTCTTCCTCCTGCTATTATGCTTTTATTATTATCTGGTCTTGTAGAAACTGGAGTTGGAGCAGGATGAACTATTTATCCTCCTTTATCATCTAGAGTAGGGCATAGAGGGGTTTCCATAGATTTTGCTATTTTTTC…	2013-11-20 04:44:33
Agelenidae	Tegenaria	agrestis	ARONT316-09	01ARONT-D02	GU682858	Canada	COI-5P	AACTTTGTATTTGGTATTTGGGGCTTGGTCTGCTATAGTTGGAACAGCTATAAGAGTTCTTATTCGAATTGAGTTAGGTCAACCTGGTAGATTTTTGGGTGATGATCATTTATATAATGTTATTGTTACTGCTCATGCTTTTATTATAATTTTTTTTATAGTTATACCAATCATGATTGGTGGGTTTGGTAATTGATTAGTTCCTTTAATATTGGGAGCTCCAGATATAGCTTTTCCTCGTATAAATAATTTAAGTTTTTGATTGTTACCGCCTTCTTTGATTATATTGTTTATTTCTTCTATAGTTGAGATAGGTGTTGGGGCTGGGTGAACTATTTATCCTCCTTTAGCTTCTTCTATTGGTCATTTTGGTAGATCTGTTGATTTTGCTATTTTTTC…	2013-11-20 04:44:33
Salticidae	Phidippus	princeps	ARONT383-09	CCDB-04289-A10	HM434064	Canada	COI-5P	AACATTATATTTGATTTTTGGAGCTTGAGCTGCAATAGTTGGTACTGCAATAAGTGTATTAATTCGAATGGAATTAGGTCAGACTGGATCATTTATAGGAAATGATCATATATATAATGTAATTGTGACTGCTCATGCTTTTGTTATGATTTTTTTTATAGTAATGCCTATTATGATTGGAGGATTTGGAAATTGATTAGTTCCTTTAATATTAGGTGCTCCTGATATGGCTTTTCCTCGTATAAATAATTTAAGATTTTGATTATTGCCTCCTTCTTTATTTTTATTATTTATTTCTTCTATAGCTGAGATAGGTGTAGGGGCTGGTTGAACAGTTTATCCACCTTTGGCCTCTATTGTTGGGCATAATGGAAGATCAGTAGATTTTGCTATTTTTTC…	2013-11-20 04:44:33
Linyphiidae	Microlinyphia	mandibulata	ARONT401-09	CCDB-04289-C04	GU682934	Canada	COI-5P	AACTTTATATTTTATTTTTGGTGCTTGAGCTGCTATGGTAGGTACCGCTATAAGAGTTTTAATTCGAATTGAGCTTGGTCAGACAGGGAGAATGTTGGGGGATGATCAGTTATATAATGTTATTGTTACTGCTCATGCTTTTGTAATAATTTTTTTTATAGTAATGCCTATTTTGATTGGTGGGTTTGGTAATTGATTAGTTCCTTTAATGTTAGGAGCTCCAGATATGGCATTTCCTCGAATAAATAATTTAAGTTTTTGGTTGTTACCTCCTTCTCTGTTATTATTATTTATTTCTTCAATAGTTGAAATGGGTGTTGGGGCTGGATGAACTGTTTATCCTCCTTTATCTTCTTTGGAAGGGCATTCAGGAAGTTCTGTTGATTTTGCAATCTTTTC…	2013-11-20 04:44:33
Lycosidae	Pardosa	milvina	ARONT631-10	CCDB-05259-E12	HQ924496	Canada	COI-5P	GACTTTATATTTAATATTTGGAGTTTGATCGGCTATAATGGGAACTGCTATAAGTGTATTAATTCGAATAGAATTAGGAAATCCTGGAAGATTATTAGGTGATGATCATTTATATAATGTTATAGTTACTGCTCATGCTTTTGTAATGATTTTTTTTATAGTTATACCAATTCTTATTGGTGGATTTGGAAATTGATTGGTTCCTTTAATATTAGGAGCTCCGGATATATCATTCCCTCGAATAAATAATCTTTCTTTTTGATTACTACCTCCTTCTTTATTTTTATTATCTATATCTTCTATGGTGGAGATAGGGGTTGGTGCTGGATGAACTGTTTATCCTCCTTTAGCATCTACAGTTGGACATATAGGAAGTTCAATAGATTTTGCTATTTTTTC…	2013-11-20 04:44:33
Linyphiidae	Frontinella	communis	ARONT741-10	CCDB-05292-C04	HQ924594	Canada	COI-5P	AACTTTATATTTTATTTTTGGGGCATGATCTGCTATAGTGGGTACGGCCATAAGAGTTTTAATTCGAATTGAGTTAGGGCAAACTGGAAGATTTTTAGGAGATGATCAACTTTATAATGTCATTGTAACTGCTCATGCGTTTGTAATAATTTTTTTTATAGTTATACCAATTTTAATTGGAGGATTTGGTAATTGGTTAGTTCCTCTTATGTTAGGGGCTCCTGATATAGCTTTTCCTCGAATGAATAATTTAAGTTTTTGGTTACTTCCCCCTTCTTTATTTTTGTTATTTATTTCTTCAATATCAGAAATAGGGGTTGGAGCTGGGTGAACTGTGTATCCCCCTTTATCTTCTTTAGAAGGGCATTCAGGGAGATCTGTTGATTTTGCGATTTTTTC…	2013-11-20 04:44:33
Salticidae	Pelegrina	galathea	ARONT785-10	CCDB-05292-F12	HQ924633	Canada	COI-5P	AACTTTATATTTAATTTTTGGAGCTTGATCAGCTATAGTTGGAACCGCTATAAGAGTATTAATTCGTATAGAATTAGGACAGACTGGTTCATTTTTAGGAAATGATCATATGTATAATGTAATTGTAACTGCACATGCTTTTGTTATAATTTTTTTTATAGTAATACCGATTTTAATTGGTGGATTTGGTAATTGATTAGTTCCTTTAATATTGGGAGCTCCTGATATAGCTTTTCCTCGTATAAATAATTTAAGATTTTGGTTATTACCTCCTTCTTTATTTTTATTATTTATTTCTTCTATGGCTGAAATAGGAGTAGGGGCTGGGTGAACTGTATATCCACCTTTAGCTTCTATTGTAGGACATAATGGGAGATCAGTAGACTTTGCAATTTTTTC…	2013-11-20 04:44:33
Salticidae	Talavera	minuta	ARONT803-10	CCDB-05292-H06	HQ924648	Canada	COI-5P	AACTTTGTATTTAATTTTTGGTGCTTGGTCGGCTATAGTAGGTACTGCTATAAGAGTTTTAATTCGTATAGAATTAGGTCAAACGGGGAATTTTATAGGTGATGATCATTTATATAATGTAATTGTTACTGCTCATGCTTTTGTTATGATTTTTTTTATAGTTATACCTATTTTGATTGGAGGATTTGGGAATTGATTGGTTCCTTTAATATTAGGGGCTCCTGATATAGCTTTTCCTCGTATAAATAATTTGAGATTTTGATTGCTGCCACCATCATTAATATTATTATTTATTTCTTCTATAGCTGAAATAGGGGTTGGAGCAGGTTGAACAGTTTACCCTCCTTTAGCTTCTATTGTTGGACATAATGGAAGATCTGTGGATTTTGCTATTTTTTC…	2013-11-20 04:44:33
Thomisidae	Xysticus	elegans	BBCAN423-09	CCDB-04552-D07	GU683407	Canada	COI-5P	AACTTTATATTTATTATTTGGAGCTTGATCTGCTATAGTTGGTACTGCAATAAGAGTTTTAATTCGTGTAGAACTAGGAAATGTAGGGAGTTTATTAGGAGATGATCATCTATATAATGTAATTGTTACAGCTCATGCTTTTGTAATAATTTTTTTTATAGTAATGCCCATTTTAATTGGTGGATTTGGAAATTGATTGGTTCCATTAATATTAGGAGCTCCTGATATATCTTTTCCTCGAATAAATAATTTATCTTTTTGGTTACTTCCTCCTTCTTTGTTTTTGTTATTTATATCATCTTTAGTAGAAATAGGTGTAGGTGCTGGATGAACTGTTTATCCTCCTTTAGCTTCAAGTGTAGGTCATATAGGAGTATCTATAGACTTTGCTATTTTTTC…	2013-11-20 04:45:04
Gnaphosidae	Gnaphosa	muscorum	SPICH047-09	09PROBE-1881-01	GU683906	Canada	COI-5P	AACTTTATATTTGTTATTTGGATCTTGGGCTGCTATAGTAGGAACTGCAATAAGAGTGTTAATTCGTATAGAATTAGGGCAAACAGGAAGTTTGCTAGGGGATGATCATCTTTATAATGTAATTGTTACGGCTCATGCGTTTGTAATGATTTTTTTTATAGTAATACCAATTTTAATTGGTGGGTTTGGAAATTGATTAGTTCCTTTAATATTAGGAGCTCCTGATATAGCCTTTCCTCGAATAAATAATTTAAGATTTTGATTATTACCTCCATCTTTAATTTTATTATTTATTTCATCTATAGTTGAAATAGGAGTAGGAGCAGGATGAACTGTTTATCCTCCATTAGCTTCAGGATTAGGACATCCTGGAAGAGCAATAGATTTTGCTATTTTTTC…	2013-11-20 04:51:51
Araneidae	Argiope	trifasciata	ARONT356-09	01ARONT-G06	GU682739	Canada	COI-5P	AACTTTATATTTAATTTTTGGTGCTTGGGCTGCTATAGTAGGGACAGCTATAAGAGTATTGATTCGAATTGAATTAGGTCAACCTGGTAGATTTATTGGAGATGACCAATTATATAATGTAATTGTTACAGCTCATGCATTTGTAATAATTTTTTTTATAGTAATACCTATTTTAATTGGAGGATTTGGTAATTGATTAGTTCCTTTAATATTAGGAGCTCCTGATATAGCATTTCCTCGAATAAATAATTTAAGATTTTGATTATTACCTCCTTCTTTATTTCTTTTAATTGTTTCTTCTATAGTAGAAATAGGAGTTGGAGCTGGATGAACAGTATATCCTCCTTTAGCTGGTTTGGAGGGACATGCTGGTAGATCAGTTGATTTTGCTATTTTTTC…	2013-11-20 04:44:33
Araneidae	Gea	heptagon	ERSPI287-09	09ONTGAB-001	GU682541	Canada	COI-5P	TACTTTATATTTAATTTTTGGAGCTTGGGCTGCTATAGTAGGGACAGCAATAAGAGTATTAATTCGGGTAGAATTAGGTCAACCTGGAAGATTTATAGGGGATGATCAATTATATAACGTTATTGTAACAGCTCATGCTTTTGTTATAATTTTTTTTATAGTAATACCAATTTTAATTGGTGGGTTTGGAAATTGATTAGTGCCTTTAATATTAGGGGCTCCTGATATAGCTTTTCCTCGAATAAATAATTTAAGATTTTGGTTATTACCTCCATCTTTATTTCTTTTAATTGTTTCTTCTATAGTAGAAATAGGAGTAGGGGCAGGATGAACAGTTTATCCTCCTCTAGCTGGGTTAGAAGGACATGCTGGGAGATCTGTAGATTTTGCTATTTTTTC…	2013-11-20 04:47:29
Linyphiidae	Typhochrestus	pygmaeus	SPICH903-09	09PROBE-660	HM416917	Canada	COI-5P	TAGTTTATATTTTGTTTTTGGAGCTTGAGCTGCTATAGTAGGAACAGCTATAAGAGTATTAATTCGTATTGAGTTAGGGCAAACTGGGAGATTACTGGGAGATGATCAATTGTATAATGTTATTGTTACGGCTCATGCTTTTGTTATAATTTTTTTTATAGTTATACCTATTTTAATTGGGGGATTTGGAAATTGATTGGTACCATTAATACTAGGGGCTCCTGATATAGCTTTTCCTCGTATGAATAATTTAAGATTTTGATTATTACCCCCTTCTTTATTTTTATTGTTTATTTCTAGAATAGATGAAATAGGGGTTGGGGCAGGATGAACTGTGTACCCCCCTCTTGCTTCTTTGGAAGGTCATTCTGGAAGATCAGTAGATTTTGCTATTTTTTC…	2013-11-20 04:51:52
Phyxelididae	Ambohima	maizina	GACAC554-12	JF411090	JF411090		COI-5P	AACCTTATATTTAATATTTGGAGCTTGGTCTTCTATAGTAGGTGCTGCTATAAGTGTTATAATTCGAGTGGAATTAGGACAATCTGGAAGATTGTTAGGTGATGATCAGTTATATAATGTTATTGTTACTGCTCATGCTTTTGTAATAATTTTTTTCATAGTTATACCAATTTTAATTGGTGGATTTGGAAATTGATTAGTTCCTTTAATATTAGGAGCCCCAGATATGGCTTTCCCTCGAATAAATAATTTAAGATTTTGATTATTACCCCCTTCTTTAATATTTTTATTAATTTCTTCAATAGTGGAGATAGGTGTTGGAGCTGGATGAACAATTTATCCGCCATTAGCTAGAATTTTAGGTCATTCAAGAAGTGCTATAGATTTTACTATTTTTTC…	2013-11-20 04:59:49
Linyphiidae	Tachygyna	ursina	SPIAL094-10	ALASKA-01-H10	HQ580594	United States	COI-5P	AAGTTTATATTTTATTTTTGGGGCTTGAGCTGCTATGGTAGGGACAGCAATAAGAGTATTAATTCGAGTTGAACTAGGGCAAACTGGTAGATTATTAGGGGATGATCAATTATATAATGTTATTGTGACTGCTCACGCTTTTGTTATAATTTTTTTTATAGTTATACCAATTTTAATTGGAGGGTTTGGAAATTGATTGGTGCCTTTAATGTTAGGGGCCCCTGATATAGCCTTTCCTCGTATAAATAATTTGAGATTTTGGTTATTACCCCCTTCTTTATTATTGTTATTTATTTCTAGTATGGATGAAATAGGAGTAGGGGCGGGTTGAACTGTGTATCCACCTCTTGCTTCTTTGGAGGGGCATTCTGGTAGATCAGTGGATTTTGCTATTTTCTC…	2013-11-20 04:51:50
Philodromidae	Philodromus	alascensis	SPICH1003-09	09PROBE-782	GU684738	Canada	COI-5P	TACATTATATTTAATTTTTGGAGCTTGAGCTGCAATAGTAGGTACAGCAATAAGTGTATTGATTCGAATAGAGTTAGGACAAGTAGGTTCTTTTTTAGGGAATGATCATTTATATAATGTTATTGTTACTGCGCATGCATTTATTATAATTTTTTTTATAGTTATACCTATTTTAATTGGAGGATTTGGAAATTGATTAGTTCCTTTAATATTAGGTGCTCCGGATATAGCATTTCCTCGAATAAATAATCTAAGTTTTTGGTTATTACCTCCGTCATTAATGTTATTATTTATTTCTTCTATAGTTGAGATAGGAGTTGGAACTGGTTGAACTGTTTATCCTCCTCTTGCATCTATAATGGGACATGCTGGAAGTGCAGTTGATTTTGCTATTTTTTC…	2013-11-20 04:51:51
Linyphiidae	Kaestneria	pullata	SPICH350-09	09PROBE-1978-107	GU684269	Canada	COI-5P	GACTTTATATTTAATTTTTGGAGCTTGATCAGCTATGGTTGGAACTGCAATAAGAGTTTTAATTCGAATTGAGTTAGGGCAAACAGGAAGTATATTAGGGGATGATCAACTTTATAATGTGATTGTAACTGCTCATGCTTTTGTTATAATTTTTTTTATGGTAATACCTATTTTAATTGGGGGGTTTGGAAATTGATTAGTTCCTTTAATATTAGGGGCCCCTGATATAGCTTTTCCTCGTATAAATAATTTGAGATTTTGATTACTTCCCCCTTCCTTATTAATATTATTTATTTCTTCTATAGTAGAAATAGGTGTTGGTGCAGGATGAACTATTTATCCTCCTTTAGCTTCTTTAGAAGGACATTCCGGAACTTCTGTAGATTTTGCTATCTTTTC…	2013-11-20 04:51:51
Tetragnathidae	Tetragnatha	laboriosa	ARSO266-08	08BBARAC-0142	KM828600	Canada	COI-5P	AAGCTTATATTTTTTGTTCGGGGTATGATCAGCTATAGTGGGTACAGCAATAAGAGTATTAATCCGTATTGAGTTAGGGCAATCTGGGTCATTTTTAGGGGATGATCAGTTGTATAATGTTATTGTTACTGCTCATGCTTTTGTAATAATTTTTTTTATAGTTATACCTATTCTTATTGGGGGATTTGGTAATTGGCTAGTTCCTTTAATATTAGGAGCCCCGGATATAGCGTTTCCTCGGATGAATAATTTAAGATTTTGGTTACTCCCCCCTTCCCTTTTTATATTGTTTATCTCATCTATAGTAGATGTCGGAGTAGGGGCGGGGTGGACTGTGTATCCCCCTCTTGCTTCTTTAGACGGGCATCCTGGGAGATCCGTGGATTTTGCAATTTTTTC…	2013-11-20 04:53:57
Thomisidae	Xysticus	funestus	ERSPI090-08	08EARGUE-0090	KP651636	Canada	COI-5P	AACTTTATATTTGTTATTCGGAGCTTGATCTGCTATAGTTGGTACTGCAATAAGAGTTTTGATTCGTATAGAATTAGGAAATGTAGGAAGTTTATTAGGAAATGATCATTTATATAATGTGGTTGTAACAGCTCATGCTTTTGTAATGATTTTTTTTATAGTAATACCTATTTTGATTGGAGGGTTTGGAAACTGATTAGTACCGTTAATATTGGGAGCTCCTGATATATCTTTTCCTCGAATAAATAATTTATCTTTTTGACTACTTCCTCCTTCTTTATTTTTATTATTTATATCTTCTTTAGTAGAAATAGGAGTAGGAGCTGGATGGACTGTTTATCCTCCTTTGGCTTCAAGTGTAGGCCATATAGGGGGTTCTATAGATTTTGCTATTTTTTC…	2013-11-20 04:54:17
Lycosidae	Arctosa	raptor	KKCHE051-06	INV0414	KF367904	Canada	COI-5P	GACTTTATATTTAATATTTGGTGTTTGATCTGCTATAGTAGGAACTGCTATAAGAGTGTTAATTCGACTTGAGTTAGGACATTCTGGTAGTTTATTAGGGGATGATCATTTGTATAATGTAATAGTTACTGCTCATGCTTTTGTTATAATTTTTTTTATAGTAATACCTATTTTAATTGGGGGATTTGGGAATTGATTAATTCCTTTAATATTAGGAGCTCCTGATATATCTTTTCCTCGAATGAATAATCTTTCTTTTTGATTGTTACCTCCTTCTTTATTTTTATTGTTTATATCTTCTATAGTAGAAATAGGAGTGGGAGCAGGATGAACAGTTTATCCTCCTTTATCTTCTTCTATAGGTCATATAGGGAGATCTATAGATTTTGCTATTTTTTC…	2013-11-20 04:54:34
Lycosidae	Alopecosa	aculeata	KKCHE557-07	CHU-SPI-370	KF367820	Canada	COI-5P	AACTTTATATTTAATGTTAGGTGTTTGATCGGCTATAATAGGGACTGCTATATCAGTATTGATTCGAATAGAATTAGGTAATCCTGGAAGTTTATTAGGAGATGATCATTTATATAATGTTATAGTTACTGCTCATGCTTTTGTAATGATTTTTTTTATAGTAATACCAATTCTTATCGGTGGGTTTGGTAATTGATTAGTTCCTTTAATATTAGGAGCTCCTGATATATCATTTCCTCGAATAAATAATCTTTCTTTTTGATTGTTACCTCCTTCTTTATTTTTATTATGTATATCTTCTATGGTTGAAATAGGAGTAGGAGCTGGTTGAACTGTTTATCCTCCTTTAGCATCAAGAATAGGTCATACGGGAAGTTCTATAGATTTTGCTATTTTTTC…	2013-11-20 04:54:34
Linyphiidae	Walckenaeria	exigua	SPICH020-09	09PROBE-1851-01	GU683864	Canada	COI-5P	AAGTTTATATTTTATTTTTGGGGCATGGGCTGCTATAGTAGGGACAGCAATAAGAGTATTAATTCGAATTGAGCTAGGGCAAGTTGGTAGTTTATTAGGGGATGATCAGTTATATAATGTTATTGTTACTGCACATGCTTTTGTTATAATTTTTTTTATAGTTATACCTATTTTAATTGGTGGGTTTGGAAATTGACTAGTACCTTTAATGTTAGGTGCTCCTGATATAGCTTTTCCTCGTATGAATAATTTAAGATTTTGGTTATTACCCCCTTCTTTATTATTATTGTTTATTTCTAGTATAGATGAAATAGGGGTAGGAGCGGGATGGACTGTGTATCCTCCCCTCGCTTCTTTAGAAGGGCATTCTGGAAGATCAGTGGATTTTGCTATTTTTTC…	2013-11-20 04:51:51
Linyphiidae	Mermessus	tridentatus	ARONT441-09	CCDB-04289-F08	HM434069	Canada	COI-5P	AAGTTTATATTTTGTGTTTGGTGCTTGGTCTGCTATAGTAGGTACAGCAATAAGAGTATTAATTCGAGTTGAGTTGGGGCAAGTTGGTAGACTTTTGGGAGATGATCAGTTATATAATGTTATTGTTACGGCTCATGCGTTTATTATAATTTTTTTTATAGTTATACCTATTTTGATTGGTGGATTTGGAAATTGATTAGTTCCTTTAATGTTAGGTGCACCTGATATAGCTTTTCCTCGTATAAATAATTTAAGATTTTGGTTATTACCCCCATCCTTATTATTATTATTTATTTCAAGAATAGACGAAATAGGTGTTGGGGCAGGTTGAACTGTATATCCCCCTTTGGCTTCTTTAGAAGGTCATTCTGGTAGATCAGTGGATTTTGCAATTTTTTC…	2013-11-20 04:44:33
Linyphiidae	Pityohyphantes	cristatus	SPICH1131-09	09PROBE-910	GU684664	Canada	COI-5P	TACTTTATATTTTATTTTTGGGGCATGGTCAGCTATAGTAGGAACGGCTATAAGAGTGTTAATTCGAATTGAGTTGGGTCAAATTAGAAGAGTTTTAGGAAATGATCAACTTTATAATGTAATTGTTACTTCTCATGCTTTTGTAATAATTTTCTTTATAGTAATACCTATTCTAATTGGGGGGTTTGGAAATTGGCTAGTCCCTTTAATATTAGGTGCTCCTGATATAGCATTTCCTCGAATAAATAATTTAAGTTTTTGGTTACTCCCTCCTTCATTGTTATTATTATTTATTTCTTCTATAGTAGAAATAGGAGTTGGAGCAGGTTGAACTGTTTATCCCCCTTTATCTTCATTAGAGGGACATTCTGGAGGATCCGTTGATTTTGCTATTTTTTC…	2013-11-20 04:51:51
Theraphosidae	Poecilotheria	smithi	TARWO137-13	BIOGU00533-C11		Sri Lanka	COI-5P	AAATCATAAGGACATTGGAACTTTGTATTTATTGTTCGGTGTGTGATCAGCTATGGTTGGAACTGCTATAAGAGTAATTATTCGGACTGAATTAGGTCAGGTTGGAAGATTGTTGGGAGATGATCATTTATATAATGTGATAGTGACGGCTCATGCTTTGGTTATGATTTTTTTTATAGTGATGCCTATTTTAATTGGTGGATTTGGAAATTGGATATTACCTTTGATATTAGGAGCTCCTGATATGGCTTTCCCTCGAATAAATAATTTGAGATTTTGATTACTTCCACCTTCTTTGATGTTATTGGTATTGTCTTCATTAACAGATGTAGGAGTAGGGGCTGGATGAACAATTTATCCTCCTCTTTCTTCTTTTATGGGACATTCAGGTGGGGGTAT…	2013-11-20 05:01:13
Linyphiidae	Neriene	montana	ARONT106-09	CCDB-04287-A11	GU682595	Canada	COI-5P	TACTTTATATTTTATTTTTGGGGCTTGAGCTGCTATAGTAGGAACAGCTATAAGAGTTTTGATTCGTGTTGAATTAGGTCAAGTTGGAAGAATATTAGGAGATGATCAATTGTATAACGTGATTGTTACAGCTCATGCTTTTGTAATAATTTTTTTTATAGTTATACCTATTTTAATTGGTGGGTTTGGTAATTGATTAGTTCCTTTAATGTTAGGAGCTCCTGATATGGCTTTCCCTCGAATAAACAATTTAAGATTTTGGCTTTTACCCCCTTCTTTATTTTTATTATTTATTTCTTCTATAGTAGAAATGGGAGTTGGATCAGGTTGGACAGTATATCCCCCTCTTTCTTCATTAGAGGGACATTCTGGAAGTTCTGTAGATTTCGCAATTTTTTC…	2013-11-20 04:44:33
Pisauridae	Dolomedes	triton	ARONT494-10	CCDB-04290-B06	HQ924389	Canada	COI-5P	TACTTTATATTTTATATTTGGGGTGTGATCTGCTATAGTGGGAACAGCTATAAGAGTATTAATTCGAATAGAATTAGGGAATTCTGGAAGACTTTTAGGTGATGATCATTTATATAATGTAATAGTTACTTCTCATGCTTTTGTTATAATTTTTTTTATAGTAATACCAATTTTAATTGGTGGTTTTGGTAATTGATTGGTTCCTTTAATGTTAGGTGCTCCTGATATATCGTTTCCTCGAATGAATAATTTGTCTTTTTGATTATTACCTCCTTCTTTATTTTTATTATTTATATCATCTATAGTGGAAATAGGGGTAGGAGCAGGGTGAACTGTTTATCCTCCTTTATCTTCTAGAGTTGGACATATAGGAAGATCTATAGATTTTGCTATTTTTTC…	2013-11-20 04:44:33
Lycosidae	Pardosa	laura	GBCH11086-13	JN817184	JN817184		COI-5P	ATAAAAGATATTGGAACTTTATATTTAATGTTTGGAGTTTGATCGGCTATAATAGGAACTGCTATAAGAGTATTAATTCGAATGGAATTAGGAAATCCTGGAAGATTATTAGGTGATGATCATTTATATAATGTTATAGTTACTGCTCATGCTTTTGTGATAATTTTTTTTATAGTAATACCAATTCTTATTGGTGGTTTTGGAAATTGATTAGTTCCTTTAATATTAGGAGCTCCAGATATATCATTTCCACGAATAAATAATCTTTCTTTTTGATTGTTACCTCCTTCTTTGTTTTTGTTATCTATGTCTTCTATAGTGGAAATAGGAGTCGGTGCTGGATGAACTGTTTATCCTCCTTTAGCGTCTACAGTTGGTCATATAGGAAGCTCAATAGAT…	2013-11-20 05:01:14
Tetragnathidae	Tetragnatha	elongata	ERSPI314-09	09ONTGAB-028	GU682520	Canada	COI-5P	AAGTTTATATTTTTTGTTTGGTGTTTGGTCAGCTATAGTGGGGACGGCTATAAGAGTTTTAATTCGGATTGAGTTAGGGCAATCTGGAAGTTTTTTAGGAGATGATCAATTATATAATGTTATTGTTACTGCACATGCTTTTGTTATAATTTTTTTTATAGTGATACCTATTTTAATTGGAGGTTTTGGAAATTGATTAGTTCCTTTGATGTTAGGTGCACCAGATATGGCGTTTCCTCGGATAAATAATTTAAGATTTTGACTTTTACCTCCGTCTCTTTTTATATTATTTATTTCATCAATGGTTGATGTGGGTGTTGGGGCAGGTTGGACTATCTACCCCCCTTTAGCTTCATTAGAAGGTCATTCGGGAAGATCTGTAGATTTTGCTATTTTTTC…	2013-11-20 04:47:29
Theridiidae	Robertus	lyrifer	SPIRU1277-11	BIOUG00630-B08	KF368757	Canada	COI-5P	AACTTTATATTTAATTTTTGGTGTATGATCGGCTATAGTTGGTACAGCAATAAGAGTTTTGATTCGAGTAGAGTTAGGACAATCTGGAAGATTATTTGGGGATGATCAGTTATATAATGTTATTGTTACTGCTCATGCTTTTGTAATAATTTTTTTTATAGTAATACCAATTATAATTGGAGGATTTGGAAATTGATTAGTTCCTTTAATATTAGGAGCTCCTGATATAGCTTTTCCTCGTATAAATAATTTAAGATTTTGGTTATTACCTCCTTCTTTATTTTTATTATTTATTTCTTCTATAGTAGAAATAGGAGTTGGAGCTGGATGAACTATTTATCCTCCTTTATCTTCCTTGGAAGGTCATTCTGGAAGATCAGTTGATTTTGCTATTTTTTC…	2013-11-20 04:51:54
Linyphiidae	Bathyphantes	brevis	SPICH278-09	09PROBE-1978-35	GU684349	Canada	COI-5P	AACATTATATTTAATTTTTGGGGCTTGGGCAGCTATGGTTGGGACTGCTATAAGAGTATTGATTCGGGTTGAATTGGGCCAAACGGGTAGAATGTTGGGAGATGATCATTTGTATAATGTACTTGTTACAGCTCATGCTTTTATTATAATTTTTTTTATGGTTATACCAATTTTAATTGGGGGATTTGGAAATTGATTGGTTCCTCTTATATTAGGGGCTCCTGATATAGCTTTCCCACGAATAAATAATTTGAGTTTTTGGCTTTTACCTCCTTCATTATTATTATTATTTATCTCTTCCATGGTTGAGATAGGGGTAGGTGCTGGGTGAACGGTATATCCTCCTTTATCTTCTTTGGAAGGACATTCCGGTAGATCTGTAGATTTTGCTATTTTTTC…	2013-11-20 04:51:51
Theridiidae	Latrodectus	hesperus	RBCH212-04	RBAR-W17	DQ127326		COI-5P	AATCATAAAGACATTGGAACTTTGTATTTGATTTTTGGGGCTTGGGCTGCTATAGTGGGTACAGCTATAAGAGTTTTAATTCGTACTGAATTAGGGCAACCAGGAAGTTTATTGGGTGATGACCAATTATATAATGTTATTGTGACTGGTCATGCTTTTGTTATAATTTTTTTTATGGTTATACCGATTTTAATTGGGGGATTTGGAAATTGGTTAGTTCCTTTGATATTAGGAGCACCAGATATGGCTTTTCCTCGAATAAATAATTTGAGATTTTGATTATTACCATCATCTTTAATTTTATTATTTATTTCGTCTCTGGAAGAGGTTGGAGTTGGAGCTGGGTGAACAATTTATCCTCCTTTATCTAGATTAGAAGGACATAGAGGAAGTTCTGTG…	2013-11-20 04:57:04
Dictynidae	Cicurina	itasca	ERSPI144-09	08EARGUE-0144	KP653448	Canada	COI-5P	GATTTTATATTTAATTTTTGGTGTTTGATCTGCTATGGTAGGGACTGCTATAAGAGTATTGATTCGAATTGAATTAGGGCAACCTGGAAGATTATTAGGGGACGATCATTTATATAATGTGGTAGTAACTGCTCATGCTTTTGTTATAATTTTTTTTATAGTAATACCTATTATAATTGGTGGTTTTGGAAATTGGTTGATTCCTTTAATATTGGGTGCTCCTGATATGGCTTTTCCTCGTATAAATAATTTAAGATTTTGACTTCTTCCTCCATCTTTATTATTATTGTTTATTTCATCAATAGTGGAAATAGGTGTTGGGGCTGGGTGAACTATTTATCCACCTTTAGCTTCTAGAGTTGGTCATGCTGGAAGATCTGTTGATTTTGCTATTTTTTC…	2013-11-20 04:54:17
Phyxelididae	Xevioso	colobata	GACAC549-12	JF411085	JF411085		COI-5P	TACTTTATATTTGGTGTTTGGTGCTTGATCTGCTATAGTTGGGACTGCAATAAGAGTTTTAATTCGAATTGAATTAGGACAATCTGGGAGATTATTAGGAGATGATCATTTATATAATGTTGTTGTTACTGCACATGCTTTTGTAATGATTTTTTTTATAGTTATACCTATTTTAATTGGAGGTTTTGGTAATTGATTGGTTCCTTTAATATTAGGAGCTCCTGATATAGCTTTTCCACGTATAAATAATTTAAGTTTTTGGTTACTTCCTCCTTCATTAATATTTTTATTTATATCATCAATGATTGATATAGGTGTTGGGGCTGGGTGAACTATTTATCCTCCGTTGGCATCTATTTTAGGTCATTCTAGAGGGGCTATAGATTTTGCTATTTTTTC…	2013-11-20 04:59:48
Lycosidae	Pardosa	furcifera	KKCHE842-09	HLC-26811	KF368339	Canada	COI-5P	TACTTTATATTTAATGTTTGGAGTTTGGTCAGCTATAATGGGAACTGCTATAAGAGTATTAATTCGAATGGAATTAGGGAATCCTGGAAGATTGTTAGGTGATGATCATTTGTATAATGTTATAGTTACTGCTCATGCTTTTGTAATAATTTTTTTTATAGTAATACCTATTCTTATTGGGGGTTTTGGAAATTGATTAGTTCCTTTAATATTAGGAGCTCCAGATATATCATTTCCTCGAATAAATAATCTTTCTTTTTGATTGTTACCACCTTCTTTGTTTTTATTATCTATATCTTCTATAGTAGAAATAGGAGTTGGGGCTGGATGAACTGTTTATCCTCCTTTGGCATCTACGGTTGGACATATAGGAAGTTCAATAGATTTTGCTATTTTTTC…	2013-11-20 04:54:34
Theridiidae	Yunohamella	lyrica	ARONT260-09	CCDB-04359-F10	HM434060	Canada	COI-5P	GACTTTATATTTAATTTTTGGTGCTTGAGCAGCAATAGTAGGTACAGCTATAAGAGTTTTAATTCGAATTGAATTAGGACAAACTGGAAGATTTATAGGTGATGATCAATTATATAATGTTATTGTAACAGCTCATGCTTTTATTATAATTTTTTTTATGGTCATACCTATTTTAATTGGAGGATTTGGAAATTGATTGGTTCCTTTAATATTAGGAGCTCCTGATATAGCATTTCCTCGAATAAATAATTTGAGATTTTGATTATTACCTCCTTCTTTGTTTTTATTATTTATTTCTTCTATAGTTGAAATAGGAGTAGGAGCAGGATGAACTGTATATCCTCCTTTATCATCTTTAGATGGACATAGAGGGAGATCAGTGGATTTTGCTATTTTTTC…	2013-11-20 04:44:33
Pholcidae	Psilochorus	itaguyrussu	GBCH11517-13	JX023593	JX023593	Brazil	COI-5P	AAGATTATATTTTATGTTTGGGGGTTGGTCCGCTATGATGGGGACGTCTTTAAGAGTTTTGATTCGTGTGGAATTAGGGCAATCTGGGAGATTGTTGGGGGATGATCATTTGTATAATGTTATTGTAACGGCTCATGCTTTGGTTATGATTTTTTTTATAGTCATGCCTGTACTAATTGGGGGGTTTGGAAACTGGTTGGTGCCTCTTATATTAGGTGCCCCGGATATGGCTTTTCCTCGTATAAATAATTTGAGTTTTTGGTTTTTGCCCCCTTCTTTGGCTTTATTAGTGTTTTCGGCGTTGGTGGAGAGTGGTGTTGGGGCGGGGTGAACTATTTATCCTCCTTTGTCTTCTGTGGTTGGGCATTCTGGAGTATCTATAGATATAGCAATTTTTTC…	2013-11-20 05:01:43
Lycosidae	Pardosa	moesta	ERSPI252-09	09EARGUE-0021	GU682566	Canada	COI-5P	GACTTTATATTTAATATTTGGAGTTTGATCAGCTATAATAGGTACTGCAATAAGAGTATTAATTCGAATAGAATTAGGAAATCCTGGAAGATTATTAGGTGATGATCATTTATATAATGTTATAGTTACTGCTCATGCTTTTGTAATGATTTTTTTTATAGTAATACCAATTCTTATTGGAGGTTTTGGAAATTGATTGGTTCCTTTAATATTAGGAGCTCCAGATATATCATTTCCTCGAATAAATAATCTTTCTTTTTGATTATTACCTCCTTCTTTGTTTTTATTATCTATATCTTCTATGGTAGAAATAGGAGTTGGTGCTGGGTGAACTGTTTATCCTCCTTTAGCTTCTACGGTTGGTCATATAGGGAGTTCTATAGATTTTGCTATTTTTTC…	2013-11-20 04:47:29
Araneidae	Araneus	sp. 2GAB	ARONT313-09	01ARONT-C11	HM434063	Canada	COI-5P	GACTTTATATTTAGTTTTTGGGGCTTGAGCTGCTATAGTAGGGACCGCGATAAGGGTATTAATCCGAATTGAATTAGGTCAACCAGGAAGGTTTATTGGGGATGATCAACTTTATAATGTAATTGTGACGGCGCACGCATTTGTAATAATCTTTTTTATAGTAATACCAATTTTAATCGGAGGATTTGGAAATTGATTGGTTCCTTTAATGTTAGGGGCCCCTGATATAGCTTTTCCTCGAATAAATAATTTAAGGTTTTGATTACTTCCCCCGTCTTTATTTCTTCTAGTTATTTCTTCTATAGTGGAAATAGGGGTAGGTGCTGGGTGAACTGTATACCCTCCCTTGGCCGGTTTAGAAGGACATGCTGGGAGTTCTGTCGATTTTGCAATTTTTTC…	2013-11-20 04:44:33
Pisauridae	Dolomedes	tenebrosus	RBCH072-04	RBAR-SP223	DQ127456	Canada	COI-5P	ATTCNGGTAGACTTTTAGGTGATGATCATTTGTATAATGTTATAGTAACTGCTCATGCTTTTGTCATAATTTTTTTTATAGTAATGCCTATTTTAATTGGTGGTTTTGGTAATTGATTAGTACCTTTAATATTAGGTGCTCCTGATATATCATTTCCTCGAATAAATAATTTATCTTTTTGATTATTACCTCCTTCTTTGTTTTTATTATTTATATCATCTATAGTAGAAATAGGAGTGGGGGCAGGGTGAACCGTATATCCTCCTTTAGCTTCTAGAGTTGGACATATAGGAAGATCTATAGATTTTGCTATTTTTTCTTTACATTTAGCAGGAGCTTCTTCTATTATAGGAGCAGTTAATTTTATTTCTACAATTATTAATATACGTTTAGTAGGAA…	2013-11-20 04:57:04
Theridiidae	Enoplognatha	intrepida	SPICH932-09	09PROBE-689	GU684491	Canada	COI-5P	AACTTTATATTTATTGTTTGGTGCTTGGGCTGCTATAGTAGGAACTGCAATAAGAGTATTAATTCGAATTGAGTTAGGTCAAACAGGAAGATTTTTAGGGGATGATCAATTATATAATGTTGTTGTTACGGCTCATGCTTTTGTAATAATTTTTTTTATAGTAATGCCTATTTTAATTGGTGGATTTGGTAATTGATTAGTACCTTTAATGTTAGGGGCTCCTGATATAGCTTTTCCTCGAATAAATAATTTAAGTTTTTGATTACTTCCTCCTTCATTATTATTATTATTTATTTCTTCAATAGTAGAAATAGGAGTGGGGGCTGGATGGACAGTTTATCCTCCTTTATCATCTTTGGATGGTCATGCAGGGAGATCAGTAGATTTTGCTATTTTTTC…	2013-11-20 04:51:52
Theridiidae	Latrodectus	geometricus	LACMA006-13	LP6	KF227392	Malaysia	COI-5P	GACTTTGTATTTAGTATTTGGAGCTTGGGCTGCTATAGTAGGAACTGCCATAAGAGTTCTTATTCGAATTGAATTAGGTCAACCTGGAAGAATATTAGGGGATGATCAGTTGTATAATGTAATTGTAACCGGTCATGCTTTTGTAATAATTTTTTTTATAGTAATACCAGTATTAATTGGGGGATTTGGAAATTGGTTGGTTCCGCTAATGTTGGGTGCACCGGATATAGCATTCCCTCGAATAAATAATTTAAGATTTTGATTATTACCTCCCTCATTATTATTATTATTTATTTCTTCTATAGAAGAGATAGGGGTAGGGGCAGGATGAACGATTTATCCCCCTTTATCCGGATTAGAAGGCCATAGAGGGAGATCAGTAGATTTTGCTATTTTTTC…	2013-11-20 05:01:00
Linyphiidae	Satilatlas	monticola	SPICH611-09	09PROBE-1978-368	GU684166	Canada	COI-5P	GAGTTTATATTTTATTTTTGGGGCTTGAGCTGCTATAGTAGGAACGGCAATAAGAGTTTTGATCCGGATTGAGTTAGGGCAAACAGGGAGATTATTAGGTGATGATCAGTTATATAATGTAATTGTAACTGCTCATGCTTTTGTGATGATTTTTTTTATAGTTATACCTATTTTAATTGGGGGGTTTGGTAATTGATTGGTTCCTTTAATGTTGGGGGCACCTGATATGGCTTTTCCACGAATGAATAATTTAAGTTTTTGGCTATTGCCTCCTTCTTTATTTTTGCTTTTTATCTCTAGAATAGATGAGATAGGAGTAGGAGCGGGTTGAACAGTGTATCCTCCTCTTGCTTCTTTAGAGGGGCATTCTGGGAGTTCTGTTGATTTTGCTATCTTCTC…	2013-11-20 04:51:52
Lycosidae	Pardosa	astrigera	GBCH11088-13	JN817182	JN817182		COI-5P	ATACCCCAAATAAAAGATATTGGAACTTTATATTTAATGTTTGGAGTTTGATCGGCTATAATAGGAACTGCTATAAGAGTATTAATTCGAATGGAATTAGGAAATCCTGGAAGATTATTAGGTGATGATCATTTATATAATGTTATAGTTACTGCTCATGCTTTTGTGATAATTTTTTTTATAGTAATACCAATTCTTATTGGTGGTTTTGGAAATTGATTAGTTCCTTTAATATTAGGAGCTCCAGATATATCATTTCCACGAATAAATAATCTTTCTTTTTGATTGTTACCTCCTTCTTTGTTTTTGTTATCTATGTCTTCTATAGTGGAAATAGGAGTCGGTGCTGGATGAACTGTTTATCCTCCTTTAGCGTCTACAGTTGGTCATATAGGAAGC…	2013-11-20 05:01:24
Gnaphosidae	Drassyllus	niger	ERSPI263-09	09EARGUE-0042	HM376100	Canada	COI-5P	AACTTTATATTTATTGTTTGGATCGTGAGCTGCTATAGTGGGAACTGCTATAAGTGTATTAATTCGTATGGAGTTAGGTCAATCTGGAAGATTCATGGGTGATGATCAGTTATATAATGTAATTGTGACAGCTCATGCGTTTGTAATAATTTTTTTTATAGTTATACCAATTTTAATTGGTGGGTTTGGAAATTGATTAGTTCCTTTAATATTGGGAGCACCTGATATAGCATTTCCTCGAATAAATAATTTAAGTTTTTGATTGTTACCTCCTTCATTAATATTATTATTTATTTCTTCAATGGTAGAAATAGGGGTTGGAGCAGGTTGGACTGTATACCCTCCTTTAGCTTCTAATATGGGGCATGCAGGAAGAGCTATAGATTTTGCTATTTTTTC…	2013-11-20 04:47:29
Clubionidae	Clubiona	furcata	SPICH984-09	09PROBE-741	GU684499	Canada	COI-5P	AACTTTATATTTAATTTTTGGAGCTTGATCGGCTATAGTTGGAACAGCTATAAGAGTATTAATTCGATTAGAATTAGGACAATCTGGAATATTTTTAGGAGATGATCATCTCTATAATGTAGTAGTTACAGCTCATGCTTTTGTTATAATTTTTTTTATAGTTATACCAATTTTAATTGGAGGATTTGGTAATTGGATAATTCCAATAATATTAGGAGCAGCTGATATAGCTTTTCCTCGTATAAATAATTTAAGTTTTTGACTATTACCACCTTCTTTATTATTATTATTTATTTCATCTTTAGCTGAAATAGGAGTAGGTGCAGGATGGACTGTTTATCCTCCTTTATCATCTACTGTAGGTCATATAGGAAGAGCTATAGATTTTGCTATTTTTTC…	2013-11-20 04:51:52
Tetragnathidae	Metellina	curtisi	SPIAL076-10	ALASKA-01-G04	HQ580580	United States	COI-5P	GACTTTATATTTTATTTTTGGTGCTTGAGCTGCGATAGTTGGGACGGCAATAAGAGTTTTGATTCGAATTGAATTAGGACAGTCGGGGAGATTATTGGGGGATGACCAATTGTATAATGTTATTGTTACAGCGCATGCTTTTGTGATAATTTTTTTTATGGTGATGCCTATTTTAATTGGAGGGTTTGGTAACTGGTTAGTCCCTTTAATGTTGGGGGCTCCGGATATAGCTTTTCCTCGGATGAATAATTTGAGATTTTGATTATTACCTCCTTCATTTTTTTTACTTTTAGTTTCTTCTATAGTTGATATGGGAGTAGGGGCGGGGTGGACTATTTATCCTCCTTTAGCTTCTTTAGATGGGCATGCTGGAAGATCTATAGATTTTGCTATTTTTTC…	2013-11-20 04:51:50
Dictynidae	Dictyna	brevitarsa	SPICH1044-09	09PROBE-823	GU684707	Canada	COI-5P	AACTTTGTATTTATTGTTTGGAGCTTGAGCCGCTATAGTAGGTACTGCAATAAGAGTTTTAATTCGAATTGAGTTAGGACAACCAGGAAGATTTTTAGGCAATGATCAAATGTATAATGTTATAGTTACTGCTCATGCTTTTGTAATAATTTTTTTTATGGTAATGCCAATTTTAATTGGTGGATTTGGAAATTGATTAGTTCCTTTAATATTAGGAGCTCCTGATATAGCTTTTCCTCGTATAAATAATTTAAGATTTTGATTATTACCTCCCTCTTTATTATTATTATTTATTTCTTCTATAGTTGAAATAGGAGTTGGAGCAGGATGAACTATTTATCCTCCTTTGGCTTCTGTAGTAGGTCATTCAGGTAGATCTGTGGATTTTGCAATTTTTTC…	2013-11-20 04:51:51
Linyphiidae	Allomengea	dentisetis	KKCHE978-09	07CHU-AR-0066	GU683677	Canada	COI-5P	GAGTTTATATTTTATTTTTGGAGCATGGGCTGCTATAGTAGGGACAGCAATAAGAGTTTTAATTCGTATTGAGTTAGGTCAAACTGGAAGATTATTGGGGGATGACCAGTTATATAATGTTATTGTTACAGCTCATGCTTTTGTTATAATTTTTTTTATAGTGATACCTATTTTGATTGGGGGATTTGGAAATTGATTAGTTCCGTTGATGTTAGGGGCTCCAGATATAGCTTTTCCACGTATAAATAATTTAAGATTTTGACTTTTACCTCCTTCTTTATTTTTGTTGTTTATTTCAAGAATAGATGAAATAGGGGTAGGGGCTGGATGGACAGTTTATCCTCCACTTGCTTCTTTAGAAGGGCATTCTGGCAGATCAGTAGATTTTGCTATTTTTTC…	2013-11-20 04:49:08
Theridiidae	Rugathodes	aurantius	SSEIC6004-13	BIOUG07435-G11	KM836550	Canada	COI-5P	AACTTTATATTTAATATTTGGAGCTTGATCAGTTATAGTTGGAACAGCTATAAGAATTTTAATTCGAGTTGAATTAGGTCAACCTGGAAGATTTTTAGGAGATGATCAATTATATAATGTAATTGTTACATCACATGCTTTTGTAATAATTTTTTTTATAGTAATACCAATCTTAATTGGTGGATTTGGAAATTGATTAGTTCCTTTAATATTAGGAGCTCCTGATATAGCATTTCCTCGAATGAATAATTTAAGATTTTGATTATTACCTCCTTCTTTATTATTATTAATTATTTCATCATTAGTAGAAATAGGAGTAGGAGCTGGATGAACTATATATCCTCCTTTATCATCATTAGATGGACATAATGGAAGATCTGTTGATTTTGCTATTTTTTC…	2013-11-20 05:02:23
Araneidae	Araneus	variegatus	GBCH11131-13	JN817139	JN817139		COI-5P	TTGTTTTGGACGNGAGCAGCTATAGTAGGGACCGCAATAAGAGTATTAATTCGAATTGAGTTGGGGCAACCCGGTAGATTTTTAGGAGATGATCAGCTTTATAATGTAATTGTTACTGCACATGCTTTTGTAATAATCTTTTTTATGGTTATACCTATTTTAATTGGTGGTTTTGGAAATTGATTGGTTCCTTTAATATTAGGTGCTCCTGATATAGCATTTCCCCGTATAAATAATTTAAGCTTTTGATTACTTCCTCCGTCCTTATTTCTTTTAATTATTTCTTCTATAGTTGAGATGGGTGTTGGTGCTGGGTGAACTGTATACCCCCCTTTAGCTAGATTAGAGGGACATGCCGGAAGTTCAGTAGATTTTGCCATTTTTTCTTTACATTTAGCT…	2013-11-20 05:01:21
Linyphiidae	Styloctetor	purpurescens	SPIRU1004-11	BIOUG00627-C08	KF368808	Canada	COI-5P	GACTTTATATTTTGTTTTTGGGGCTTGGGCTGCTATAGTAGGCACAGCAATAAGAGTATTAATTCGAATTGAGTTAGGACAAACTGGGAGATTATTAGGGGATGATCAGTTGTATAATGTTATTGTTACTGCTCATGCTTTTATTATAATTTTTTTTATAGTTATACCAATTTTAATTGGTGGATTTGGAAATTGGTTAGTTCCTTTAATGTTAGGGGCTCCGGATATAGCTTTTCCTCGAATAAATAATTTAAGATTTTGATTATTACCTCCCTCTTTATTTTTACTTTTTATTTCTAGTATGGATGAGATAGGAGTAGGGGCTGGGTGAACGGTGTATCCTCCTCTTGCTTCTTTGGAAGGTCATTCAGGAAGTTCTGTGGATTTTGCTATTTTTTC…	2013-11-20 04:51:53
Linyphiidae	Drapetisca	alteranda	TDWGB913-10	TDWG-1049	HQ979336	United States	COI-5P	TTCTTTATATTTTATTTTTGGAGCATGAGCTGCTATAGTGGGTACTGCTATAAGAGTATTGATTCGAATTGAGTTAGGTCAAACTGGAAGAATATTAGGGGATGATCAGCTTTATAATGTTATTGTCACGGCCCATGCTTTTGTAATAATTTTTTTTATAGTTATACCAATTTTAATTGGGGGGTTTGGTAATTGGTTAGTTCCTTTAATATTAGGTGCCCCTGATATAGCTTTCCCTCGAATAAATAATTTAAGATTTTGGTTACTTCCTCCCTCTTTGTTACTCCTTTTTATTTCAAGTATAGTTGAAATAGGAGTTGGGTCTGGATGAACTGTGTATCCCCCACTTGCTTCTTTAGAGGGACATTCTGGGAGTTCCGTTGATTTTGCGATTTTCTC…	2013-11-20 04:52:17
Salticidae	Phidippus	audax	ARONT621-10	CCDB-05259-E02	HQ924486	Canada	COI-5P	AACATTATATTTGATTTTTGGAGCTTGGGCTGCAATAGTTGGTACTGCAATAAGTGTATTGATTCGAATAGAATTGGGTCAAACTGGATCATTTATAGGAAATGATCATATATATAATGTAATTGTGACTGCTCATGCTTTTGTTATAATTTTTTTTATAGTAATACCTATTATGATTGGAGGATTTGGAAACTGATTAGTTCCTTTAATATTAGGTGCTCCTGATATGGCTTTTCCTCGTATAAATAATTTGAGATTTTGATTATTACCCCCTTCTTTATTTTTATTATTTATTTCTTCCATAGCTGAGGTAGGTGTAGGGGCTGGTTGGACAGTTTATCCACCTTTGGCCTCTATTGTTGGGCATAATGGAAGATCAGTAGATTTTGCTATTTTTTC…	2013-11-20 04:44:33
Salticidae	Pelegrina	insignis	ERSPI302-09	09ONTGAB-016	HQ947607	Canada	COI-5P	AACTTTATATTTAATTTTTGGAGCTTGATCAGCTATAGTTGGAACTGCAATAAGAGTATTAATTCGTATGGAATTAGGACAAACTGGATCATTTTTAGGTAATGATCATATGTATAATGTAATTGTAACTGCACATGCTTTTGTTATAATTTTTTTTATAGTAATACCAATTTTAATTGGTGGATTTGGTAATTGATTGGTTCCTTTAATATTAGGATCTCCTGATATAGCTTTTCCTCGTATGAATAATTTAAGATTTTGGTTATTGCCTCCTTCTTTGTTTTTATTATTTATTTCTTCTATAGCTGAAATAGGAGTTGGAGCTGGATGAACTGTATATCCTCCTTTAGCTTCTATTGTAGGACATAATGGAAGATCGGTAGATTTTGCAATTTTTTC…	2013-11-20 04:47:29
Linyphiidae	Sciastes	hastatus	SPICH524-09	09PROBE-1978-281	HM432631	Canada	COI-5P	TACTTTATATTTTATTTTTGGGGCTTGGGCTGCAATAGTAGGAACTGCTATAAGAGTATTAATTCGAATTGAATTAGGGCAAACTGGTAGATTATTAGGGGATGATCAATTATATAATGTAATTGTTACAGCGCATGCTTTTGTTATAATTTTTTTTATAGTTATACCTATTTTAATTGGTGGGTTTGGGAATTGGTTAGTTCCTTTAATATTAGGGGCTCCTGATATAGCCTTTCCTCGTATAAATAATTTAAGATTTTGGCTTTTACCCCCTTCCTTATTTTTGTTATTTGTTTCTAGAATAGATGAGATAGGTGTAGGGGCGGGGTGAACAGTTTATCCCCCTCTTGCTTCTTTAGAAGGACATTCGGGGAGATCAATAGATTTTGCTATTTTTTC…	2013-11-20 04:51:52
Lycosidae	Hogna	helluo	RBCH118-04	RBAR-SP316	DQ127406	Canada	COI-5P	AATCATAAAGATATTGGGACTTTATATTTAATGTTTGGTGTTTGGTCTGCAATAATAGGTACTGCAATAAGAGTATTGATTCGAATAGAATTAGGAAATCCTGGTAGTTTATTAGGAGATGATCATTTATATAATGTTATGGTTACTGCTCATGCTTTTGTAATAATTTTTTTCATAGTAATACCAATTCTTATTGGTGGATTTGGTAATTGGTTGGTTCCTTTAATATTAGGGGCTCCTGATATATCGTTTCCTCGTATAAATAATCTTTCTTTTTGGTTATTACCTCCTTCTTTATTTTTATTATCTATATCTTCTATAGTAGAGATAGGTGTTGGGGCAGGATGAACTGTTTATCCTCCTTTAGCTTCTAGTATAGGACATAGAGGGAGTTCTATG…	2013-11-20 04:57:04
Pholcidae	Micropholcus	fauroti	GBCH11536-13	JX023574	JX023574	Cameroon	COI-5P	AACTATGTATTTTATTTTTGGGGTTTGGTCTGCTATGGTTGGAACTGCTCTGAGAGTTATTATTCGGATTGAGTTAGGGCAGGCTGGAAGATTTTTGGGAGATGATCATTTATATAATGTTGTGGTGACTGCTCATGCTTTAGTGATGATTTTTTTTATAGTGATGCCTATTTTAATTGGTGGGTTTGGAAATTGGTTGGTTCCTCTTATATTAGGAGCTCCAGATATGGCGTTTCCTCGTATAAATAATTTAAGTTTTTGATTACTCCCCCCATCTATTTTATTGTTAGTTATGTCAGGTCTGGTGGAGACGGGGGTTGGGGCTGGTTGAACTATTTATCCACCTCTGTCTTCTGTGGTTGGGCATAGAGGGGTTTCTATAGATTTTGCTATTTTTTC…	2013-11-20 05:01:53
Sicariidae	Loxosceles	sp. RPD-2010	GACAC402-12	GQ279221	GQ279221	Tunisia	COI-5P	TGGTCAACAAATCATAAAGATATTGGAACTTTATATTTGGTGTTTGGGGCGTGGTCAGGAATAATAGGGTTGGCATTAAGAATATTAATCCGATTAGAGTTAGGACAATTGGGGGGTGTCATGGGGGACGATCAGGTTTATAATGTGGTAGTGACTGCGCATGCTTTGGTTATGATCTTTTTTATAGTGATGCCCATTTTAATTGGGGGATTTGGAAATTGGTTAGTTCCTTTAATGTTGGGTGCTCCTGATATGGCCTTCCCACGAATAAATAATCTAAGATTTTGGTTACTTCCACCTTCTTTAATATTATTGAGTCTTTCGTCTGTCAGAGATAGAGGGGTGGGGGCAGGTTGGACTTTATACCCTCCTCTATCAGATAATCAGGCTCATTTTGGT…	2013-11-20 04:58:19
Corinnidae	Scotinella	minnetonka	ARONT745-10	CCDB-05292-C08	HQ924598	Canada	COI-5P	TACATTATATTTATTATTTGGTTCATGATCAGCTATAGTAGGAACGGCTATAAGAGTTATTATTCGTATGGAATTAGGGCAAGTTGGTAGATTATTAGGTGATGATCATTTATATAATGTAATTGTGACGGCACATGCATTTATTATAATTTTTTTTATAGTAATACCAATTTTGATTGGGGGTTTTGGTAATTGATTAATTCCTTTAATATTAGGAGCACCAGATATGGCGTTTCCTCGTATAAATAATTTAAGATTTTGGTTATTACCTCCTTCATTGATTTTACTATTTGTATCATCTATAGCTGAAATAGGAGTGGGAGCTGGGTGAACTGTATATCCTCCTTTAGCTTCTAGAGTAGGTCATTCTGGTAGAGCTATGGATTTTGCTATTTTTTC…	2013-11-20 04:44:33
Linyphiidae	Erigone	dentigera	SPIRU1037-11	BIOUG00627-F05	KF368025	Canada	COI-5P	AAGTTTGTATTTTGTTTTTGGGGCTTGGGCTGCTATAGTGGGAACAGCAATAAGAGTATTAATTCGTATTGAGTTAGGACAAACTGGAAGATTGTTAGGGGATGATCAATTATATAATGTTATCGTTACGGCGCATGCTTTTATTATAATTTTTTTTATAGTTATACCTATTTTAATTGGGGGATTTGGCAACTGATTAGTTCCTTTAATATTAGGGGCTCCTGATATAGCTTTTCCTCGTATAAATAATTTAAGATTTTGATTATTACCTCCTTCTTTATTATTATTATTTATCTCTAGTATAGATGAGATAGGTGTGGGGGCGGGATGAACAATTTATCCTCCTCTAGCTTCTTTAGAGGGTCATTCTGGTAGTTCCGTTGATTTTGCAATTTTTTC…	2013-11-20 04:51:53
Philodromidae	Philodromus	marxi	TDWGB779-10	TDWG-0915	HQ979222	United States	COI-5P	AACATTATATTTAATTTTTGGTGCTTGAGCGGCTATAGTTGGTACGGCAATAAGTGTATTAATTCGAATGGAATTAGGACAAGTTGGAAAATTTTTAGGAGATGATCATTTATATAATGTAATTGTGACAGCTCATGCATTTGTAATAATTTTTTTTATAGTGATGCCTATTTTAATTGGGGGATTTGGTAATTGACTTGTTCCTCTAATATTAGGTGCTCCAGATATAGCATTTCCTCGAATAAATAATTTAAGCTTTTGATTACTTCCACCATCATTATTATTATTATTTATTTCTTCTATAGTGGAAATAGGAGTTGGGTCTGGTTGAACTGTTTATCCTCCTTTAGCTTCGGCTACTGGTCATGCGGGTAGTGCTGTGGATTTTGCTATTTTTTC…	2013-11-20 04:52:17
Tetragnathidae	Tetragnatha	guatemalensis	RBCH114-04	RBAR-SP312	DQ127418	Canada	COI-5P	AATCATAAAGATATTGGAAGTTTATATTTTTTATTTGGGGTGTGATCTGCCATAGTGGGGACAGCTATAAGAGTTTTAATTCGGATTGAGTTAGGACAATCTGGTAAATTTCTTGGTGATGATCAATTATATAATGTAATTGTAACTGCTCATGCTTTTGTAATAATTTTTTTTATAGTTATACCAATTTTAATTGGGGGTTTTGGGAACTGATTAGTACCATTAATATTAGGAGCGCCGGATATGGCTTTTCCTCGAATGAATAATTTAAGTTTTTGGTTATTACCCCCTTCTCTCTTTATATTATTTATTTCATCTATAGTAGATGTAGGAGTTGGGGCAGGTTGAACTGTCTACCCCCCTTTATCTTCTTTAGAAGGGCATTCAGGCAGATCTGTA…	2013-11-20 04:57:04
Linyphiidae	Tennesseellum	formica	ERSPI383-09	09ONTGAB-062	HM376107	Canada	COI-5P	TAGATTATATTTTATTTTTGGAGCATGAGCTGCTATAGTTGGAACTGCTATAAGAGTATTAATTCGAATTGAATTGGGTCAGACTGGAAGATTACTAGGAGATGATCAGTTGTATAATGTTATTGTTACTGCTCATGCATTTGTAATGATTTTTTTTATAGTTATACCTATTTTAATTGGGGGGTTTGGAAATTGGTTAGTTCCTTTAATGTTGGGGGCTCCTGATATAGCTTTTCCTCGAATAAATAATTTAAGATTTTGATTATTGCCTCCTTCATTATTTTTACTTTTTATTTCTAGAATGGATGAAATAGGTGTTGGGGCTGGGTGAACTGTTTATCCTCCCCTTGCTTCTTTAGAAGGTCATGCTGGTAGATCTGTTGATTTTGCTATTTTTTC…	2013-11-20 04:47:29
Thomisidae	Xysticus	luctans	ERSPI257-09	09EARGUE-0026	GU682560	Canada	COI-5P	AACTTTATATTTATTATTTGGAGCTTGATCTGCTATGGTTGGTACTGCAATAAGAGTTTTAATTCGAATAGAGTTAGGTAATGTAGGGAGTTTATTAGAAAATGATCATTTATATAATGTAATTGTGACAGCTCATGCTTTTGTAATGATTTTTTTTATAGTAATGCCTATTTTAATTGGAGGGTTTGGAAATTGATTAGTACCATTAATATTAGGTGCTCCTGATATATCTTTTCCTCGAATGAATAATTTATCTTTTTGATTACTTCCTCCTTCTTTATTTTTATTATTTATATCGTCTTTAGTGGAAATAGGTGTAGGTGCTGGATGAACTGTTTATCCTCCTCTAGCTTCAAGTATTGGTCATATAGGTAGATCTATGGATTTTGCTATTTTTTC…	2013-11-20 04:47:29
Archaeidae	Eriauchenius	jeanneli	GBCH11413-13	JX240244	JX240244		COI-5P	GCGTGATCAGCTATAGCTGGCACTGCTATGAGAGTTTTAATTCGTATAGAGCTTGGACAGTCTGGAAGTTTATTGGGTAATGATCATTTATATAATGTGGTAGTAACAGCTCATGCTTTTGTGATGATTTTTTTTATAGTTATACCTATTTTGATTGGGGGCTTTGGGAACTGATTAGTCCCTTTAATGTTGGGTGCCCCTGATATGGCTTTCCCTCGTATAAATAATTTAAGTTTTTGGTTGTTACCTCCTTCTTTGTTTTTGTTGTTTATTTCTTCTATAGTAGAAATGGGAGTGGGTTCTGGGTGGACTGTGTACCCGCCTTTAGCGTCTTTAATAGGGCATGCGGATAGATCAGTGGATTTTGCTATTTTTTCTTTACATTTAGCTGGTGCTTCT…	2013-11-20 05:01:37
Dictynidae	Emblyna	manitoba	SPIRU1042-11	BIOUG00627-F10	KF368016	Canada	COI-5P	AACTTTGTATTTATTATTTGGAGCTTGGGCAGCTATAGTTGGTACTGCAATAAGAGTATTGATTCGAATTGAATTAGGACAACCAGGTAGATTTTTAGGTAATGATCACATTTATAATGTAATAGTTACTGCTCATGCTTTTGTTATGATTTTTTTTATAGTAATACCTATTTTAATTGGAGGATTTGGAAATTGATTAGTCCCCTTAATATTAGGAGCTCCTGATATGGCTTTTCCTCGTATAAATAATTTAAGATTTTGATTATTACCTCCTTCTTTATTTTTATTGTTTATTTCTTCTATAGTTGAAATAGGGGTTGGAGCAGGATGAACAATTTATCCTCCTTTAGCTTCTGTAGTTGGTCATTCAGGTAGTTCTGTAGATTTTGCTATTTTTTC…	2013-11-20 04:51:53
Linyphiidae	Bathyphantes	alboventris	ARONT478-10	CCDB-04290-A02	HQ924379	Canada	COI-5P	TACATTATATTTTATTTTTGGGGCTTGGGCGGCTATGGTTGGTACTGCTATAAGTGTATTGATTCGGGTTGAATTGGGACAGACGGGTAGAATGTTGGGAGATGATCATTTATATAATGTTCTTGTTACAGCTCATGCTTTTATTATAATTTTTTTTATGGTTATGCCTATTTTAATTGGGGGATTTGGAAATTGATTAGTCCCTCTTATATTAGGTGCCCCTGATATAGCTTTTCCACGAATAAATAATTTGAGTTTTTGGCTTTTACCCCCTTCATTATTATTATTATTTATTTCTTCTATGGTTGAGATAGGGGTAGGTGCTGGGTGGACTGTGTATCCCCCCTTATCTTCTTTAGAAGGACATTCAGGGAGTTCTGTAGATTTTGCTATTTTTTC…	2013-11-20 04:44:33
Araneidae	Acanthepeira	stellata	ERSPI299-09	09ONTGAB-013	GU682531	Canada	COI-5P	CTCATTATATTTAATTTTTGGAGCTTGGGCTGCCATAGTAGGAACAGCAATAAGAGTTTTAATTCGTATTGAATTAGGTCAATCTGGGAGATTTATTGGTGATGATCAGCTATATAATGTAATTGTTACTGCTCATGCTTTTGTTATAATTTTTTTTATAGTAATACCTATTTTGATTGGGGGGTTTGGGAATTGACTAGTACCTTTAATATTAGGAGCACCGGATATAGCTTTTCCTCGGATAAATAATTTAAGATTTTGGTTGTTACCTCCTTCTTTATTTTTATTAATTGTCTCATCAATAGTAGAAATAGGAGTAGGAGCGGGCTGGACAGTGTATCCCCCTTTAGCTGGTTTAGAAGGGCATGCTGGTAGTTCAGTAGATTTTGCTATTTTTTC…	2013-11-20 04:47:29
Lycosidae	Pardosa	fuscula	RBCH025-04	RBAR-P110	DQ127505		COI-5P	AATCATAAAGATATTGGAACTTTATNTTTAATGTTTGGAGTTTGATCAGCTATAATAGGAACTGCTATAAGAGTATTAATTCGAATGGAATTAGGGAATCCTGGGAGATTATTAGGTGATGATCATTTATATAATGTTATAGTTNCTGCTCATGCTTTTGTGATAATTTTTTTTATAGTAATACCTATTCTTATTGGAGGTTTTGGAAATTGATTAGTTCCTTTAATATTAGGAGCTCCAGATATATCGTTTCCTCGAANAAANAATCTTTCTTTTTGATTGTTACCTCCTTCTTTGTTTTTATTATCTATATCTTCTATAGTAGAAATAGGAGTTGGTGCTGGATGAACTGTTTATCCTCCTTTAGCGTCTACAGTTGGACATATAGGAAGTTCAATA…	2013-11-20 04:57:04
Cithaeronidae	Cithaeron	praedonius	AGB012-11	455_SC_AB	JQ412441	Gambia	COI-5P	GAACTTTGTATTTATTATTTGGATCTTGGGCTGCTATGGTTGGTACGGGTATGAGAGTGTTAATTCGTATAGAATTGGGTCAGCCTGGAAGATTATTGGGTGATGATCATTTATATAATGTTATTGTTACGGCTCATGCATTTGTAATAATTTTTTTTATAGTAATACCAATTTTGATTGGTGGTTTTGGAAATTGATTGGTTCCTATAATGTTAGGAGCACCTGATATAGCTTTTCCTCGAATAAATAATTTAAGTTTTTGATTGTTACCTCCATCATTAATATTATTATTTATGTCATCAATAGCTGAAATAGGAGTTGGAGCTGGATGAACTGTGTATCCACCATTAGCATCAAATGTTGGACATTCTGGAAGTGCAATAGATTTTGCTATTTTTT…	2013-11-20 05:00:07
Hahniidae	Hahnia	cinerea	SPIRU1343-11	BIOUG00630-H02	KF368140	Canada	COI-5P	CACATTATATTTAGTTTTTGGGGCATGGTCTGCTATAGTAGGAACAGCTATAAGAGTTCTTATTCGAATTGAATTAGGGCAACCAGGTAGATTTATAGGAGATGATCATTTATATAATGTTATTGTTACAGCTCATGCATTTGTTATAATTTTTTTTATAGTTATACCAATTATAATTGGTGGGTTTGGTAATTGATTAGTACCTTTAATATTAGGGGCTCCAGATATGGCTTTTCCTCGAATAAATAATTTAAGATTTTGATTGTTGCCGCCATCTTTAATATTGTTGTTTGTTTCTTCTATAGTAGAGATGGGAGTGGGGGCAGGATGAACTGTGTATCCCCCTTTAGCTTCAACAATGGGGCATGCTGGCAGATCTGTAGATTTTGCTATTTTTTC…	2013-11-20 04:51:54
Theraphosidae	Poecilotheria	rufilata	TARWO061-10	BIOGU00532-F01		India	COI-5P	TAATCATAGGGATATTGGGACTTTATATTTGTTGTTTGGTGTGTGATCAGCTATAGTTGGAACCGCTATAAGAGTTATTATTCGTACTGAGTTGGGGCAGGTTGGAAGATTATTAGGTGATGATCATCTGTATAATGTAATGGTGACGGCTCATGCTTTAGTGATGATTTTTTTTATAGTGATACCTATTTTGATTGGAGGTTTTGGAAATTGAATGTTGCCTTTGATGTTAGGAGCTCCTGATATAGCTTTTCCTCGGATGAATAATTTGAGATTTTGGTTGCTTCCACCTTCTTTAATATTGTTGGTATTATCTTCGTTAACTGATGTTGGGGTGGGAGCTGGATGAACTATTTATCCACCTCTTTCTTCTTTTATAGGACACTCTGGAGGAGGGAT…	2013-11-20 05:01:13
Linyphiidae	Grammonota	subarctica	SPIAL146-10	ALASKA-02-E03	HQ580629	United States	COI-5P	AAGTTTATATTTTATTTTTGGATCTTGAGCTGCTATAGTAGGTACTGCTATAAGAGTATTAATTCGTATTGAGTTAGGCCAAACTGGAAGTCTGTTAGGGGATGATCAGTTGTATAATGTTATTGTGACTGCTCATGCTTTTGTTATAATTTTTTTTATAGTAATACCTATTTTAATTGGGGGATTTGGAAACTGGTTAGTACCTTTAATATTAGGTGCACCTGATATAGCTTTCCCTCGTATAAATAATTTAAGATTCTGATTGTTACCACCTTCTTTATTATTATTATTTATTTCTAGTATAGATGAAATAGGCGTAGGAGCTGGTTGAACTATTTATCCTCCTCTTGCTTCTTTGGAGGGACATTCTGGTAGATCAGTAGATTTTGCTATTTTTTC…	2013-11-20 04:51:50
Linyphiidae	Scotinotylus	alpinus	SPICH829-09	09PROBE-586	GU684405	Canada	COI-5P	GAGTTTATATTTTATTTTTGGGGCTTGAGCGGCTATAGTGGGTACAGCAATAAGAGTATTAATTCGGATTGAGTTGGGACAAACGGGTAGACTATTGGGGGATGATCAGTTATATAATGTCATTGTTACGGCGCATGCTTTTGTTATGATTTTTTTTATAGTTATGCCTATTTTGATTGGGGGATTTGGAAATTGATTGGTTCCTTTAATATTAGGAGCGCCTGATATGGCTTTTCCACGAATAAACAATTTAAGATTTTGATTATTGCCGCCTTCTTTGTTATTATTGTTTATCTCCAGAATAGACGAGATAGGGGTTGGTGCGGGGTGAACTGTGTATCCCCCTCTTGCTTCTTTAGAAGGTCATTCTGGTAGATCAGTGGATTTTGCTATTTTTTC…	2013-11-20 04:51:52
Hypochilidae	Hypochilus	thorelli	GBCH2390-08	EU523753	EU523753		COI-5P	CTGCGATGAATTTATTCTACTAACCATAAGGATATTGGCACTCTTTATTTAATTTTTGGGTTGTGGGCTTCTGTTTTAGGGACTGCTATAAGAGTTATTATTCGAGTTGAGTTAGGGCAAGTAGGAAGATTACTGGGTGATGACCATCTGTACAATGTAATTGTGACTGCGCATGCTTTAGTCATGATTTTTTTTATGGTTATACCAATTTTAATTGGAGGATTTGGTAATTGGCTGGTACCGTTGATGTTAGGTGCGCCGGATATAGCGTTTCCTCGTATAAATAATTTAAGATTTTGGTTGTTACCTCCTTCGTTAATTTTGTTGTTGTTATCGTCATTAAATGAAGTGGGAGCGGGAACGGGGTGAACAATTTACCCTCCTTTAAGAAGAGTTATT…	2013-11-20 04:57:27
Theridiidae	Crustulina	sticta	ARONT253-09	CCDB-04359-F03	HM434059	Canada	COI-5P	AACTTTATATTTAATATTTGGAGCTTGAGCTGCTATAGTTGGTACAGCTATAAGTGTATTAATTCGAGTAGAATTGGGACAACCAGGAAGATTATTAGGAGATGATCAGTTATATAATGTAATTGTTACTGGTCATGCTTTTGTAATGATTTTTTTTATAGTTATACCAATTTTAATTGGTGGATTTGGGAATTGGTTAGTGCCTTTGATATTAGGGGCTCCTGATATGGCTTTTCCTCGAATGAATAATTTAAGATTTTGATTATTACCTCCTTCTTTAATATTATTGTTCATTTCTTCTATAGAAGAAATGGGAGTTGGTGCAGGGTGAACTATTTATCCTCCTTTGTCTTCTTTAGAAGGCCATGGAGGAAGTTCTGTGGATTTTGCTATTTTTTC…	2013-11-20 04:44:33
Nephilidae	Nephila	fenestrata	GBCH7186-13	HQ441934	HQ441934	South Africa	COI-5P	GCGGCTATATTAGGTACTGCAATAAGAGTATTAATTCGTACTGAGTTAGGACAACCAGGGAGATTTATGGGAGATGATCAATTGTATAATGTAATTGTTACAGCTCATGCTTTTGTAATAATTTTTTTTATAGTAATGCCAATTTTAATTGGTGGTTTTGGGAATTGGTTAGTTCCTTTAATACTTGGTGCGCCAGATATAGCGTTTCCTCGAATAAATAATTTGAGGTTTTGACTTTTACCTCCTTCTTTGTTTTTATTATTAATTTCTTCAATAGTGGAGATAGGTGTAGGAGCTGGATGAACTGTTTATCCTCCCCTCGCTTCTCTAGATGGGCATGCTGGAAGATCTGTAGATTTTGCTATTTTTTCTTTGCATTTGGCGGGAGCATCTTCAATT…	2013-11-20 05:02:10
Gnaphosidae	Gnaphosa	borea	SPICH152-09	09PROBE-1705-01	GU683782	Canada	COI-5P	AACTTTGTATTTATTATTTGGATCTTGAGCTGCTATAGTAGGAACTGCAATAAGAGTATTAATTCGTATAGAATTAGGACAAACAGGAAGTTTATTAGGAGATGATCATCTTTATAATGTAATTGTTACGGCTCATGCATTTGTAATAATTTTTTTTATAGTGATACCAATTTTAATTGGAGGGTTTGGTAATTGATTAGTTCCTTTAATATTAGGAGCTCCTGATATGGCTTTTCCTCGAATAAATAATTTAAGATTTTGGTTATTACCACCTTCTTTAATTTTATTATTTATTTCATCTATAGTTGAAATAGGAGTAGGGGCAGGATGAACTGTTTATCCTCCTTTAGCTTCAGGATTAGGACATCCTGGGAGAGCAATAGATTTTGCTATTTTTTC…	2013-11-20 04:51:51
Araneidae	Araniella	displicata	RBCH067-04	RBAR-SP21	DQ127467	Canada	COI-5P	AGTCGGGACCGCAATAAGAGTATTAATTCGAGTCGAGTTAGGACAGTCTGGGAGGTTTCTTGGGGATGACCAATTGTATAACGTAATTGTTACAGCTCACGCATTTGTTATAATTTTTTTTATGGTAATACCAATTTTAATTGGGGGGTTTGGTAACTGGCTGGTTCCCTTGATATTAGGGGCCCCCGATATAGCATTTCCACGAATGAATAATTTAAGATTTTGACTATTACCTCCCTCTCTTTTTTTATTAATCATTTCTTCAATAGTAGAAATAGGGGTTGGGGCTGGTTGAACAGTATATCCTCCTCTAGCTGGGTTAGAAGGGCATGCTGGGAGCTCTGTGGATTTTGCTATTTTCTCCCTTCATTTGGCTGGGGCTTCTTCCATTATAGGGGC…	2013-11-20 04:57:04
Archaeidae	Eriauchenius	legendrei	GBCH11412-13	JX240245	JX240245		COI-5P	GAGATTATACTTGTTATTTGGGGCATGGTCGGCTATGGCTGGGACTGCTATAAGAGTGTTGATTCGGATGGAGTTGGGGCAGTCTGGTAGATTATTAGGGAATGATCATTTATATAATGTGGTGGTTACTGCTCACGCTTTTGTTATGATTTTTTTTATAGTTATACCGATTTTAATTGGTGGTTTTGGTAATTGGTTAGTTCCGTTGATGTTGGGGGCCCCAGATATGGCTTTTCCTCGTATAAATAATTTAAGTTTTTGGCTTCTTCCTCCCTCGTTAATGTTGTTGTTTGTGTCTTCTATGGTGGAGATAGGTGTAGGTTCTGGGTGGACGGTGTATCCGCCTTTAGCGTCATTAGCTGGGCATGCTGATAGATCTGTTGATTTTGCTATTTTTTC…	2013-11-20 05:02:08
Clubionidae	Clubiona	canadensis	ARONT359-09	01ARONT-G09	GU682873	Canada	COI-5P	AACTTTGTATTTGATTTTTGGATCTTGATCTGCTATAGTTGGAACGGCTATAAGAGTATTAATTCGAATAGAGTTAGGACAATCTGGAATATTTTTAGGAGATGACCATTTATATAATGTAGTAGTTACAGCTCATGCTTTTGTTATAATTTTTTTTATAGTAATACCAATTTTAATTGGAGGATTTGGAAATTGAATGGTCCCAATAATATTAGGAGCAGCTGATATAGCTTTTCCTCGTATAAATAATTTGAGTTTTTGATTATTACCTCCTTCTTTATTATTATTATTTATTTCATCTATAGCTGAAATAGGAGTTGGTGCAGGATGAACTGTATACCCTCCATTAGCATCTACTGTGGGTCATATAGGAAGAGCTATAGATTTTGCTATTTTTTC…	2013-11-20 04:44:33
Eresidae	Stegodyphus	sp.	AGB011-11	454_SC_AB	JQ412459	Gambia	COI-5P	TNTTTTACTCTACTAATCATAAAGACATTGGAACATTATATTTAATTTTTGGGGCATGGTCAGCAATAGTAGGAACTTCTATAAGAATAATTATTCGAACAGAATTAGGACAAACTGGTAGATTGTTGGGTGATGATCATTTATATAACGTTATTGTAACTGCACATGCATTTGTAATGATTTTTTTTATAGTAATACCTATTTTAATTGGAGGGTTTGGAAATTGATTAGTTCCTTTAATGTTAGGTGCTCCTGATATAGCTTTTCCTCGAATGAATAATTTAAGTTTTTGATTATTACCTCCGTCATTGTTTTTGTTATTTATATCATCAATGGCTGAGATGGGGGTAGGTACTGGGTGAACTGTGTATCCTCCTTTGGCTTCGTTGATAGGTCATG…	2013-11-20 05:00:07
Tetragnathidae	Tetragnatha	versicolor	JDTGS080-09	09-PROBE-08176	GU679834	Canada	COI-5P	AAGTTTATATTTTTTATTTGGAGTGTGATCAGCTATAGTGGGGACAGCTATAAGAGTTTTAATCCGAATTGAGTTAGGCCAATCTGGAAAATTTATCGGGGATGATCAATTATACAATGTAATTGTAACTGCTCATGCTTTTGTAATAATTTTTTTTATGGTGATACCAATTTTAATTGGGGGCTTTGGAAATTGATTGGTGCCCCTAATATTAGGAGCGCCGGATATAGCTTTTCCTCGGATAAATAACTTAAGTTTTTGGTTGCTACCCCCTTCTCTTTTTATATTGTTTATTTCATCTATAGTAGATGTAGGGGTTGGGGCAGGTTGAACTGTCTATCCCCCCTTATCTTCTTTAGAAGGGCACTCGGGGAGATCTGTAGATTTTGCTATTTTTTC…	2013-11-20 04:48:53
Thomisidae	Xysticus	ellipticus	SPICH117-09	09PROBE-1682-02	GU683798	Canada	COI-5P	AACTTTATATTTATTTTTTGGAGCTTGGTCAGCTATAGTAGGTACTGCAATAAGAGTTTTGATTCGAATAGAGTTGGGAAATGTAGGGAGATTATTAGGAGATGATCATTTATATAATGTTATTGTTACAGCTCATGCTTTTGTTATGATTTTTTTTATAGTAATACCTATTTTAATTGGAGGATTTGGAAATTGATTAGTACCTTTAATATTAGGAGCTCCTGATATATCATTTCCTCGAATGAATAATTTATCCTTTTGATTACTTCCGCCTTCTTTATTTTTATTATTTATATCATCTTTAGTAGAGATAGGTGTAGGGGCTGGATGAACTGTATATCCTCCTTTAGCATCTAGTGTAGGACATATAGGAAGATCTATAGATTTTGCTATTTTTTC…	2013-11-20 04:51:51
Agelenidae	Coras	lamellosus	ERSPI247-09	09EARGUE-0010	HM376097	Canada	COI-5P	AACTTTATATTTAATTTTTGGAGCTTGATCTGCTATAGTTGGTACTGCTATAAGAGTTTTAATTCGAATTGAATTAGGTCAACCAGGGAGATTTTTAGGTGATGATCATCTATATAATGTTATAGTTACAGCTCATGCTTTTGTTATAATTTTTTTTATAGTAATACCTATTTTAATTGGTGGATTTGGAAATTGATTAGTTCCTTTAATATTAGGTGCTCCAGATATAGCTTTTCCTCGAATAAATAATTTGAGTTTTTGATTGTTACCTCCTTCATTATTTTTGTTATTTATTTCTTCTATGATTGAAATAGGTGTTGGGGCAGGGTGAACTATTTATCCTCCTTTAGCTTCTAGAATTGGGCATTTTGGTAGATCTGTAGATTTTGTAATTTTCTC…	2013-11-20 04:47:29
Linyphiidae	Pityohyphantes	costatus	ARONT593-10	CCDB-05259-B10	HQ924468	Canada	COI-5P	TACTTTATATTTTATTTTTGGGGCATGATCAGCTATAGTAGGAACGGCTATAAGAGTGTTAATTCGAATTGAGTTGGGACAAATTAGAAGAGTTTTAGGAAATGATCAACTTTATAATGTAATTGTTACTTCTCATGCTTTTGTAATAATTTTTTTTATAGTAATACCTATTTTAATTGGAGGGTTTGGAAATTGATTAGTTCCTTTAATATTAGGAGCTCCCGATATAGCATTTCCTCGTATAAATAATTTAAGTTTTTGATTACTTCCTCCTTCATTATTATTGTTATTTATTTCATCTATAGTAGAAATAGGAGTTGGGGCAGGTTGAACTGTTTATCCTCCTTTATCTTCATTAGAAGGACATTCTGGGGGATCTGTTGATTTTGCTATTTTTTC…	2013-11-20 04:44:33
Lycosidae	Piratulla	minuta	ERSPI269-09	09EARGUE-0057	GU682549	Canada	COI-5P	AACATTATATTTAATTTTTGGTGTATGATCGGCTATAATTGGAACTGCAATAAGAGTATTAATTCGAATAGAATTAGGGCATTCTGGAAGTTTATTAGGAGATGATCATTTATATAATGTTATAGTAACTGCTCATGCTTTTGTTATAATTTTTTTTATAGTAATACCTATTTTAATTGGGGGCTTTGGAAATTGATTAATTCCTTTAATATTAGGAGCTCCTGATATATCGTTTCCTCGTATAAATAATTTATCATTTTGATTGTTACCACCTTCTTTATTTTTATTATTGATATCTTCTATAGTAGAAATAGGAGTAGGAGCTGGATGAACAGTTTATCCACCTTTAGCTTCTAGAGTAGGTCATATAGGGAGATCTATAGATTTTGCTATTTTTTC…	2013-11-20 04:47:29
Stiphidiidae	Stiphidion	facetum	GBCH10137-13	JX137166	JX137166	Australia	COI-5P	TCTACTAATCATAAGGATATTGGAATTTTGTATTTAATGTTTGGGGCTTGGTCTGCTATGGTAGGAACTGCTATAAGAGTTTTAATTCGTATTGAGTTGGGTCAAGTAGGAAGTTTTTTGGGTGATGATCATTTATATAATGTAATTGTTACTGCTCATGCATTTATTATAATTTTTTTTATAGTGATACCAATTTTAATTGGTGGTTTTGGTAATTGGCTAGTACCATTAATATTAGGAGCTCCTGATATAGCTTTTCCTCGAATAAATAATTTAAGATTTTGATTATTACCTCCTTCATTGTTATTATTATTTATTTCTTCTATAGTTGAGATAGGGGTTGGAGCAGGTTGAACTATTTATCCGCCTTTAGCTTCTACTATTGGGCATGCAGGGAGA…	2013-11-20 05:02:11
Lycosidae	Pardosa	saturatior	GBCH7616-13	JQ746511	JQ746511		COI-5P	AACTTTATATTTAATATTTGGAGTTTGATCAGCTATAATAGGGACTGCTATAAGAGTATTGATTCGAATGGAATTAGGAAATTCTGGAAGATTATTAGGTGATGATCATTTATATAATGTAATAGTTACTGCTCATGCTTTTGTAATGATTTTTTTTATAGTAATACCAATTCTTATTGGGGGTTTTGGAAATTGATTAATTCCTTTAATATTAGGAGCTCCGGATATATCATTTCCTCGAATAAATAATCTTTCTTTTTGATTGTTACCACCTTCTTTATTTTTGTTATCTATATCTTCTATAGTGGAGATAGGAGTTGGTGCTGGATGAACTGTTTATCCTCCTTTAGCATCTACAGTTGGACATATAGGAAGTTCAATGGATTTTGCTATTTTTTC…	2013-11-20 05:01:09
Linyphiidae	Walckenaeria	spiralis	ERSPI270-09	09EARGUE-0059	HM376101	Canada	COI-5P	AAGTTTATATTTTATTTTTGGGGCTTGAGCTGCGATAGTAGGGACGGCAATAAGTGTATTAATTCGAATTGAGCTGGGACAGGTTGGTAGATTACTAGGGGACGATCAGTTATATAATGTTATTGTTACTGCTCATGCTTTTGTTATAATTTTTTTTATAGTTATGCCCATTTTAATTGGGGGATTTGGAAATTGGTTAGTACCTTTAATGTTGGGTGCCCCTGATATGGCTTTTCCTCGTATAAATAATCTAAGATTTTGGTTATTACCCCCCTCTTTATTTTTATTGTTTATTTCTAGTATGGATGAGATGGGGGTAGGGGCAGGATGAACTGTATATCCCCCTCTTTCGTCCTTAGAAGGACATTCTGGAAGTTCAGTAGATTTTGCTATTTTTTC…	2013-11-20 04:47:29
Linyphiidae	Neriene	limbatinella	GBCH11161-13	JN817109	JN817109		COI-5P	ATACCCAAACATAAAGATATTGGGACATTATATTTTATTTTTGGGGCATGAGCTGCTATAGTAGGAACAGCTATAAGAGTTTTAATTCGAATTGAATTAGGTCAGACTGGGAGAATACTAGGAGATGACCAATTATATAATGTAATTGTTACTGCTCATGCTTTTGTTATAATCTTTTTTATAGTTATACCTATTTTGATTGGGGGGTTTGGGAATTGGTTAGTCCCTTTAATATTAGGTGCTCCTGATATAGCATTTCCTCGGATAAATAATTTAAGATTTTGATTATTACCTCCTTCTTTATTTTTATTATTTATTTCTTCTATAGCGGAAATAGGAGTTGGGGCAGGATGAACAGTTTATCCTCCTTTATCTTCTTTAGAGGGTCATTCTGGTAGA…	2013-11-20 05:01:38
Lycosidae	Gladicosa	gulosa	TDWGB844-10	TDWG-0980	HQ979269	United States	COI-5P	AACTTTATATTTAATATTTGGTGTTTGATCAGCAATATTGGGAACTGCAATAAGTGTATTAATTCGAATGGAATTAGGTAATTCTGGAAGATTATTAGGAGATGATCATTTATATAATGTTATAGTTACTGCTCATGCTTTTGTAATAATTTTTTTTATGGTAATGCCAATTCTTATTGGTGGATTTGGAAATTGATTAGTGCCTTTAATATTAGGTGCGCCTGATATATCTTTTCCTCGTATAAATAATCTTTCTTTTTGATTATTACCACCTTCTTTATTTTTATTATCTATATCTTCAATAGTAGAAATAGGAGTAGGAGCTGGTTGAACTGTTTATCCACCTTTAGCTTCTAGAATAGGTCATATAGGAAGTTCTATAGATTTTGCTATTTTTTC…	2013-11-20 04:52:17
Hahniidae	Neoantistea	magna	ERSPI372-09	09EARGUE-0232	GU682475	Canada	COI-5P	GACATTATATTTAATTTTTGGGGCTTGAAGAGCTGCAGTTGGTACTGCTATAAGTTTTTTAATTCGTATTGAATTGGGTCAATTAGGAAGATTTTTAGGGGATGATCATCTATATAATGTAATTGTAACTGCTCATGCTTTTGTTATAATTTTTTTTATAGTGATACCTATTATAATTGGTGGTTTTGGTAATTGATTAGTTCCTTTAATAATTGGGGCTCCTGATATGGCTTTTCCTCGCATAAATAACTTAAGATTTTGATTACTTCCTCCCTCTTTATTATTATTGTTTATTTCTTCTATAGTAGAAATAGGTGTAGGGGCAGGGTGGACTATTTATCCTCCGTTAGCTTCTGTTATGGGCCATAGAGGAAGTTCTGTAGATTTTGCTATTTTTTC…	2013-11-20 04:47:29
Pisauridae	Dolomedes	scriptus	ARONT342-09	01ARONT-F04	GU682876	Canada	COI-5P	AACTTTATATTTTATATTTGGTGTATGGTCTGCTATGGTAGGGACGGCTATAAGAGTATTAATTCGGATAGAGTTAGGGAATTCTGGTAGACTTTTAGGTGATGATCATTTATATAATGTTATAGTTACTGCTCATGCTTTTGTTATGATTTTTTTTATAGTGATACCAATTTTAATTGGTGGTTTTGGAAATTGGTTAGTGCCTTTAATATTAGGTGCTCCTGATATATCATTTCCTCGAATAAATAATTTATCTTTTTGATTATTACCTCCTTCTTTATTTTTATTATTTATATCATCTATAGTAGAGATAGGAGTGGGGGCAGGATGAACTGTATATCCTCCTTTGGCTTCTAGAGTTGGGCATATAGGAAGATCTATAGATTTTGCTATTTTTTC…	2013-11-20 04:44:33
Linyphiidae	Erigone	zographica	SPICH319-09	09PROBE-1978-76	GU684276	Canada	COI-5P	AAGTTTATATTTTGTTTTTGGAGCTTGGGCTGCTATAGTAGGGACAGCAATAAGAGTATTAATTCGTGTTGAGTTAGGTCAAACTGGGAGATTATTAGGGGATGATCAATTGTATAATGTTATTGTTACGGCGCATGCTTTTATTATAATTTTTTTTATAGTTATACCTATTTTGATTGGTGGTTTTGGGAATTGATTAGTCCCTTTAATATTAGGAGCTCCTGATATAGCTTTTCCCCGTATAAATAATTTAAGATTTTGATTATTACCCCCTTCTTTATTATTATTATTTATTTCTAGTATAGATGAAATAGGTGTAGGGGCTGGATGAACTATTTATCCTCCTTTAGCTTCTTTAGAAGGTCATTCTGGTAGCTCTGTTGATTTTGCAATTTTTTC…	2013-11-20 04:51:51
Salticidae	Evarcha	hoyi	ARONT188-09	CCDB-04287-H09	HM434057	Canada	COI-5P	AACTTTATATTTAATTTTTGGAGCTTGAGCTGCTATAGTAGGTACTGCTATGAGAGTATTAATTCGAATAGAATTAGGACAGACTGGAAGATTTTTAGGAAATGAACATTTATATAATGTTATTGTTACGGCCCATGCGTTTGTTATAATTTTTTTTATAGTAATACCGATTATAATCGGTGGTTTTGGTAATTGATTGGTCCCGCTAATATTAGGAGCTCCGGATATAGCTTTTCCTCGTATGAATAACTTAAGATTTTGATTGTTGCCCCCTTCTTTAATGTTATTATTTATTTCTTCTATAGCTGAAATAGGAGTGGGAGCTGGGTGAACAGTATATCCTCCTTTAGCTTCTATTGTAGGGCATAATGGAAGATCTGTAGATTTTGCTATTTTTTC…	2013-11-20 04:44:33
Linyphiidae	Baryphyma	gowerense	ARONT514-10	CCDB-04290-D02	HQ924405	Canada	COI-5P	AAGTTTATATTTTGTGTTTGGGGCTTGAGCTGCTATAGTAGGAACGGCAATAAGAGTTTTAATTCGTGTTGAGTTGGGACAAATTGGAAGACTACTAGGTGATGATCATTTGTATAATGTGATTGTAACGGCTCATGCTTTTGTTATAATTTTTTTTATGGTTATACCTATTTTGATTGGGGGTTTTGGTAATTGGTTAGTGCCTTTGATATTAGGGGCTCCTGATATGGCATTCCCTCGAATGAACAATTTAAGATTCTGATTATTACCCCCTTCTTTATTACTTTTATTTATTTCAAGAATAGATGAGATAGGAGTTGGGGCTGGGTGAACTGTGTATCCTCCTCTTGCATCTTTGGAGGGGCATTCTGGAAGTTCTATGGATTTTGCTATTTTTTC…	2013-11-20 04:44:33
Gnaphosidae	Gnaphosa	brumalis	SPICH213-09	09PROBE-1803-01	GU683954	Canada	COI-5P	AACTTTATATTTATTATTTGGATCTTGAGCTGCTATAGTAGGAACTGCGATAAGAGTATTAATTCGTATGGAATTAGGACAAACAGGAAGTTTACTAGGAGATGATCATCTTTATAATGTAATTGTTACAGCTCATGCATTTGTAATAATTTTTTTTATGGTAATACCAATTTTAATTGGGGGATTTGGAAATTGATTAGTTCCTTTAATGTTAGGAGCTCCCGATATAGCTTTTCCTCGAATGAATAATTTAAGATTTTGATTATTACCCCCTTCTCTAATTTTATTATTTATTTCATCTATAGTTGAAATAGGGGTAGGAGCAGGATGAACTGTTTATCCTCCATTAGCTTCGGGATTGGGTCATCCTGGAAGAGCAATAGATTTTGCTATTTTTTC…	2013-11-20 04:51:51
Philodromidae	Philodromus	rufus vibrans	RBCH106-04	RBAR-SP301	DQ127426	Canada	COI-5P	AATCATAAAGATATTGGGACTTTATATTTAATTTTTGGTGCTTGGGCAGCAATAGTTGGTACAGCAATAAGTGTATTAATTCGAATAGAATTAGGACAAGTAGGTAAATTTTTAGGTGATGATCATTTGTATAATGTTATTGTTACTGCTCATGCATTTGTCATAATTTTTTTTATAGTAATACCTATTTTAATTGGTGGATTTGGAAATTGATTAGTTCCTTTAATATTAGGTGCCCCAGATATAGCATTTCCTCGAATAAATAATTTAAGTTTTTGATTACTTCCTCCATCATTATTATTATTATTTATTTCTTCTATAGTTGAAATAGGAGTTGGTGCTGGTTGAACAGTTTATCCTCCTTTAGCATCTGCTACAGGTCATGCTGGAAGTGCTGTT…	2013-11-20 04:57:04
Thomisidae	Xysticus	gulosus	ARONT170-09	CCDB-04287-G03	GU682618	Canada	COI-5P	AACATTATATTTATTATTTGGAGCTTGATCGGCTATAGTTGGAACTGCAATAAGAGTATTAATTCGAATAGAGTTGGGGAATGTGGGAAGATTATTAGGAAATGATCATTTATATAATGTAATTGTTACAGCTCATGCTTTTGTGATAATTTTTTTTATAGTAATACCTATTTTGATTGGTGGATTTGGAAATTGATTGGTTCCGTTAATATTAGGAGCTCCTGATATATCTTTTCCTCGAATAAATAATTTATCTTTTTGATTACTTCCACCTTCATTGTTTTTATTATTTATATCATCTATAGTGGAAATAGGTGTAGGGGCTGGATGAACTGTTTATCCTCCTTTAGCATCAAGTTTAGGACATATAGGAAGATCTATGGATTTTGCAATTTTTTC…	2013-11-20 04:44:33
Phyxelididae	Ambohima	zoky	GACAC555-12	JF411091	JF411091		COI-5P	AACTTTATATTTAATATTTGGAGCTTGATCTTCTATAGTGGGTACTTCTATAAGTGTTTTGATTCGAGTAGAATTAGGACAATCTGGGAGATTGTTAGGGGATGAGCAGTTGTATAATGTTATTGTTACTGCTCATGCTTTTGTAATGATTTTTTTTATAGTTATACCAATTTTAATTGGTGGATTTGGAAATTGATTAGTTCCTTTAATATTAGGAGCTCCAGATATAGCTTTTCCTCGAATAAATAATTTAAGATTTTGATTATTGCCTCCTTCTTTAATATTTTTATTTATTTCTTCAATAGTAGAAATAGGTGTAGGAGCTGGGTGGACAATTTATCCTCCATTAGCTTCTATTTTAGGGCATTCAAGAAGTGCTATAGATTTTACTATTTTTTC…	2013-11-20 04:59:48
Pisauridae	Dolomedes	raptor	GBCH11077-13	JN817193	JN817193		COI-5P	ATTCATAAAGATATTGGAACTTTATATTTAATATTTGGTGTTTGATCTGCTATAGTAGGTACAGCTATAAGTGTATTAATTCGAATAGAATTAGGAAATTCTGGTAGACTTTTAGGTGATGATCATTTATATAATGTTATAGTTACTGCTCATGCTTTTGTGATAATTTTTTTTATAGTAATACCAATTTTAATTGGTGGGTTTGGAAATTGATTAGTTCCTTTAATATTAGGTGCTCCTGATATGTCTTTTCCTCGAATAAATAACTTATCTTTTTGATTATTACCTCCTTCTTTGTTTTTATTATTTATATCTTCTATAGTGGAAATAGGAGTTGGAGCAGGATGAACTGTTTATCCTCCTTTAGCTTCTAGAATTGGTCATATAGGAAGATCAATA…	2013-11-20 05:01:53
Gnaphosidae	Micaria	elizabethae	ERSPI341-09	09EARGUE-0147	HM376105	Canada	COI-5P	AACTTTGTATTTAATTTTTGGAGCTTGAGCTGCAATAGTAGGAACAGCAATAAGAGTATTAATTCGAATAGAATTAGGACAATCTGGTAGATTTTTAGGAGATGATCATTTATATAATGTCATTGTTACTGCTCATGCTTTTGTAATAATTTTTTTTATAGTTATACCAATTATAATTGGTGGTTTTGGAAATTGATTGGTTCCTTTAATATTAGGGGCACCTGATATGGCTTTTCCTCGCATAAATAATTTGAGTTTTTGATTATTACCTCCTTCATTAATTTTATTATTTATTTCTTCTATAGTGGAAATAGGTGTAGGAGCTGGATGAACTGTTTATCCACCTTTGGCTTCTAGTATAGGACATGCTGGTAGTGCTATAGATTTTGCTATTTTTTC…	2013-11-20 04:47:29
Araneidae	Araneus	trifolium	ARONT280-09	01ARONT-A02	GU682656	Canada	COI-5P	TACTTTATATTTGATTTTTGGAGCTTGAGCAGCTATAGTCGGAACAGCTATAAGAGTATTAATTCGGATTGAATTAGGTCAACCTGGGAGATTTATGGGTGATGATCAACTTTATAATGTAATTGTAACTGCACATGCGTTTGTTATAATTTTTTTTATGGTGATGCCTATTTTAATTGGGGGTTTTGGGAATTGATTGGTTCCTTTAATATTAGGGGCTCCTGATATAGCGTTTCCACGAATAAATAATTTAAGATTTTGGTTACTTCCTCCTTCTTTATTTCTTCTAATTGTATCTTCTATAGTTGAAATGGGTGTAGGGGCAGGTTGAACTGTATATCCCCCTTTGGCTGGTCTTGAAGGACATGCTGGTAGGTCTGTAGATTTTGCAATTTTTTC…	2013-11-20 04:44:33
Lycosidae	Piratulla	canadensis	SAPIT172-08	SD0406SG203	KF368671	Canada	COI-5P	TACGTTATATTTAATTTTTGGAGTTTGATCAGCTATAATTGGTACAGCTATAAGTGTATTAATTCGAATAGAATTAGGACATCCAGGAAGTTTATTAGGAGATGATCATTTATATAATGTTATAGTTACTGCTCATGCTTTTGTTATAATTTTTTTTATAGTAATACCCATTTTAATTGGTGGTTTTGGAAATTGATTAGTCCCTTTAATATTAGGAGCTCCTGATATATCATTTCCTCGAATAAATAATTTATCTTTTTGATTATTACCTCCTTCTTTATTTTTATTGTTAATATCTTCAATGGTTGAAATAGGAGTTGGGGCAGGATGGACAGTATATCCTCCTTTAGCATCTAGAATTGGACATATAGGAAGTTCAATAGATTTTGCTATTTTTTC…	2013-11-20 04:55:29
Dictynidae	Dictyna	major	SPICH163-09	09PROBE-1711-03	GU683819	Canada	COI-5P	TACTTTATATTTATTATTTGGAGCTTGGGCTGCTATAGTAGGAACTGCAATAAGAGTGTTAATTCGAATTGAACTGGGTCAACCTGGGAGATTTTTAGGAAATGATCAAATTTATAATGTTATAGTTACTGCTCATGCTTTTGTTATAATTTTTTTTATAGTAATACCAATTTTAATTGGTGGTTTTGGAAATTGGTTGGTTCCTTTAATGTTAGGAGCTCCTGATATGGCTTTTCCTCGAATGAATAATTTAAGATTTTGATTATTACCTCCTTCTTTATTATTATTGTTTATTTCTTCTATAGTTGAGATAGGTGTTGGAGCGGGATGGACTATTTACCCTCCTTTGGCTTCCTTAGTTGGACATTCGGGCAGATCTGTAGATTTTGCAATTTTTTC…	2013-11-20 04:51:51
Phyxelididae	Ambohima	ranohira	GACAC561-12	JF411097	JF411097		COI-5P	TACTTTATATTTAATGTTTGGGGCTTGGTCTTCTATAGTGGGGGCTGCTATAAGTGTTTTAATTCGAGTGGAATTAGGGCAATCAGGAAGATTGCTAGGTGATGATCAATTATATAATGTTATTGTTACTGCTCATGCTTTTGTAATAATTTTTTTTATGGTTATACCTATTTTGATTGGTGGGTTTGGAAATTGATTGGTTCCTTTAATGTTAGGTGCTCCAGATATGGCTTTTCCTCGAATGAATAATTTAAGATTTTGATTATTACCACCTTCTTTAATATTTTTATTTATTTCTTCAATAGTAGAAATAGGTGTAGGGGCTGGATGAACAATTTATCCTCCGTTAGCTTCTATTTTAGGACATTCAGGGTGTGCTGTGGATTTCACTATTTTTTC…	2013-11-20 04:59:48
Thomisidae	Xysticus	labradorensis	KKCHE876-09	HLC-26845	KF369059	Canada	COI-5P	GACTTTATATTTATTATTTGGTGCTTGATCGGCTATAGTTGGTACTGCAATAAGAGTTTTAATTCGTATAGAGTTAGGAAATGTGGGTAGATTATTAGGTAATGACCATTTATATAATGTTATTGTTACAGCTCATGCTTTTGTAATAATTTTTTTTATAGTGATACCAATTTTAATTGGGGGTTTTGGAAATTGGTTAGTGCCTTTAATGTTAGGAGCTCCTGATATATCTTTTCCTCGAATAAATAATTTATCTTTTTGACTTCTTCCTCCTTCATTATTTTTATTATTTATATCTTCTATAGTGGAAATAGGTGTAGGAGCGGGATGAACTGTTTATCCTCCTTTAGCTTCTAGTGTTGGGCATATAGGAAGATCTATAGATTTTGCTATTTTTTC…	2013-11-20 04:54:34
Tetragnathidae	Meta	ovalis	ARONT454-09	CCDB-04289-G09	GU682955	Canada	COI-5P	TACGTTATATTTTGTTTTTGGGGCTTGAGCTGCTATAGTGGGTACTGGGATAAGAGTATTAATCCGGATTGAATTAGGGCAATCAGGGAGATTATTGGGGGATGACCAGTTGTATAATGTAATTGTAACGGCGCATGCTTTTGTAATAATTTTTTTTATGGTGATACCGGTTTTAATTGGAGGATTTGGTAATTGGTTGGTCCCTTTAATGTTGGGTGCTCCTGATATGGCTTTTCCACGGATGAATAATTTAAGTTTTTGGTTATTACCCCCTTCATTTTTTTTACTATTAATTTCTTCAATAGTGGATATGGGAGTTGGGGCAGGTTGGACTATTTATCCCCCTCTTGCGTCTTTAGATGGGCATTCTGGGAGCTCGATGGATTTTGCTATTTTTTC…	2013-11-20 04:44:33
Thomisidae	Xysticus	discursans	ARONT691-10	CCDB-05156-G01	HQ924549	Canada	COI-5P	AACGTTATATTTATTGTTTGGAGCTTGGTCAGCTATAGTTGGGACTGCAATAAGAGTTTTGATTCGTATAGAGTTGGGAAATGTAGGAAGATTATTAGGAAATGATCATTTATATAATGTGATTGTTACAGCTCATGCTTTTGTAATGATTTTTTTTATAGTAATACCTATTCTTATCGGTGGGTTTGGGAATTGGTTGGTTCCTTTAATATTAGGGGCTCCTGATATATCTTTTCCTCGTATAAATAATTTATCTTTTTGATTACTTCCTCCTTCATTATTTTTATTATTTATATCATCTATAGTGGAAATAGGTGTAGGAGCTGGTTGAACTGTTTACCCTCCTTTGGCGTCGAGTTTAGGGCATATGGGAAGATCCATGGATTTTGCTATTTTTTC…	2013-11-20 04:44:33
Theridiidae	Thymoites	oleatus	SPICH338-09	09PROBE-1978-95	GU684347	Canada	COI-5P	AACATTATACTTAATATTTGGAGCTTGATCAGCTATAGTAGGTATAGCTATAAGAGTATTAATTCGAATTGAATTAGGTCAATCTGGTAGATTTTTAGGAGATAATCAATTATATAATGTAATTGTAACATCACATGCTTTTGTTATAATTTTTTTTATAGTAATACCAATTTTAATTGGAGGATTTGGAAATTGGTTAATTCCTTTAATATTAGGTGCTCCTGATATAGCATTTCCTCGTATAAATAATTTAAGATTTTGATTATTACCTCCTTCTTTATTATTATTATTTATTTCTTCAATAGTAGAAATAGGAGTTGGATCTGGTTGAACTATATATCCACCTTTATCTTCATTAGATGGTCATAGTGGGAGATCTGTAGATTTTGCTATTTTTTC…	2013-11-20 04:51:51
Liocranidae	Agroeca	pratensis	ERSPI215-09	08EARGUE-0215	KP652411	Canada	COI-5P	TACTTTATATTTAATATTTGGGGCTTGAGCTGCTATAGTTGGTACTGCAATAAGTGTTTTAATTCGAATGGAGTTAGGGCAATCTGGTAGATTATTAGGAGATGATCATTTATATAATGTTGTAGTTACTGCTCATGCTTTTGTTATGATTTTTTTTATAGTTATACCTATTTTAATTGGTGGTTTTGGTAATTGGTTAGTTCCTTTAATATTAGGAGCTCCTGATATAGCTTTTCCTCGTATAAATAATTTGAGTTTTTGATTGTTACCTCCTTCATTGATATTGTTATTTATTTCTTCTATAGCTGAAATAGGAGTGGGTGCTGGTTGAACTGTTTATCCTCCTTTAGCTTCAGGGGTTGGGCATGTTGGTAGAGCTATGGATTTTGCTATTTTTTC…	2013-11-20 04:54:17
Salticidae	Sitticus	pubescens	RBCH101-04	RBAR-SP293	DQ127421	Canada	COI-5P	AATCATAAAGATATTGGAACATTATATTTAATTTTTGGTGCTTGGTCTGCAATAGTAGGAACAGCTATAAGAGTTTTGATTCGAATAGAATTAGGTCAAACTGGTCATTTTTTGGGAAATGATCATTTGTATAATGTGGTTGTTACTGCTCATGCTTTTGTTATAATTTTTTTTATAGTTATACCAATTATAATTGGTGGTTTTGGAAATTGATTAGTTCCTTTGATACTAGGAGCTCCTGATATAGCTTTTCCTCGCATAAATAATTTAAGATTTTGGTTATTACCTCCTTCGCTATTTTTGTTATTTATTTCATCCATAGCTGAGATGGGAGTAGGGGCAGGTTGAACTGTGTATCCTCCTTTAGCTTCTGTTGTTGGTCATAATGGAAGTTCAGTA…	2013-11-20 04:57:04
Linyphiidae	Lepthyphantes	alpinus	SPICH370-09	09PROBE-1978-127	GU684242	Canada	COI-5P	GTCTTTATATTTTATTTTTGGTGCTTGAGCTGCTATAGTGGGGACGGCTATAAGAGTTTTAATTCGAATTGAGTTAGGACAAACAGGAAGAATGTTGGGGGATGATCAACTTTATAATGTTATTGTTACAGCACATGCTTTTGTTATAATTTTTTTTATAGTTATGCCTATTTTAATTGGGGGATTTGGAAATTGGTTAGTTCCTTTAATGTTGGGTGCTCCTGATATAGCTTTTCCTCGCATAAATAATTTAAGATTCTGATTACTACCCCCTTCTTTACTGTTACTATTTATTTCAAGAATAGTAGAAATAGGGGTGGGGGCAGGGTGAACTGTATACCCCCCTCTTGCTTCTTTGGAAGGTCATGCTGGTAGTTCTGTCGATTTTGCTATTTTTTC…	2013-11-20 04:51:51
Dictynidae	Cicurina	brevis	ARONT442-09	CCDB-04289-F09	GU682909	Canada	COI-5P	AATTTTGTATTTAATTTTTGGAGCTTGATCTGCTATAGTAGGAACAGCTATAAGAGTATTAATTCGTATTGAGTTGGGACAACCGGGAAGATTATTAGGAGATGATCATTTATATAATGTAGTAGTTACTGCTCATGCTTTTGTTATGATTTTTTTTATAGTGATACCAATTTTGATTGGTGGTTTCGGGAATTGATTGGTGCCTTTAATGTTAGGGGCTCCAGATATAGCATTTCCTCGAATGAATAATTTAAGATTTTGACTTTTACCCCCTTCTTTATTTTTATTATTTATTTCTTCTATAGCTGAAATAGGTGTAGGGGCTGGTTGAACTATTTATCCACCTCTGGCTTCCAGAATAGGGCATTCTGGAAGCTCTGTGGATTTTGCTATTTTTTC…	2013-11-20 04:44:33
Linyphiidae	Diplocentria	rectangulata	SPICH407-09	09PROBE-1978-164	GU684188	Canada	COI-5P	AAGTTTATATTTCATTTTTGGGGCTTGAGCTGCTATGGTAGGGACGGCAATAAGAGTATTAATTCGAATTGAACTAGGTCAAATTGGGAGATTATTGGGAGATGATCAATTATATAATGTTATTGTTACGGCTCATGCTTTTGTTATAATTTTCTTTATGGTTATACCTATTTTGATTGGTGGGTTTGGTAATTGATTAGTACCCCTAATATTAGGGGCGCCGGATATAGCTTTTCCTCGTATAAATAATTTAAGATTTTGGTTATTGCCCCCTTCCTTATTATTATTATTTATTTCAAGTATAGATGAAATGGGGGTTGGGGCAGGATGAACTGTGTATCCTCCTCTTGCTTCTTTGGAAGGGCATTCTGGCAGCTCTGTGGATTTTGCTATTTTTTC…	2013-11-20 04:51:51
Theraphosidae	Aphonopelma	sp. 1 SEM-2008	GBCH2389-08	EU523754	EU523754		COI-5P	CTGCGATGATTCTATTCCACTAATCATAGGGATATTGGGAGCTTGTATTTTTTTTTTGGGGTGTGATCGGCGATAGTGGGGACTGCAATGAGAGTGATTATTCGTGTAGAGTTGGGGCAGGTGGGCAGATTATTGGGAGATGACCATTTGTATAATGTAATTGTGACTGCGCATGCTTTAGTGATAATTTTTTTTATGGTCATACCTATTTTGATTGGGGGGTTTGGAAATTGATTGATTCCTTTGATGTTAGGATCACCGGATATGGCTTTTCCTCGAATGAATAATTTGAGTTTTTGGCTTTTACCACCTTCTTTGTTTCTTTTGGTGATTTCTTCTTTAATTGATATGGGGGTAGGTGCAGGGTGAACTATTTACCCCCCTTTATCATCATTGGTT…	2013-11-20 04:57:26
Salticidae	Naphrys	pulex	ARONT071-09	09ONTGAB-183	GU682836	Canada	COI-5P	AACATTATATTTGATTTTTGGTGCTTGATCAGCTATAGTAGGTACGGCTATAAGAGTTTTGATTCGAATAGAGTTGGGACAGACTGGTAATTTTTTGGGAAATGATCATTTATATAATGTCATTGTAACTGCTCATGCTTTTGTTATGATTTTTTTTATAGTAATACCTATTTTGATTGGTGGTTTTGGTAATTGATTAGTGCCATTAATATTAGGGGCTCCTGATATAGCTTTTCCTCGGATGAATAATTTGAGATTTTGGTTATTACCCCCTTCATTAATACTCTTATTTATATCTTCAATAGTGGAGATAGGGGTAGGAGCAGGGTGAACAGTGTATCCCCCATTAGCTTCTGTTGTAGGTCATAATGGAAGATCTGTTGATTTTGCTATTTTTTC…	2013-11-20 04:44:33
Philodromidae	Tibellus	oblongus	GBCH11032-13	JN817239	JN817239		COI-5P	ATAATTTTTGGAGCGTGAGCTGCTATGGTAGGTACTGCAATAAGTGTATTAATTCGTATAGAATTAGGACAAGTTGGTAAGTTTTTAGGTGATGATCATTTATATAACGTAATTGTTACTGCACATGCATTCGTAATAATTTTTTTTATAGTAATACCTGTTTTAATTGGTGGATTTGGAAATTGATTAGTACCTTTAATATTGGGGGCACCTGATATAGCTTTTCCTCGAATAAATAATTTAAGATTTTGATTACTTCCCCCTTCATTATTATTATTATTTATTTCATCAATAGTAGAGATGGGGGTTGGGGCTGGTTGAACAGTGTATCCACCTTTAGCATCGTTAACAGGTCATGCTGGAAGCGCAGTAGATTTTGCAATCTTCTCTTTACATTTA…	2013-11-20 05:02:06
Agelenidae	Agelenopsis	emertoni	ARONT059-09	09ONTGAB-171	GU682803	Canada	COI-5P	TACTTTATATTTGATTTTTGGTGCTTGGTCTGCAATAGTAGGAACAGCAATAAGAGTTTTGATTCGGATTGAATTAGGTCAACCTGGGAGATATTTAGGTGATGATCATCTTTATAATGTTATTGTTACTGCTCATGCTTTTGTTATAATTTTTTTTATAGTAATACCTATTTTAATTGGAGGTTTTGGGAATTGATTAGTACCTTTGATATTAGGGGCTCCTGATATGGCATTTCCTCGTATAAATAATTTAAGATTTTGGTTATTACCACCCTCTTTATTTTTGTTATTCATTTCTTCTATAGTTGAGATAGGGGTAGGTGCAGGTTGGACAGTTTACCCTCCTTTGGCTTCTATTGTTGGTCATGCTGGGAGTTCAGTGGATTTTGCTATTTTTTC…	2013-11-20 04:44:33
Dictynidae	Cicurina	pallida	ERSPI249-09	09EARGUE-0016	GU682563	Canada	COI-5P	TATTTTGTATTTAATTTTTGGATCATGATCTGCTATAGCAGGAACAGCTATAAGAGTATTAATTCGGGTAGAATTAGGTCAACCTGGTAGATTATTAGGGGATGATCATTTATATAATGTGGTTGTTACTGCTCATGCTTTTGTTATAATTTTTTTTATAGTAATACCAATTTTAATTGGTGGGTTTGGAAATTGACTAGTTCCTTTAATATTAGGGGCTCCTGATATAGCTTTTCCTCGCATAAATAATCTAAGATTTTGGCTTTTACCGCCTTCTTTATATTTATTATTTATTTCTTCTATAGCTGAAATGGGTGTAGGGGCTGGTTGGACTATTTATCCCCCTTTAGCTTCTGGAGTTGGTCATTCTGGGAGATCAGTAGATTTTGCTATTTTTTC…	2013-11-20 04:47:29
Phyxelididae	Vytfutia	sp. 1 HMW-2012	GACAC586-12	JF411122	JF411122		COI-5P	TACTTTGTATTTAATGTTTGGATCTTGATCTGCTATAGTAGGAACAGCAATAAGAGTATTGATTCGAGCTGAGTTAGGTCAACCTGGGAGATTATTAGGGGATGATCATCTTTATAATGTAGTTGTAACTGCCCATGCTTTTATTATAATTTTTTTTATAGTGATACCTATTTTGATTGGTGGTTTTGGAAATTGACTTATTCCTTTAATATTAGGAGCTCCTGATATGGCGTTTCCTCGAATAAATAATTTAAGTTTTTGATTATTGCCCCCTTCTTTATTTATATTATTTATTTCTTCTTTAGTGGAAATAGGGGTTGGTGCTGGGTGAACTGTATACCCGCCATTGGCGGGGTCATTAGGACATTTTGGGTCGTCTATAGATTTTGCAATTTTTTC…	2013-11-20 04:59:49
Linyphiidae	Porrhomma	convexum	SPIEU153-10	BGSPI-03-D01	HQ975060	Bulgaria	COI-5P	GACATTATATTTAGTTTTTGGGGCTTGAGCTGCAATAGTTGGGACGGCTATAAGAGTATTAATTCGAGTTGAGTTAGGACAGACAGGGAGAATATTAGGAGATGATCATTTATATAATGTTATTGTAACGGCTCATGCATTTGTTATAATTTTTTTTATGGTTATACCTATTTTAATTGGGGGATTTGGAAATTGGTTAGTGCCTTTAATGCTAGGGGCTCCTGATATAGCATTTCCACGGATAAATAATTTAAGTTTTTGACTTTTACCCCCTTCGTTATGTATATTATTTATATCCTCTATAGTAGAAATAGGTGTTGGAGCAGGATGAACTATTTATCCTCCTTTGGCTTCTTTAGAAGGACATGGGGGAAGTTCTGTAGATTTTGCTATTTTTTC…	2013-11-20 04:51:52
Salticidae	Pellenes	montanus	RBCH016-04	RBAR-P050	DQ127512		COI-5P	AATCATAAAGATATTGGGACTTTATATTTAATTTTTGGTGTTTGGGCTGCAATAGTAGGAACTGCTATAAGAGTATTAATTCGATTAGAATTAGGTCAGACTGGAAGATTTTTAGGAAATGATCATTTGTATAATGTTATTGTTACTGCTCATGCTTTTGTTATAATTTTTTTCATAGTAATACCAATTTTGATTGGAGGCTTTGGGAATTGATTAGTTCCTTTAATATTAGGAGCTCCTGATATAGCTTTTCCTCGTATAAATAATTTAAGTTTTNGATTATTACCTCCTTCTTTATTATTATTGTTTATTTCTTCTATAGTAGAAATAGGAGTAGGGGCTGGATGAACAGTATATCCACCATTAGCTTCAGTAATAGGACATGGAGGGAGATCTGTG…	2013-11-20 04:57:04
Lycosidae	Schizocosa	crassipalpata	ERSPI213-09	08EARGUE-0213	KP656498	Canada	COI-5P	AACTTTATATTTAATATTTGGTGTTTGGTCTGCAATATTAGGGACTGCTATAAGTGTGTTGATTCGAATGGAACTAGGTAATTCTGGAAGTTTATTAGGAGATGATCATTTATATAATGTTATAGTTACTGCTCATGCTTTTGTGATGATTTTTTTTATAGTAATACCAATTCTTATTGGTGGTTTTGGTAATTGATTGGTTCCTTTAATATTAGGTGCTCCTGATATATCATTTCCTCGTATAAATAATCTTTCTTTTTGATTGTTGCCACCTTCTTTGTTTTTATTATCTATATCGTCTATAGTGGAAATAGGGGTAGGGGCCGGATGAACTGTTTATCCACCTTTAGCTTCTAGAATAGGACATAGAGGGAGTTCTATGGATTTTGCTATTTTTTC…	2013-11-20 04:54:17
Corinnidae	Phrurotimpus	borealis	ERSPI273-09	09EARGUE-0077	GU682552	Canada	COI-5P	TACTTTATATTTATTGTTTGGTTCGTGATCAGCGATAGTTGGTACTGCTATAAGTGTAATTATTCGAATGGAATTAGGACAAGTAGGTAGATTATTAGGAGATGATCATTTATATAATGTGATTGTAACAGCACATGCTTTTATTATAATTTTTTTTATAGTTATACCTATTTTAATTGGGGGTTTTGGAAATTGATTAATTCCTTTAATATTAGGAGCACCTGATATAGCTTTTCCTCGAATGAATAATTTAAGATTTTGATTATTACCCCCATCATTAATTTTGTTATTTATTTCTTCTATAGCTGAGATAGGAGTTGGAGCAGGGTGAACCGTTTATCCACCATTAGCTTCTAGAGTTGGACATTCTGGGAGTGCTATGGATTTTGCTATTTTTTC…	2013-11-20 04:47:29
Dictynidae	Emblyna	sp. 8GAB	ARONT482-10	CCDB-04290-A06	HQ924381	Canada	COI-5P	AACTTTATATTTATTGTTTGGGGCTTGAGCTGCTATAGTTGGTACTGCAATGAGTGTATTAATTCGAATTGAATTAGGTCAACCTGGGAGATTTTTGGGAAATGATCAAATATATAATGTTATAGTTACTGCTCATGCTTTTGTTATAATTTTTTTTATAGTGATACCAATTTTGATTGGGGGTTTTGGAAATTGATTAGTTCCTTTAATATTAGGGGCTCCTGATATAGCTTTTCCTCGTATAAATAACTTAAGATTTTGATTGTTGCCTCCTTCTTTATTATTGTTGTTTATTTCATCTATAGTTGAAATAGGAGTAGGGGCGGGATGAACAATTTATCCACCATTGGCTTCTATTACTGGTCATTCAGGGAGATCTGTAGATTTTGCTATTTTTTC…	2013-11-20 04:44:33
Linyphiidae	Scironis	tarsalis	ARONT703-10	CCDB-05156-H01	HQ924561	Canada	COI-5P	AAGTTTGTATTTTGTTTTTGGGGCTTGAGCTGCTATGGTGGGTACAGCTATAAGAGTTTTGATTCGAGTTGAGTTAGGGCAAGTTGGAAGTTTATTAGGGGATGACCAGTTATATAATGTTATTGTAACAGCTCATGCATTTGTTATGATTTTTTTTATAGTGATACCTATTTTAATTGGGGGGTTTGGGAATTGGTTGGTCCCTATAATATTAGGGACTCCGGATATAGCTTTTCCTCGAATGAATAATTTAAGATTTTGGTTGTTACCTCCTTCTCTATTTTTGTTATTTATTTCAAGAATAGATGAGATAGGAGTGGGAGCTGGTTGAACAGTGTATCCTCCTCTTGCTTCTTTAGAGGGGCATTCAGGGAGATCTGTTGATTTTGCTATTTTTTC…	2013-11-20 04:44:33
Gnaphosidae	Drassodes	mirus	KKCHE1064-09	07CHU-AR-0257	GU683739	Canada	COI-5P	TACTTTATATTTTTTATTTGGATTATGGTCTTCTATAGTGGGTACGGCTATAAGAGTATTGATTCGTATGGAATTAGGGCAATCTGGAAGATTATTGGGAGATGATCATTTATATAATGTAATTGTTACTGCTCATGCTTTTGTTATGATTTTTTTTATAGTTATACCTATTTTAATTGGTGGTTTTGGTAATTGATTAGTTCCTTTAATATTAGGTGCTCCTGATATAGCTTTTCCTCGAATAAATAATTTAAGATTTTGATTATTACCTCCTTCATTAGTTTTATTATTTATTTCTTCTATAGCTGAGATAGGGGTGGGGGCTGGTTGAACGGTTTATCCTCCTTTAGCTTCTAATATTGGTCATGCTGGAAGTGCTATGGATTTTGCTATTTTTTC…	2013-11-20 04:49:08
Linyphiidae	Incestophantes	washingtoni	SPICH290-09	09PROBE-1978-47	GU684325	Canada	COI-5P	TTCTTTATATTTTATTTTTGGAGCTTGAGCTGCTATAGTAGGGACTGCTATAAGAGTATTGATTCGAATTGAGTTAGGTCAAACAGGGAGAATATTGGGCGATGACCAGTTATATAATGTTATTGTTACAGCTCATGCTTTTGTTATAATTTTTTTTATAGTTATACCAATTTTAATTGGTGGGTTTGGAAATTGGTTAGTACCTTTGATGTTAGGAGCCCCTGATATAGCTTTTCCACGAATAAATAACTTGAGATTTTGGTTATTACCCCCTTCTTTATTATTATTGTTTATTTCGAGTATAGTTGAGATAGGAGTTGGGGCTGGGTGAACTGTGTATCCCCCTCTTGCTTCTCTAGAGGGGCATGCTGGTAGTTCTGTTGATTTTGCTATTTTTTC…	2013-11-20 04:51:51
Dictynidae	Emblyna	sublata	ARONT678-10	CCDB-05156-E12	HQ924537	Canada	COI-5P	AACTTTATATCTATTGTTTGGAGCTTGAGCTGCTATAGTGGGAACTGCTATAAGAGTATTGATTCGAATTGAGTTAGGGCAACCTGGAAGATTTTTAGGTAATGATCAAATATATAATGTTATAGTAACGGCTCATGCGTTTGTTATGATTTTTTTTATAGTAATACCGATTTTAATTGGAGGATTTGGAAATTGGTTAGTTCCTTTAATATTAGGAGCTCCTGATATAGCTTTTCCTCGAATAAATAATTTAAGATTTTGATTATTACCTCCTTCTTTATTATTGTTGTTTATTTCTTCTATAGTTGAAATAGGTGTGGGGGCAGGATGAACTATTTATCCTCCTTTGGCTTCTGTGGTCGGTCATTCAGGAAGATCTGTGGATTTTGCTATTTTTTC…	2013-11-20 04:44:33
Philodromidae	Thanatus	striatus	UAMIC1655-13	UAM:Ento:113452	KU876346	United States	COI-5P	AACTTTATATTTAATTTTTGGTGCTTGGGCTGCAATAGTGGGAACTTCAATAAGAGTATTAATTCGAATAGAATTAGGACAAGTAGGTAAGTTTTTGGGAGATGATCAGTTATATAATGTAATTGTTACGGCTCATGCATTTGTTATAATTTTTTTTATAGTAATACCGGTATTGATCGGAGGGTTTGGAAATTGACTAGTGCCCTTAATATTAGGTGCCCCTGATATAGCTTTTCCTCGAATGAATAATTTAAGTTTTTGGTTGTTACCTCCTTCATTAATATTATTATTTATTTCGTCTATAGTTGAAATAGGAGTTGGGGCAGGTTGGACTGTTTATCCTCCATTAGCTTCATTGACTGGGCATGCTGGAAGTGCAGTTGATTTTGCAATTTTTTC…	2013-11-20 05:01:43
Linyphiidae	Erigone	autumnalis	ARONT804-10	CCDB-05292-H07	HQ924649	Canada	COI-5P	TAGTTTATATTTTATTTTTGGTGCATGATCTGCTATAGTAGGGACAGCGATAAGAGTTTTAATTCGAATTGAATTAGGTCAAACTGGTAGTTTATTAGGTGATGACCAATTATATAATGTTATTGTTACTGCTCATGCTTTTATTATAATTTTTTTTATAGTAATACCTATTTTAATTGGAGGGTTTGGAAATTGGTTAGTACCATTAATGTTGGGTGCTCCTGATATAGCTTTTCCTCGAATAAATAATTTAAGTTTTTGGTTATTACCCCCTTCTTTATTATTATTATTTATTTCTAGAATGGACGAAATAGGAGTAGGAGCAGGTTGAACTATTTACCCTCCGTTGGCTTCATTAGAAGGGCATTCTGGTAGATCTGTTGATTTTGCTATTTTTTC…	2013-11-20 04:44:33
Migidae	Moggridgea	mordax	GBCH5432-11	JF749929	JF749929	South Africa	COI-5P	AACACTTTATTTAATTTTTGGAGCATGAGCCGCAATAGTAGGGACTGGGATGAGAATTATTATTCGGGTGGAGTTAGGACAATTAGGTAAGTTGTTAGGTGATGATCATTTGTATAATGTTGTGGTTACGGCTCATGCTCTAGTAATGATTTTTTTTATAGTAATGCCTATTATGATTGGGGGTTTTGGAAATTGGCTTATTCCGTTAATGATTGGAGCTCCTGATATAGCTTTTCCTCGAATGAATAATTTGAGATTTTGATTGTTGCCCCCATCGTTATTTTTGTTGATTCTTTCTTCGTTGACTGATATTGGAGTGGGGGCGGGATGAACTATTTATCCTCCTTTGTCTTCTTTCGTTGGTCATGGGGGGTGAGGAATGGATTTTGCTATTTTTTC…	2013-11-20 04:59:16
Linyphiidae	Phlattothrata	parva	SPICH174-09	09PROBE-1735-01	GU684008	Canada	COI-5P	AAGTTTATATTTTATTTTTGGGGCATGAGCTGCTATAGTGGGAACAGCAATAAGAGTATTAATTCGAATTGAATTAGGACAAATTGGTAGATTACTCGGAGATGATCAGTTATATAATGTAATTGTTACTGCTCATGCTTTTGTTATAATTTTTTTTATAGTAATACCAATTTTAATTGGTGGGTTTGGAAATTGATTAGTGCCTTTAATGTTAGGAGCTCCAGATATAGCTTTTCCTCGTATAAATAATTTAAGATTTTGATTGTTGCCTCCTTCTTTGTTTTTATTGTTTATTTCTAGAATGGATGAAATAGGGGTGGGAGCAGGGTGAACAGTATATCCTCCTCTTGCTTCTTTGGAAGGGCATTCTGGTAGATCAGTAGATTTTGCTATTTTTTC…	2013-11-20 04:51:51
Linyphiidae	Macrargus	multesimus	ARONT428-09	CCDB-04289-E07	HM434066	Canada	COI-5P	GAGTTTATATTTTGTTTTTGGGGCTTGAGCTGCAATAGTAGGAACAGCAATAAGAGTATTAATTCGTGTTGAGTTGGGACAAATTGGCAGATTATTAGGGGATGATCAATTGTATAATGTTATTGTGACTGCGCATGCCTTTGTTATGATTTTTTTTATAGTTATGCCTATTTTAATTGGAGGGTTTGGAAATTGATTGGTCCCATTAATATTAGGAGCGCCTGATATAGCTTTCCCTCGAATAAATAATCTTAGATTTTGACTTTTACCCCCTTCTTTATTGTTATTATTTATTTCCAGAATAGATGAGATAGGGGTGGGAGCAGGATGAACAGTTTATCCTCCTCTTGCTTCTTTAGAGGGTCATTCTGGCAGTTCAGTAGATTTTGCGATTTTTTC…	2013-11-20 04:44:33
Araneidae	Mangora	placida	ARONT402-09	CCDB-04289-C05	GU682956	Canada	COI-5P	AACTTTATACTTGATTTTTGGTGCTTGGGCGGCTATAGTGGGGACAGCTATAAGAGTATTGATTCGAATTGAGTTAGGACAGCCTGGAAGCTTTATTGGAGATGATCAGTTATATAATGTGATTGTTACAGCTCATGCATTTGTGATGATTTTTTTTATAGTAATACCGATTTTAATTGGGGGGTTTGGTAATTGATTAGTGCCTTTAATATTGGGGGCACCTGATATAGCGTTTCCTCGGATAAATAATTTGAGGTTCTGATTACTTCCCCCCTCTTTGTTTCTATTAGTTATTTCATCTATGGTGGAGATGGGAGTAGGGACTGGTTGAACAGTGTATCCTCCTTTAGCAGGTTTAGAGGGGCATGCTGGGAGATCAGTGGACTTTGCAATTTTTTC…	2013-11-20 04:44:33
Lycosidae	Pirata	sp. 1GAB	ARONT446-09	CCDB-04289-G01	HM434070	Canada	COI-5P	AACATTATATTTAATTTTTGGTGTATGATCAGCTATAATTGGGACTGCAATAAGAGTATTGATTCGGATAGAATTAGGACATTCTGGAAGTTTATTAGGAGATGATCATTTATATAATGTTATAGTAACTGCTCATGCTTTTGTTATAATTTTTTTTATAGTAATACCTATTTTAATTGGAGGTTTTGGAAATTGATTAGTACCTTTAATATTAGGAGCTCCTGATATATCATTTCCTCGTATAAATAATTTATCATTTTGATTATTACCACCTTCTTTATTTTTATTATTAATATCTTCTATAGTGGAAATAGGAGTGGGAGCTGGATGAACAGTTTATCCACCTTTAGCTTCTAGAGTAGGTCATATAAGTAGATCTATAGATTTTGCTATTTTTTC…	2013-11-20 04:44:33
Nephilidae	Nephila	clavata	GBCH7191-13	HQ441929	HQ441929	Japan	COI-5P	ATATTTAGTTTTTGGGGCTTGAGCAGCTATAGTTGGTACTGCAATAAGAGTATTAATTCGTACTGAGCTTGGACAGCCAGGAAGATTTATAGGGGATGATCAATTATATAATGTAATTGTTACAGCTCATGCATTTGTGATAATTTTTTTTATAGTAATACCAATTTTAATTGGTGGATTTGGAAATTGATTGGTTCCTTTAATATTAGGAGCGCCAGATATAGCGTTTCCTCGAATAAATAATTTAAGGTTTTGACTATTGCCTCCTTCTTTATTTTTATTGTTCGTTTCTTCAATAGTAGAGATAGGAGTGGGAGCAGGTTGGACAGTTTACCCTCCTTTATCATCTTTAGATGGACATTCTGGAAGGTCAGTGGATTTTGCTATTTTTTCTTTACA…	2013-11-20 05:01:23
Lycosidae	Pardosa	paludicola	SPIEU960-10	BIOUG00040-D10	HQ975510	Poland	COI-5P	AACTTTATATTTAATGTTTGGAGTTTGATCGGCTATAATAGGAACTGCTATAAGAGTATTAATTCGAATAGAATTAGGAAATCCTGGAAGATTATTAGGTGATGATCATTTATATAATGTTATAGTTACTGCTCATGCTTTTGTAATAATTTTTTTTATAGTAATACCAATTCTTATTGGAGGGTTTGGAAATTGATTAGTTCCTTTAATATTAGGAGCTCCGGATATATCATTTCCTCGGATAAATAATCTTTCTTTTTGATTATTACCTCCTTCTTTATTTTTATTATCTATATCTTCTATAGTGGAAATAGGAGTTGGTGCTGGATGAACTGTTTATCCTCCTTTAGCATCAACGGTTGGTCATATAGGAAGTTCTATAGATTTTGCTATTTTTTC…	2013-11-20 04:51:53
Linyphiidae	Ceraticelus	crassiceps	SPICH409-09	09PROBE-1978-166	GU684219	Canada	COI-5P	AAGTTTATATTTTATTTTTGGAGCTTGGGCTGCTATAGTTGGAACGGCTATAAGTGTATTGATTCGTATTGAGTTAGGACAAACTGGAAGATTGTTAGGGGATGACCAGTTATATAATGTTATTGTTACAGCGCATGCTTTTGTTATAATTTTTTTTATAGTGATACCTATTTTAATTGGTGGGTTTGGAAATTGACTAGTGCCTTTAATGTTAGGGGCTCCTGATATAGCATTTCCTCGTATGAATAATTTAAGATTTTGGTTATTACCCCCTTCTTTATTATTATTATTTATTTCCAGAATAGATGAAATGGGAGTAGGGGCAGGATGAACTGTTTATCCTCCTCTTGCTTCTTTAGAAGGGCATTCTGGTAGATCAGTGGATTTTGCTATTTTTTC…	2013-11-20 04:51:51
Theraphosidae	Poecilotheria	regalis	TARWO141-13	BIOGU00533-D04		India	COI-5P	GAATCATAAGGACATTGGAACTTTATATTTATTGTTCGGTGTGTGATCAGCTATGGTAGGAACTGCTATAAGAGTAATTATTCGGACTGAGTTAGGACAGGTTGGAAGATTGTTAGGAGATGATCATTTGTATAATGTAATAGTGACAGCCCATGCTTTGGTCATGATTTTTTTTATAGTGATGCCTATTTTAATTGGTGGGTTTGGAAATTGAATATTACCTTTGATATTAGGGGCTCCTGATATGGCTTTTCCTCGTATAAATAATTTGAGATTTTGGTTGCTCCCACCTTCTTTGATGTTATTGGTGCTGTCTTCATTAACGGATGTGGGGGTAGGGGCTGGATGGACTATTTATCCTCCTCTTTCTTCTTTTATGGGACATTCAGGTGGGGGAAT…	2013-11-20 05:01:13
Lycosidae	Schizocosa	avida	ARONT029-09	09ONTGAB-141	HM434049	Canada	COI-5P	AACTTTGTATTTAATATTTGGTGTTTGGTCAGCAATATTAGGGACTGCTATAAGTGTATTAATTCGAATAGAATTAGGTAATTCTGGAAGTTTATTAGGGGATGATCATTTATATAATGTTATGGTTACTGCTCATGCTTTTGTTATAATTTTTTTTATAGTGATGCCAATTCTTATTGGTGGGTTTGGGAATTGATTAGTTCCTTTAATGTTAGGTGCTCCTGATATATCATTTCCTCGTATAAATAATCTTTCTTTTTGATTATTACCACCTTCTTTATTTTTATTATGTATATCATCTATAGTGGAGATAGGAGTAGGAGCTGGATGAACTGTTTATCCTCCTTTAGCTTCTACAATAGGGCATATAGGTAATTCTATGGATTTTGCTATTTTTTC…	2013-11-20 04:44:33
Dictynidae	Dictyna	foliacea	ARONT034-09	09ONTGAB-146	GU682808	Canada	COI-5P	GACTTTGTATTTTTTGTTAGGAGCTTGAGCTGCTATAGTGGGAACTGCGATAAGAGTTTTGATTCGAATTGAGTTAGGACAGCCTGGAAGATTTTTAGGAAATGATCAAATGTATAATGTTATGGTTACTGCTCATGCTTTTGTTATGATTTTTTTTATAGTAATGCCAATTTTAATTGGAGGCTTTGGAAATTGATTAGTTCCTTTAATGTTAGGAGCTCCTGATATAGCTTTTCCTCGTATAAATAATTTAAGATTTTGATTATTACCACCTTCTTTATTATTATTATTTATTTCATCTATAGTTGAAATAGGAGTAGGTGCAGGATGAACGATTTATCCTCCATTGGCTTCTGTAGTTGGTCATTCAGGTAGATCTGTGGATTTTGCAATTTTTTC…	2013-11-20 04:44:33
Lycosidae	Piratulla	cantralli	ERSPI260-09	09EARGUE-0039	GU682562	Canada	COI-5P	TACGTTATATTTAATTTTTGGTGTGTGGTCAGCTATAATTGGAACTGCGATAAGAGTATTAATTCGAATAGAATTAGGACATCCTGGAAGTTTATTAGGAGATGATCATTTATATAATGTAATAGTTACTGCTCATGCTTTTGTTATAATTTTTTTTATAGTAATACCTATTTTAATTGGAGGTTTTGGTAACTGATTAGTTCCTTTAATATTAGGTGCACCTGATATATCTTTTCCTCGAATAAATAATTTATCATTTTGGTTATTACCTCCTTCTTTATTTTTATTATTATTATCTTCAATAGTGGAAATAGGAGTTGGAGCTGGATGAACTGTTTATCCACCTTTAGCTTCTAGAATAGGGCATATAGGAAGATCTATAGATTTTGCAATTTTTTC…	2013-11-20 04:47:29
Linyphiidae	Walckenaeria	atrotibialis	ARONT807-10	CCDB-05292-H10	HQ924652	Canada	COI-5P	AAGTTTATATTTTATTTTTGGGGCTTGGGCAGCTATAGTAGGAACAGCAATAAGAGTGTTAATTCGAATCGAGTTAGGGCAAGTTGGTAGCTTATTGGGGGATGATCAGGTTTATAATGTTATTGTTACTGCTCATGCTTTTGTAATAATTTTTTTCATAGTTATGCCTATTTTAATTGGGGGATTTGGTAATTGGTTGGTTCCTTTAATGTTAGGGGCTCCTGACATAGCTTTTCCTCGTATAAATAATTTAAGATTTTGGTTATTACCTCCTTCTTTATTATTATTATTTATTTCTAGTATAGATGAAATAGGGGTAGGGGCAGGGTGGACTGTGTATCCTCCTCTATCCTCTTTAGAGGGACATTCTGGAAGTTCAGTGGATTTTGCTATTTTTTC…	2013-11-20 04:44:33
Migidae	Moggridgea	tingle	GBCH5474-11	JF749887	JF749887	Australia	COI-5P	TATTTTATTTTTGGGACTTGGTCTGCTATAGTTGGGACTGGTATAAGAGTAATTATTCGAACTGAGTTAGGGCAGGTTGGTAGATTGTTAGGTGACGACCATATATACAATGTGATGGTAACAGCGCATGCTTTAGTAATGATTTTTTTTATAGTTATACCTATTATGATTGGTGGTTTTGGAAATTGGTTGGTTCCTTTAATGTTAGGGGCACCAGATATGGCTTTTCCTCGTATGAATAATTTGAGTTTTTGGTTATTACCTCCTTCTTTGTTTTTGTTAGTTTTGTCTTCTTTAACAGATATTGGAGTAGGGGCTGGGTGGACTATTTATCCACCTTTGTCATCTGGGGTTGGTCATAGTGGAATGGGAATGGATTTTGCTATTTTTTCTTTACAT…	2013-11-20 04:59:16
Lycosidae	Pardosa	saxatilis	ERSPI255-09	09EARGUE-0024	GU682558	Canada	COI-5P	GACTTTATATTTAATGTTTGGAGTTTGATCGGCTATAATAGGAACTGCTATAAGAGTGTTGATTCGAATAGAATTAGGAAATCCTGGGAGATTGTTAGGTGATGATCATTTATATAATGTTATAGTTACTGCTCATGCTTTTGTAATGATTTTTTTCATGGTAATACCAATTCTTATTGGTGGATTTGGGAATTGATTAGTTCCTTTAATATTAGGAGCTCCGGATATATCATTTCCTCGAATAAATAATCTTTCTTTTTGATTATTACCACCTTCTTTATTTTTATTATCTATATCTTCTATAGTAGAAATAGGAGTTGGTGCTGGGTGAACTGTTTATCCACCTTTAGCTTCTACAGTTGGGCATATAGGAAGTTCTATGGATTTTGCTATTTTTTC…	2013-11-20 04:47:29
Linyphiidae	Floricomus	rostratus	SPIRU1266-11	BIOUG00630-A09	KF368088	Canada	COI-5P	TAGATTATATTTTGTTTTTGGAGCCTGAGCTGCTATAGTGGGGACAGCAATAAGAGTTTTGATTCGAATTGAGTTAGGACAAACAGGTAGTTTGTTAGGGGATGATCAGTTGTATAATGTAATTGTAACAGCTCATGCTTTTGTAATAATTTTTTTTATAGTAATACCTATTTTAATTGGGGGTTTTGGAAATTGATTGGTCCCTTTAATATTAGGAGCTCCAGATATGGCTTTTCCGCGAATGAATAATTTAAGTTTTTGGTTATTACCCCCTTCTTTATTTTTACTTTTTATTTCCAGTATAGATGAAATAGGAGTAGGAGCTGGATGAACTGTGTATCCCCCCCTTGCTTCTTTAGAGGGACATTCTGGAAGTTCTGTAGATTTTGCTATTTTTTC…	2013-11-20 04:51:54
Theraphosidae	Poecilotheria	subfusca	TARWO130-13	BIOGU00533-C03		Sri Lanka	COI-5P	TAATCATAAGGATATTGGGACTTTATATTTTTTGTTTGGTGTATGATCAGCTATAGTGGGGACTGGAATAAGAGTGATTATTCGTACTGAATTGGGGCAGGTTGGAAGATTACTAGGGGATGATCATTTATATAATGTTATAGTGACGGCCCATGCTTTAGTTATAATTTTTTTTATAGTTATACCTATTTTGATTGGTGGGTTTGGGAATTGGATGTTGCCTTTGATGTTGGGGGCTCCTGATATAGCTTTTCCTCGGATGAATAATTTGAGATTTTGGTTGCTTCCTCCATCTTTAATGTTATTGGTTTTATCTTCGTTGACGGATGTGGGTGTGGGGGCTGGTTGAACTATTTATCCTCCATTATCTTCTTTTATGGGACATTCTGGAGGGGGAAT…	2013-11-20 05:01:13
Nesticidae	Nesticus	cellulanus	TDWGB868-10	TDWG-1004	HQ979293	United States	COI-5P	GACGTTATATTTTATTTTTGGATCTTGAGCTGCTATAGTTGGTACAGGGATGAGATTATTGATTCGAACTGAGTTAGGACAAGTTGGTAGATTATTAGGTGATGATCAATTATATAATGTTATTGTAACAGCTCATGCATTTGTAATAATTTTTTTTATAGTTATGCCTATTTTAATTGGGGGTTTTGGAAATTGGTTGGTTCCTTTAATATTAGGGGCACCGGATATAGCGTTTCCTCGCATAAATAATTTAAGTTTTTGGCTATTACCCCCTTCTTTGTTATTATTATTTATTTCTTCTATAGTAGAAGTTGGAGTGGGGGCGGGGTGAACAATTTATCCTCCTCTTTCGTCTTTGGAAGGGCATTTTGGTGGATCAGTAGATTTTGCTATTTTTTC…	2013-11-20 04:52:17
Linyphiidae	Walckenaeria	tibialis	ERSPI244-09	09EARGUE-0007	HM376095	Canada	COI-5P	AAGTTTATATTTTATTTTTGGAGCATGGGCTGCTATAGTAGGGACAGCAATAAGAGTATTAATTCGAATTGAGTTAGGGCAAGTTGGAAGTTTGTTGGGGGATGATCAATTATATAATGTTATTGTTACTGCTCATGCTTTTGTAATAATTTTTTTCATAGTTATACCTATTTTAATTGGAGGATTTGGTAATTGGTTAGTTCCTTTGATGTTAGGAGCCCCTGATATAGCTTTTCCTCGTATAAATAATTTAAGATTTTGGTTACTACCTCCTTCTTTATTTTTGTTGTTTGTTTCTAGTATGGATGAGGTGGGGGTGGGAGCAGGATGAACTGTTTATCCTCCTCTTGCTTCTTTAGAGGGGCATTCTGGGAGATCAGTGGATTTTGCTATTTTTTC…	2013-11-20 04:47:29
Theridiidae	Nesticodes	rufipes	GBCH11629-13	JN859124	JN859124	New Zealand	COI-5P	TTGAGCTGCTATAGTTGGGACTGCAATAAGAGTATTAATTCGAATTGAATTAGGACAAACTGGGAGATTTATAGGTGATGATCAATTATATAATGTAATTGTAACAGCTCATGCATTTGTAATAATTTTTTTTATAGTAATACCAATTTTAATTGGTGGATTTGGAAATTGATTAGTTCCTTTAATATTGGGAGCTCCTGATATAGCATTTCCTCGAATAAATAATTTAAGTTTTTGATTATTACCTCCTTCATTATTTTTATTATTTATTTCATCTATAGTTGAAATAGGAGTAGGAGCAGGATGAACAGTTTATCCTCCATTATCATCATTAGATGGTCATAGAGGGAGATCTGTAGATTTTGCAATTTTTTCTTTACATTTAGCTGGAGCTTCATC…	2013-11-20 05:01:44
Theridiidae	Latrodectus	pallidus	GBCH11210-13	KC414082	KC414082	Israel	COI-5P	AATCATAAAGATATTGGAACATTGTATTTAGTTTTTGGAGCTTGAGCTGCTATAGTAGGAACGGCTATAAGAGTATTGATCCGGACTGAGTTGGGTCAGCCAGGAAGATTGTTAGGTGACGATCAATTATATAATGTGATTGTAACTGGTCATGCTTTTGTTATGATTTTTTTTATAGTGATACCTATTTTAATTGGTGGATTTGGAAATTGACTAGTTCCTTTGATGTTAGGAGCTCCTGACATGGCTTTTCCTCGAATAAATAATTTAAGATTTTGATTGTTGCCCTCATCTTTAATTTTATTGTTTATTTCTTCTTTGGAAGAAGTAGGGGTAGGAGCTGGATGGACTATTTATCCTCCTCTATCTAGATTAGAAGGTCATAGAGGAAGATCTGTT…	2013-11-20 05:02:16
Linyphiidae	Ceratinopsis	nigriceps	TDWGB773-10	TDWG-0909	HQ979216	United States	COI-5P	AAGTTTATACTTTATTTTTGGGGCTTGAGCTGCTATGGTGGGGACTGCTATAAGAGTGTTGATTCGTATTGAATTAGGCCAAACTGGAAGTTTGCTTGGGGATGATCAATTATATAATGTTATTGTTACTGCACATGCGTTTGTTATAATTTTTTTTATAGTTATACCTATTTTAATTGGTGGATTCGGGAATTGATTGGTACCTTTAATATTGGGGGCTCCAGATATAGCTTTTCCTCGTATGAATAATTTAAGATTTTGGTTACTACCCCCTTCTTTATTATTATTGTTTATTTCTAGAATAGATGAAATAGGGGTAGGGGCTGGATGAACTGTTTATCCACCTTTGGCTTCTTTAGAAGGGCATTCTGGAAGATCTGTAGATTTTGCTATTTTTTC…	2013-11-20 04:52:17
Agelenidae	Coras	juvenilis	ERSPI008-08	08EARGUE-0008	KP654727	Canada	COI-5P	AACTTTGTATTTAATTTTTGGAGCTTGATCTGCTATAGTTGGTACTGCTATAAGTGTTTTGATTCGAATTGAATTAGGTCAGCCTGGAAGTTTTTTAGGTGATGATCATTTATATAATGTTATAGTTACAGCGCATGCTTTTATTATAATTTTTTTCATAGTAATACCTATTTTAATTGGTGGGTTTGGGAATTGATTAATTCCTTTAATATTAGGTGCGCCAGATATAGCTTTTCCTCGAATAAATAATTTGAGTTTTTGATTATTACCGCCTTCTTTATTTTTGTTGTTTATTTCTTCTATAATTGAAATAGGAGTTGGGGCGGGATGAACTATTTATCCTCCTTTAGCTTCTAGAATTGGACATTTTGGTAGATCTGTGGATTTTGTAATTTTTTC…	2013-11-20 04:54:17
Theridiidae	Dipoena	nigra	ARONT390-09	CCDB-04289-B05	GU682916	Canada	COI-5P	AACTTTGTATTTATTATTTGGAGTATGATCTGCTATACTAGGAACTGCTATAAGAGTATTAATTCGAATTGAATTAGGACAACCTGGAAGATTTTTAGGAGATGATCAATTATATAATGTAGTAGTAACTGCTCATGCTTTTGTAATAATTTTTTTTATGGTTATACCAATTTTAATTGGGGGGTTTGGAAATTGATTGGTTCCTATAATATTAGGGGCTCCTGATATAGCTTTTCCTCGAATAAATAATTTAAGATTTTGATTATTACCTCCTTCTTTGTTATTATTATTAATTTCGTCTATAGTAGAAATAGGAGTGGGGGCAGGATGAACTGTGTATCCTCCTTTATCATCTTTAGATGGGCATTCTGGAAGATCTGTAGATTTTGCTATTTTTTC…	2013-11-20 04:44:33
Clubionidae	Clubiona	praematura	KKCHE977-09	07CHU-AR-0065	GU683674	Canada	COI-5P	AACTTTATATTTAATTTTTGGAAGTTGGTCTGCAATAGTTGGTACAGCAATGAGAGTATTAATTCGAATGGAATTAGGACAGTCTGGAATGTTTATAGGAGATGACCATCTTTATAACGTAGTAGTTACAGCTCATGCTTTTGTTATAATTTTTTTTATAGTAATACCAATTTTAATTGGTGGATTTGGAAATTGGATAATTCCTATAATGTTAGGAGCAGCTGATATAGCTTTTCCTCGAATAAATAATTTAAGTTTTTGACTATTACCTCCTTCTTTATTATTATTATTTGTTTCATCTTTGGCTGAAATAGGAGTTGGTGCAGGGTGAACAGTATACCCACCTTTAGCTTCTACTGTAGGACATATGGGAAGAGCTATAGATTTTGCTATTTTTTC…	2013-11-20 04:49:08
Thomisidae	Xysticus	luctuosus	SPICH141-09	09PROBE-1696-01	GU683800	Canada	COI-5P	AACTTTATATTTACTCTTTGGAGCTTGATCGGCTATAGTTGGTACTGCAATAAGAGTTTTAATTCGAATGGAGTTAGGTAATGTAGGGAGATTATTAGGAAATGATCATTTGTATAATGTAATTGTTACAGCTCATGCTTTTGTTATAATTTTTTTTATAGTAATACCTATTTTAATTGGAGGATTTGGAAATTGATTGGTTCCATTAATATTAGGAGCTCCTGATATATCATTTCCTCGTATAAATAATTTATCTTTTTGATTACTTCCTCCTTCTTTATTTTTATTATTTATATCATCTTTAGTAGAGATAGGTGTGGGAGCTGGATGAACTGTGTATCCCCCTTTAGCTTCAAGTGTAGGTCATATAGGAAGATCTATGGATTTTGCTATTTTTTC…	2013-11-20 04:51:51
Thomisidae	Xysticus	triguttatus	SPICH128-09	09PROBE-1689-01	GU683802	Canada	COI-5P	GACATTATATTTATTATTTGGAGCTTGATCGGCTATAGTTGGAACTGCAATAAGAGTTTTGATCCGAATAGAGTTAGGGAATGTAGGAAGATTATTAGGGAATGATCACTTGTATAATGTAATTGTAACGGCTCATGCTTTTGTAATGATTTTTTTTATAGTAATACCTATTCTTATTGGTGGATTTGGAAATTGGTTGGTTCCTTTAATATTAGGAGCTCCTGATATATCTTTTCCTCGAATAAATAATTTGTCTTTTTGATTACTTCCTCCTTCATTATTTTTATTATTTATATCATCTATAGTGGAAATAGGTGTTGGGGCTGGTTGAACTGTTTATCCTCCTTTGGCGTCGAGTTTGGGGCATATAGGAAGATCTATAGATTTTGCTATTTTTTC…	2013-11-20 04:51:51
Lycosidae	Venator	spenceri	GBCH7637-13	JQ240194	JQ240194		COI-5P	GACTTTATATTTAATGTTTGGTGTTTGGTCGGCTATGATGGGGACTGCTATAAGAGTGTTGATTCGAATGGAATTAGGTAATCCTGGAAGTTTATTAGGGGATGATCATTTATATAATGTTATGGTTACTGCTCATGCTTTTGTTATAATTTTTTTTATAGTGATGCCAATTCTTATTGGAGGTTTTGGAAATTGGTTGGTTCCTTTAATATTAGGGGCTCCTGATATATCTTTTCCTCGAATAAATAATCTTTCTTTTTGATTATTACCTCCTTCTTTGTTTTTATTATCCATATCTTCTATGGTGGAAATAGGAGTAGGAGCTGGATGAACAGTATATCCACCTTTAGCGTCAAGAGTGGGTCATATAGGAAGTTCTATGGATTTTGCTATTTTTTC…	2013-11-20 05:02:10
Linyphiidae	Walckenaeria	karpinskii	SPICH673-09	09PROBE-1978-430	GU684539	Canada	COI-5P	AAGTTTATATTTTATTTTTGGAGCTTGGGCTGCTATAGTAGGTACAGCAATAAGAGTATTAATTCGAGTTGAATTGGGGCAAGTTGGTAGTTTGTTAGGAGATGATCAGTTATATAATGTTATTGTTACTGCTCATGCTTTTGTTATAATTTTCTTTATAGTTATACCTATTTTAATTGGAGGGTTTGGAAATTGATTGGTTCCTTTAATGTTAGGGGCTCCTGATATGGCTTTTCCTCGTATAAATAATTTAAGATTTTGGTTATTACCCCCTTCTTTATTATTATTATTTATTTCTAGTATGGATGAAATAGGGGTAGGAGCAGGATGGACTGTGTATCCTCCTCTTTCTTCTTTAGAAGGACATTCTGGAAGATCAGTGGATTTTGCTATTTTTTC…	2013-11-20 04:51:52
Thomisidae	Coriarachne	brunneipes	SPIRU1095-11	BIOUG00628-C04	KF367975	Canada	COI-5P	AACTTTATATTTGTTATTTGGTGCTTGATCAGCTATAGTTGGGACTGCAATAAGAGTTTTGATTCGAATGGAATTAGGAAATGTGGGGAGATTATTAGGAGATGATCATTTATATAATGTTGTTGTTACGGCACATGCTTTTGTAATAATTTTTTTTATAGTAATACCTATTTTAATTGGTGGTTTTGGAAATTGATTAGTACCTTTGATATTAGGGGCTCCTGATATATCTTTTCCTCGGATAAATAATTTATCTTTTTGACTTCTTCCTCCTTCATTGTTTTTATTATTTATGTCTTCTTTAGTAGAAATAGGTGTAGGGGCAGGATGAACTGTATATCCTCCTTTAGCCTCTAGTATGGGTCATATAGGAAGATCTATAGATTTTGCTATTTTTTC…	2013-11-20 04:51:53
Phyxelididae	Ambohima	sublima	GACAC569-12	JF411105	JF411105		COI-5P	GACTTTATATTTAATATTTGGAGCTTGATCTTCTATAGTAGGTACTGCTATGAGTGTCCTAATTCGAGTAGAATTAGGACAATCAGGAAGATTATTAGGTGATGATCAATTATATAATGTTATTGTTACGGCTCATGCGTTTGTAATAATTTTTTTTATAGTAATACCAATTTTAATTGGTGGTTTTGGAAATTGACTAGTTCCTTTAATATTAGGAGCTCCAGATATAGCATTTCCTCGAATAAATAATTTGAGATTTTGATTACTACCACCTTCTTTAATATTTTTGTTTATTTCTTCAATAGTAGAAATAGGTGTAGGAGCTGGTTGAACAATTTATCCTCCTTTAGCTTCTATTTTAGGGCATTCAGGAAATGCCATGGATTTTACTATTTTTTC…	2013-11-20 04:59:48
Linyphiidae	Walckenaeria	directa	SPIAL236-10	ALASKA-03-D10	HQ580685	United States	COI-5P	AAGTTTATATTTTATTTTTGGGGCTTGGGCTGCGATAGTAGGAACAGCAATAAGAGTATTAATTCGAATTGAGTTAGGTCAGGTTGGAAGTTTGTTAGGGGATGATCAGTTATATAATGTTATTGTTACTGCTCATGCTTTTGTTATAATTTTTTTTATAGTGATACCCATTTTAATTGGGGGTTTTGGTAATTGGTTAGTTCCTTTAATGTTGGGGGCTCCTGATATAGCTTTCCCTCGTATAAACAATTTAAGATTTTGGTTATTGCCTCCTTCTTTATTGTTATTGTTTATTTCTAGTATAGATGAAATAGGGGTAGGAGCGGGATGAACTGTGTATCCTCCTCTTGCTTCTCTAGAAGGGCATTCTGGAAGATCAGTAGATTTTGCTATTTTTTC…	2013-11-20 04:51:50
Linyphiidae	Souessa	spinifera	SPICH355-09	09PROBE-1978-112	GU684218	Canada	COI-5P	AAGTTTATATTTTATTTTTGGAGCTTGAGCTGCTATAGTAGGTACTGCAATGAGAGTATTAGTTCGAATCGAGTTAGGTCAAACTGGAAGCTTATTGGGAGATGATCATTTATATAATGTTATGGTTACGGCTCATGCTTTTGTTATAATTTTTTTTATAGTGATACCTATTTTAATTGGAGGATTTGGTAATTGGTTGGTTCCTTTAATATTAGGAGCACCTGATATGGCTTTTCCACGAATAAATAATTTAAGTTTTTGGTTCTTACCTCCTTCTTTATTTCTATTGTTTATTTCTAGTATGGATGAGATAGGTGTAGGAGCTGGATGAACTGTGTATCCCCCCTTAGCTTCATTGGAGGGTCATTCGGGTAGATCTGTAGATTTTGCTATTTTTTC…	2013-11-20 04:51:51
Pholcidae	Pholcus	opilionoides	GBCH11200-13	JN817070	JN817070		COI-5P	ATATNTGTTGGACTGACTGCTATAGTAGGTACTGCTTTAAGAGTGATTATTCGAGTGGAGTTAGGACAAGGAGGAAGATTTTTAGGGGATGATCATTTATATAATGTTGTAGTAACTGCTCATGCGTTAATTATGATTTTTTTTATAGTTATGCCTATTTTAATTGGGGGGTTTGGAAATTGATTAGTTCCTTTAATGTTGGGGGCTCCAGATATAGCTTTTCCTCGTATAAATAATTTAAGATTTTGGCTTCTTCCTCCTGCTATTATGCTTTTATTATTATCTGGTCTTGTAGAAACTGGAGTTGGAGCAGGATGAACTATTTATCCTCCTTTATCATCTAGAGTAGGGCATAGAGGGGTTTCCATAGATTTTGCTATTTTTTCTCTTCATTTAGCG…	2013-11-20 05:01:22
Linyphiidae	Satilatlas	marxi	SPICH686-09	09PROBE-1978-443	GU684545	Canada	COI-5P	AAGTTTATATTTTGTTTTTGGGGCTTGAGCTGCTATAGTAGGAACGGCAATAAGAGTTTTGATCCGGATTGAATTAGGGCAAACAGGGAGATTATTAGGGGATGATCAGTTGTATAATGTGATTGTAACTGCTCATGCTTTTGTGATGATTTTTTTTATAGTTATACCTATTTTAATTGGAGGGTTTGGTAATTGATTAGTTCCTTTGATATTAGGAGCACCTGATATGGCTTTTCCACGAATGAATAATTTAAGTTTTTGGTTATTGCCTCCTTCTTTGTTTTTGCTTTTTATCTCTAGAATGGATGAGATAGGAGTTGGAGCGGGTTGAACAGTATATCCTCCTCTTGCCTCTTTAGAGGGACATTCTGGGAGTTCTGTTGATTTTGCTATTTTTTC…	2013-11-20 04:51:52
Agelenidae	Agelenopsis	utahana	RBCH037-04	RBAR-SP127	DQ127485	Canada	COI-5P	ATTTGATTTTTGGTGCTTGGTCCGCTATAGTGGGAACAGCAATAAGAGTTTTAATTCGGATTGAGTTAGGTCAACCTGGGAGATATCTAGGTGATGACCATCTTTATAATGTGATTGTAACTGCTCATGCTTTTGTTATAATTTTTTTTATAGTAATACCTATTTTAATTGGGGGTTTTGGAAATTGATTAGTGCCTTTGATATTAGGAGCTCCTGATATGGCGTTCCCTCGTATGAATAATTTAAGATTTTGATTATTACCTCCTTCTCTATTTTTATTATTTATTTCTTCTATAGCTGAAATAGGGGTAGGTGCTGGTTGGACAGTTTATCCCCCTCTAGCTTCTATTGCTGGTCATGCTGGAAGCTCGGTGGATTTTGCTATTTTTTCTTTACATT…	2013-11-20 04:57:04
Gnaphosidae	Gnaphosa	orites	SPIRU1298-11	BIOUG00630-D05	KF368103	Canada	COI-5P	AACTTTATATTTATTATTTGGATCTTGAGCTGCTATAGTAGGAACTGCGATAAGAGTATTAATTCGTATGGAATTAGGACAAACAGGAAGTTTATTGGGAGATGATCATCTTTATAATGTAATTGTTACAGCTCATGCATTTGTAATGATTTTTTTTATGGTAATACCGATTTTAATTGGGGGATTTGGAAATTGATTAGTTCCTTTAATATTAGGAGCTCCTGATATAGCTTTTCCTCGAATAAATAATTTAAGATTTTGATTATTGCCCCCTTCTTTAATTTTATTATTTATTTCATCTATAGTTGAAATAGGAGTGGGAGCAGGATGAACTGTTTATCCTCCATTGGCTTCAGGATTAGGACATCCCGGAAGAGCAATAGATTTTGCTATTTTTTC…	2013-11-20 04:51:54
Salticidae	Heliophanus	lineiventris	GBCH10995-13	JN817276	JN817276		COI-5P	ATGCCCCCCCANANAAAAGATATTGGAACTTTATATTTGATTTTTGGAGCATGGTCTGCTATGGTAGGAACCGCAATAAGAGTTTTAATTCGAATAGAATTAGGTCAGACCGGTAGATTTTTGGGAAACGATCATATGTATAATGTAATTGTAACAGCACATGCTTTTGTTATAATTTTTTTTATAGTAATACCAATTCTAATTGGTGGGTTTGGAAATTGATTAGTTCCTTTGATATTAGGGGCTCCCGATATAGCTTTTCCTCGAATAAATAATTTGAGTTTTTGATTATTGCCTCCTTCATTGATATTACTATTTATTTCTTCTATAGCTGAAATAGGAGTTGGAGCTGGATGAACAGTTTATCCGCCTTTGGCTTCTACTATTGGGCATAATGGG…	2013-11-20 05:02:16
Theraphosidae	Poecilotheria	striata	TARWO149-13	BIOGU00533-D05	KP654727	India	COI-5P	AAATCATAAGGATATTGGAACTTTGTATTTATTGTTTGGTGTGTGGTCAGCTATGGTTGGAACTGCTATAAGAGTAATTATTCGGACTGAGTTAGGTCAGGTTGGAAGATTGTTAGGAGATGATCATTTATATAATGTTATAGTGACAGCCCATGCTTTGGTCATGATTTTTTTTATAGTAATGCCTATTTTAATTGGGGGGTTTGGAAATTGGATATTGCCTTTGATATTAGGGGCTCCTGATATGGCTTTTCCTCGAATAAATAATTTGAGATTTTGGCTGCTCCCACCTTCTTTGATGTTATTGGTGCTGTCTTCGTTGACAGATGTAGGGGTAGGGGCTGGATGAACTATTTATCCCCCTCTTTCTTCTTTTATGGGACATTCAGGTGGGGGAAT…	2013-11-20 05:01:13
Lycosidae	Pardosa	lapponica	KKCHE858-09	HLC-26827	KF368613	Canada	COI-5P	AACTTTATATTTAATGTTTGGAGTTTGATCAGCTATAATAGGAACTGCTATAAGAGTATTAATTCGAATGGAATTAGGAAATCCTGGGAGATTATTGGGTGATGATCATTTATATAATGTTATAGTTACTGCTCATGCTTTTGTAATAATTTTTTTTATAGTAATACCTATTCTTATTGGAGGTTTTGGGAATTGATTAGTTCCTTTAATATTAGGAGCTCCAGATATATCATTTCCTCGAATAAATAATCTTTCTTTTTGGTTATTACCTCCTTCTTTGTTTTTATTATCTATATCTTCTATAGTAGAAATAGGAGTTGGTGCTGGATGAACTGTTTATCCTCCTTTAGCATCTACAGTTGGACATATAGGAAATTCAATAGATTTTGCTATTTTTTC…	2013-11-20 04:54:34
Tetragnathidae	Glenognatha	foxi	ARONT263-09	CCDB-04359-G01	HM434061	Canada	COI-5P	AACTTTATATTTTTTATTTGGTATTTGATCTGCTATGATTGGGACTGCAATAAGAGTATTAATTCGTATTGAATTAGGTCAAACAGGGTCATTTTTAGGCAATGATCATTTATATAATGTTATTGTTACGGCTCATGCTTTTATTATAATTTTTTTTATAGTTATACCTATTTTAATTGGGGGTTTTGGTAATTGATTGGTTCCTTTAATGTTAGGTGCCCCTGATATAGCTTTTCCTCGAATAAATAATTTAAGTTTTTGGTTATTACCCCCTTCTTTATTTTTATTATTAATTTCTTCAATAGTTGATATAGGGGTTGGTTCAGGGTGGACTATTTACCCTCCTTTAGCTAGTTTAGAGGGGCATGGAGGAAATTCTGTAGATTTTGCTATTTTTTC…	2013-11-20 04:44:33
Tetragnathidae	Tetragnatha	pallescens	RBCH185-04	RBAR-SP78	DQ127347	Canada	COI-5P	ANTCATAAAGATATTGGAAGTTTATATTTTTTGTTTGGAGTATGATCAGCTATAGTAGGAACAGCAATAAGAGTTTTAATCCGAATTGAGTTAGGGCAATCTGGGTCATTTTTAGGAGATGATCAATTGTATAATGTTATTGTGACTGCTCATGCTTTTGTAATAATTTTTTTTATAGTTATACCTATTTTAATTGGGGGATTTGGTAATTGGTTAGTACCTTTAATATTAGGAGCTCCTGATATAGCGTTCCCACGAATAAATAATTTAAGATTTTGATTATTACCACCTTCTCTTTTTATATTGTTTATTTCTTCAATAGTTGATGTAGGGGTAGGAGCTGGGTGGACTGTGTACCCCCCTCTCGCATCCTTGGATGGTCATCCTGGAAGATCAGTG…	2013-11-20 04:57:04
Salticidae	Heliophanus	ussuricus	GBCH10994-13	JN817277	JN817277		COI-5P	ATAAAACATAAAGATATTGGAACTTTATATTTGATTTTTGGAGCATGGTCTGCTATGGTAGGAACCGCAATAAGAGTTTTAATTCGAATAGAATTAGGTCAGACTGGTAGATTTTTGGGAAACGATCATATGTATAATGTAATTGTAACAGCACATGCTTTTGTTATAATTTTTTTTATAGTAATACCAATTCTAATTGGTGGGTTTGGAAATTGATTAGTTCCTTTGATATTAGGGGCTCCCGATATAGCTTTTCCTCGAATAAATAATTTGAGTTTTTGATTATTGCCTCCTTCATTGATATTACTATTTATTTCTTCTATAGCTGAAATAGGAGTTGGAGCTGGATGAACAGTTTATCCGCCTTTGGCTTCTACTATTGGGCATAATGGGAGTTCT…	2013-11-20 05:01:17
Linyphiidae	Oedothorax	trilobatus	SPICH1105-09	09PROBE-884	GU684610	Canada	COI-5P	GAGTCTATATTTTGTTTTTGGGGCTTGAGCTGCTATAGTAGGGACGGCAATGAGAGTATTAATTCGTATTGAGCTAGGACAAACTGGAAGTTTATTAGGAGATGATCAACTGTATAATGTTATTGTTACCGCCCATGCGTTTGTTATAATTTTTTTTATAGTTATACCCATTTTAATTGGTGGGTTTGGAAATTGGTTAGTCCCCCTAATGTTAGGTGCTCCTGATATAGCGTTTCCTCGTATAAATAACTTGAGATTTTGGTTATTGCCCCCTTCTTTATTTTTATTATTTATTTCTAGAATAGACGAGATAGGTGTGGGTGCTGGGTGGACTATTTATCCTCCTCTTGCTTCTCTGGAAGGGCATTCTGGCAGTTCAGTAGATTTTGCTATTTTTTC…	2013-11-20 04:51:51
Amaurobiidae	Callobius	bennetti	TDWGB835-10	TDWG-0971	HQ979260	United States	COI-5P	AACTTTGTATTTAATTTTTGGGGTATGATCGGCTATAGTTGGGATAGCTATAAGAGTTTTGATTCGAATTGAATTAGGACAATCAGGAAGATTTTTAGGAAATGATCATTTATATAATGTAATTGTTACAGCTCATGCTTTTGTTATGATTTTTTTTATAGTAATGCCTATTATGATTGGAGGATTTGGGAATTGATTAGTGCCTTTGATATTAGGAGCTCCAGATATAGCTTTTCCTCGAATAAATAATTTAAGATTTTGATTATTACCTCCTTCTTTAATATTATTATTAATTTCTTCTATAGTAGAAATAGGGGTTGGGGCTGGATGAACTATTTATCCTCCTTTGGCTTCTGATATAGGACATCCTGGAAATTCTGTTGATTTTACTATTTTTTC…	2013-11-20 04:52:17
Salticidae	Platycryptus	undatus	ARONT152-09	CCDB-04287-E09	GU682635	Canada	COI-5P	AACACTATATTTGATTTTTGGGGCATGATCTGCCATGGTAGGAACAGCTATAAGAGTTTTGATTCGGATGGAATTAGGACAGACTGGATCTTTTTTAGGAAATGATCATATATATAATGTAATTGTAACTGCTCATGCTTTTGTTATAATTTTTTTTATAGTTATACCTATTCTAATTGGTGGGTTTGGAAATTGATTAGTTCCTTTAATGTTAGGGGCTCCTGATATAGCTTTTCCCCGAATAAATAATTTAAGTTTTTGATTATTACCTCCTTCTTTATTTTTATTATTTATTTCGTCTATAGCTGAAATGGGAGTCGGGGCTGGATGGACTGTTTATCCTCCTTTGGCTTCTATTGTAGGTCATAATGGAAGATCTGTTGATTTTGCTATTTTTTC…	2013-11-20 04:44:33
Phyxelididae	Ambohima	antsinanana	GACAC565-12	JF411101	JF411101		COI-5P	AACGTTATATTTAATATTTGGAGCTTGATCTTCTATAGTAGGAGCTGCTATAAGTGTTTTAATTCGAGTAGAATTAGGACAATCTGGAAGATTGTTGGGAGATGACCAATTATATAATGTTGTTGTTACTTCTCATGCTTTTGTAATAATTTTTTTTATAGTTATACCAATTTTAATTGGTGGGTTTGGAAATTGGTTAGTTCCTTTAATATTGGGAGCACCGGATATGGCTTTTCCTCGAATGAATAATTTAAGATTTTGATTATTACCACCTTCTTTAATATTTTTATTTATTTCTTCAATAACAGAAATAGGGGTAGGGGCTGGCTGAACAATTTATCCTCCATTAGCTTCTATTTTAGGGCATTCTGGAAATGCTATAGATTTTGTTATTTTTTC…	2013-11-20 04:59:48
Linyphiidae	Neriene	variabilis	TDWGB944-10	TDWG-1080	HQ979364	United States	COI-5P	AACACTGTATTTTATTTTTGGGGCTTGAGCTGCTATGGTAGGGACAGCTATGAGAATATTAATTCGTATTGAATTGGGCCAGACTGGAAGAATGATAGGAGATGACCAATTGTATAATGTTATTGTAACTGCTCATGCATTTGTAATAATTTTTTTTATGGTGATGCCTATTTTAATTGGGGGATTTGGAAATTGGTTAGTTCCAATAATGTTGGGGGCTCCTGATATAGCTTTCCCTCGAATGAATAATTTAAGATTTTGGTTATTACCCCCTTCTTTATTACTGTTGTTTATTTCGTCAATAGCTGAAATTGGGGTTGGAGCAGGGTGAACGGTGTATCCCCCCCTATCTTCTCTTGAAGGGCATTCTGGGAGATCGGTAGATTTTGCTATTTTTTC…	2013-11-20 04:52:17
Thomisidae	Tmarus	angulatus	ARONT265-09	CCDB-04359-G03	GU682707	Canada	COI-5P	AACTTTATATTTATTATTTGGAGCGTGATCAGCTATAGTGGGGACTGCAATAAGTGTTTTAATTCGTATAGAATTAGGAAATTCAGGTAGTTTACTTGGGAATGACCATTTATATAATGTAATTGTAACTGCTCATGCTTTTGTAATAATTTTTTTTATGGTGATACCAATTTTAATTGGGGGTTTTGGAAACTGGTTAGTTCCTTTAATATTGGGTGCTCCTGATATATCTTTTCCACGAATAAATAATTTATCTTTTTGACTTTTACCTCCTTCTTTATTTTTATTATTTATATCTTCTATAGTTGAAATAGGGGTAGGGGCAGGGTGGACTGTGTATCCCCCATTGGCTTCTAGAGTAGGGCATATAGGAAGATCAATAGATTTTGCTATTTTTTC…	2013-11-20 04:44:33
Liocranidae	Agroeca	ornata	ARONT800-10	CCDB-05292-H03	HQ924645	Canada	COI-5P	TACTTTATATTTAATATTTGGGGCTTGAGCTGCTATGGTTGGTACTGCAATGAGTGTTTTAATTCGAATAGAATTAGGACAATCTGGTAGATTATTAGGGGATGATCATTTATATAATGTTGTAGTTACTGCTCATGCTTTTGTTATGATTTTTTTTATAGTTATACCTATTTTGATTGGTGGTTTTGGCAATTGATTGGTTCCTTTGATGTTAGGGGCTCCTGATATAGCTTTTCCTCGTATAAATAATTTGAGTTTTTGATTATTACCTCCTTCATTAATATTGTTATTTATTTCCTCTATAGCTGAAATAGGAGTAGGTGCTGGTTGAACTGTTTATCCTCCTTTAGCTTCAAGAGTTGGGCACGTAGGTAGAGCTATAGATTTTGCTATTTTTTC…	2013-11-20 04:44:33
Salticidae	Marpissa	formosa	ARONT765-10	CCDB-05292-E04	HQ924616	Canada	COI-5P	TACCTTGTATTTAGTTTTTGGAGCGTGATCTGCTATAGTTGGTACGGCAATAAGTGTTTTGATTCGTATAGAATTAGGACAGACAGGTTCATTTTTAGGTAATGATCATATATATAATGTAATTGTTACTGCTCATGCTTTTGTTATAATTTTTTTTATAGTAATGCCTATTTTAATTGGAGGATTTGGTAATTGATTGGTTCCTTTAATGTTAGGGGCACCTGATATAGCATTTCCTCGAATAAATAATTTAAGATTTTGGCTTTTGCCTCCTTCTTTATTTTTATTATTTATTTCATCGATAGCTGAAATAGGAGTAGGAGCAGGTTGAACTGTCTATCCTCCTTTGGCTTCTATTGTTGGACATAATGGTAGATCTGTAGATTTTGCTATTTTTTC…	2013-11-20 04:44:33
Linyphiidae	Tunagyna	debilis	SPICH577-09	09PROBE-1978-334	GU684138	Canada	COI-5P	AAGTTTGTATTTTATTTTTGGGGCTTGAGCTGCTATAGTAGGAACAGCAATAAGAGTATTAATTCGAATTGAATTAGGCCAAGTTGGAAGATTGTTAGGGGATGATCAATTATATAATGTTATTGTTACTGCTCATGCCTTTGTTATAATTTTTTTTATAGTTATACCTATTTTAATTGGAGGATTTGGTAATTGGTTAGTTCCTTTAATGTTAGGTGCTCCTGATATAGCATTTCCCCGTATAAATAATTTAAGATTTTGATTATTACCCCCTTCTCTATTTTTATTATTTATTTCTAGAATAGATGAAATAGGGGTTGGAGCAGGATGAACTGTGTATCCTCCCCTTGCTTCTTTGGAAGGGCATTCTGGTAGTTCAGTAGATTTTGCTATTTTTTC…	2013-11-20 04:51:52
Dictynidae	Cicurina	robusta	ERSPI235-09	08EARGUE-0072.b	KP652201	Canada	COI-5P	AATTTTATATTTGATCTTTGGGGCTTGGTCTGCAATAGTTGGGACTGCTATAAGAGTTTTGATTCGAATTGAATTAGGTCAACCTGGAAGATTATTAGGAGATGATCATTTATATAATGTAGTAGTTACTGCTCATGCTTTTGTTATGATTTTTTTTATAGTTATACCTATTTTAATTGGTGGTTTTGGAAATTGGTTGGTTCCTTTAATATTAGGAGCTCCTGATATGGCTTTTCCTCGAATAAATAATTTAAGATTTTGACTTCTTCCTCCTTCTTTATTATTATTATTTATTTCTTCTATAGTGGAAATAGGTGTAGGTGCTGGGTGAACTATTTATCCGCCTTTAGCTTCAAGTATTGGTCATGCTGGAAGATCTGTTGATTTTGCTATTTTTTC…	2013-11-20 04:54:17
Araneidae	Larinioides	patagiatus	JDTGS093-09	09-PROBE-08189	GU679842	Canada	COI-5P	AACTTTATATTTAATTTTTGGTGCTTGAGCTGCTATAGTAGGAACTGCAATAAGAGTATTAATTCGAATTGAATTAGGTCAACCTGGTAGATTTATAGGGGATGATCAGTTATATAACGTTATTGTTACTGCTCATGCTTTTGTAATAATTTTTTTTATAGTAATACCTATTTTAATTGGAGGTTTTGGAAATTGATTAGTTCCTTTAATATTAGGAGCACCTGATATAGCTTTTCCTCGTATAAATAATTTAAGATTTTGATTACTTCCTCCATCATTATTTTTATTAATTGTTTCTTCAATAGTAGAAATAGGGGTAGGTGCTGGGTGAACGGTTTATCCCCCTTTAGCAAGATTAGAAGGACATGCTGGAAGATCAGTAGATTTTGCTATTTTTTC…	2013-11-20 04:48:53
Phyxelididae	Ambohima	zandry	GACAC553-12	JF411089	JF411089		COI-5P	AACTTTATATTTGATGTTTGGAGCTTGGTCTTCTATAGTGGGTACTGCTATAAGTGTTTTAATTCGAGTAGAATTAGGACAATCTGGAAGATTGTTAGGTGATGATCATTTATATAATGTTATTGTTACTGCTCATGCTTTTGTAATAATTTTTTTTATAGTTATACCAATTTTAATTGGTGGATTTGGGAATTGATTAGTTCCTTTAATATTAGGAGCCCCTGATATAGCTTTTCCTCGAATAAATAATTTAAGATTTTGATTATTACCCCCTTCTTTAATGTTTTTATTAATTTCTTCGATAGTGGAGATGGGTGTAGGAGCTGGATGAACAATTTATCCCCCATTGGCTTCTATTTTAGGGCATTCAGGATGTGGTATAGATTTTACTATTTTTTC…	2013-11-20 04:59:48
Agelenidae	Agelenopsis	potteri	ARONT303-09	01ARONT-C01	GU682847	Canada	COI-5P	TACTTTATATTTAATTTTTGGTGCTTGGTCTGCAATAGTAGGAACAGCAATAAGAGTTTTGATTCGGATTGAATTAGGTCAGCCTGGGAGATATTTAGGTGATGATCATCTTTATAATGTTATTGTTACTGCTCATGCTTTTGTTATAATTTTTTTTATAGTGATACCTATTTTAATTGGAGGTTTTGGGAATTGATTAGTACCTTTGATATTAGGGGCTCCTGATATGGCATTTCCTCGTATAAATAATTTAAGATTTTGGTTATTACCACCCTCTTTATTTTTGTTATTTATTTCTTCTATAGCTGAGATAGGGGTAGGTGCAGGTTGGACAGTTTACCCTCCTTTAGCTTCTACTGTTGGTCATGCTGGAAGTTCAGTGGATTTTGCTATTTTTTC…	2013-11-20 04:44:33
Linyphiidae	Diplocephalus	cristatus	ARONT565-10	CCDB-04290-H05	HQ924451	Canada	COI-5P	AAGCTTATATTTTATTTTTGGGGCATGAGCTGCTATAGTAGGGACAGCAATGAGAGTATTAATTCGAATTGAGTTGGGTCAAACTGGAAGATTATTAGGAGATGACCAGTTGTATAATGTTATTGTTACTGCTCATGCGTTTGTGATAATTTTTTTTATAGTTATACCTATTTTAATTGGGGGATTTGGAAATTGATTGGTTCCTTTAATGTTAGGGGCACCAGATATAGCTTTTCCTCGAATAAATAATTTAAGTTTTTGGTTATTGCCCCCTTCTTTATTATTATTATTTGTTTCTAGTATGGATGAAATAGGAGTGGGAGCAGGATGAACCGTGTATCCCCCTCTTGCTTCTCTAGAAGGGCATCCTGGAAGATCAGTAGATTTTGCAATTTTTTC…	2013-11-20 04:44:33
Linyphiidae	Sciastes	mentasta	ARONT559-10	CCDB-04290-G11	HQ924446	Canada	COI-5P	AACTTTATACTTTATTTTTGGGGCTTGGGCTGCAATAGTTGGAACTGCTATAAGAGTATTAATTCGGATTGAGTTAGGACAGACTGGAAGATTATTAGGGGATGATCACTTATATAATGTAGTTGTCACAGCACATGCTTTTGTTATAATTTTTTTTATAGTAATGCCTATTTTAATTGGGGGGTTTGGAAATTGGTTAGTTCCTTTAATGTTAGGAGCTCCTGATATAGCTTTTCCTCGCATAAATAATCTAAGATTTTGACTTTTACCACCGTCCTTATTTTTGTTATTTATTTCTAGAATAGATGAGATAGGTGTAGGGGCAGGATGAACAGTTTATCCTCCTCTTGCTTCTTTAGAAGGACATTCGGGTAGATCAATAGACTTTGCTATTTTCTC…	2013-11-20 04:44:33
Lycosidae	Pardosa	lugubris	SPIEU814-10	BIOUG00161-G08	HQ975366	Germany	COI-5P	TACTTTATATTTAATATTTGGAGTTTGATCGGCTATAATAGGGACTGCTATAAGAGTATTAATTCGAATAGAATTAGGAAATCCTGGGAGATTATTAGGTGATGATCATTTATATAATGTTATAGTTACTGCTCATGCTTTTGTAATAATTTTTTTTATAGTAATACCAATTCTTATTGGAGGTTTTGGTAATTGATTAATTCCTTTAATATTAGGAGCTCCAGATATATCATTTCCTCGAATAAATAATCTTTCTTTTTGATTATTACCTCCTTCTTTATTTTTATTATCTATATCTTCTATAGTGGAGATAGGAGTTGGTGCTGGATGAACTGTTTATCCTCCTTTAGCATCTACGGTTGGTCATATAGGAAGTTCAATAGATTTTGCTATTTTTTC…	2013-11-20 04:51:53
Linyphiidae	Oedothorax	retusus	GBCH5711-13	FJ899812	FJ899812		COI-5P	ATATTGGGAGTTTATATTTTGTTTTTGGGGCTTGGGCTGCTATAGTAGGAACAGCTATGAGAGTATTAATTCGTATTGAGTTAGGACAAACTGGGAGTTTATTAGGAGATGATCAATTATATAATGTTATTGTAACTGCTCATGCTTTTGTTATAATTTTTTTTATAGTTATACCTATTTTAATTGGTGGTTTTGGCAATTGATTAGTTCCATTAATGCTAGGAGCTCCTGATATAGCTTTTCCTCGTATGAATAATCTAAGATTTTGGCTGTTACCTCCTTCTTTGGTTTTATTATTTGTTTCCAGAATAGACGAAATAGGTGTGGGTGCTGGATGGACTATTTATCCTCCTCTTGCTTCTTTGGAAGGGCATCCTGGTAGTTCAGTAGATTTTGCTA…	2013-11-20 05:02:20
Clubionidae	Clubiona	cambridgei	GACAC1067-12	JN377967	JN377967	New Zealand	COI-5P	TTTGGGGCTTGATCTGCTATAGTAGGAACAGCTATAAGAGTATTAATTCGTATAGAATTAGGGCAATCAGGTGCATTTTTAGGAGATGATCATTTATATAATGTGGTGGTTACGGCTCATGCTTTTGTGATAATTTTTTTTATAGTAATACCTATTTTAATTGGGGGTTTTGGAAATTGAATGGTTCCTATAATATTAGGGGCAGCTGATATAGCTTTTCCTCGGATAAATAATTTAAGTTTTTGATTATTACCTCCTTCTTTATTATTATTATTTATTTCTTCTATAGCTGAAATAGGTGTGGGGGCAGGATGAACTGTTTATCCTCCTCTTGCATCCACTGTGGGTCATATAGGAAGTGCTATAGATTTTGCAATTTTTTCTTTACATTTAGCTGGG…	2013-11-20 05:00:00
Araneidae	Araneus	thaddeus	ARONT153-09	CCDB-04287-E10	HM434053	Canada	COI-5P	AACATTATATTTGGTTTTTGGAGCATGGTCAGCTATAGTAGGAACTGCTATAAGAGTTTTGATTCGAATTGAATTAGGTCAGTCTGGAAGATTTATTGGTGACGATCAATTATATAATGTAATTGTTACTGCTCATGCTTTTGTAATAATTTTTTTTATAGTAATACCTATTTTAATTGGAGGGTTTGGTAATTGGTTAGTTCCATTAATATTAGGGGCACCTGATATAGCATTTCCACGAATAAATAATTTAAGATTTTGATTATTACCCCCTTCTTTATTACTTTTAATTATTTCTTCTATAGTAGAAATAGGAGTAGGTGCTGGTTGAACTGTTTATCCTCCTTTAGCTGGATTAGAGGGACATGCTGGAAGATCTGTTGATTTTGCTATTTTTTC…	2013-11-20 04:44:33
Hahniidae	Hahnia	sp. 1GAB	TDWGB777-10	TDWG-0913	HQ979220	United States	COI-5P	AACGTTATATTTGATTTTTGGGAGATGATCTGCTATAGTAGGTACAGCGATAAGAGTTCTTATTCGAATTGAGTTAGGACAGCCTGGTAGATTCATTGGTGATGATCATTTATATAATGTAATTGTTACAGCTCATGCGTTTGTTATAATTTTTTTTATAGTAATACCGATTATGATTGGGGGGTTTGGTAATTGGTTGGTTCCATTAATATTGGGTGCTCCTGATATGGCTTTTCCTCGAATAAACAATTTGAGATTTTGATTGTTACCACCATCTTTAGTTTTGTTGTTTTTATCTTCTATAGTAGAGATAGGGGTTGGGGCTGGATGAACTGTTTATCCTCCTTTGGCTTCTATTACTGGTCATGCTGGGAGTTCTGTGGATTTTGCTATTTTTTC…	2013-11-20 04:52:17
Tetragnathidae	Pachygnatha	clercki	SPICH345-09	09PROBE-1978-102	GU684272	Canada	COI-5P	GAGACTATATTTTATATTTGGTGTTTGGGCTGCTATGGTTGGGACTGCAATAAGAGTTTTAATTCGTATTGAGTTAGGACAAACTGGAAGATTTTTAGGGGATGATCAGTTGTATAATGTTATTGTAACTGCTCATGCTTTTGTTATAATTTTTTTTATGGTAATACCTATTTTGATTGGGGGGTTTGGTAACTGGCTGGTCCCGTTAATGTTAGGGGCCCCAGATATGGCCTTCCCCCGTATGAATAACTTAAGATTTTGGTTGCTTCCTCCCTCATTATTTATACTATTTATTTCTTCTATAGTTGATGTGGGGGTGGGTGCAGGTTGAACTGTGTACCCTCCTCTAGCCGGGCTAGAGGGACATTCTGGTAATTCTGTAGATTTTGCTATTTTTTC…	2013-11-20 04:51:51
Linyphiidae	Stemonyphantes	blauveltae	ARONT431-09	CCDB-04289-E10	HM434067	Canada	COI-5P	TACATTATATTTAATTTTTGGTGCGTGGGCTGCTATGGTAGGAACTGCGATAAGTGTTTTAATTCGAATTGAATTAGGTCAGACTGGAAGATTATTAGGGGATGATCATCTTTATAATGTGATTGTAACAGCTCATGCATTTGTTATAATTTTTTTTATGGTCATACCTATTTTGATTGGGGGTTTTGGAAATTGGTTGGTTCCTTTGATGTTGGGAGCCCCAGATATAGCGTTTCCTCGTATAAATAATTTAAGTTTTTGGTTGTTACCCCCTTCTTTATTTTTATTATTTATTTCTTCTATGGTGGAAATAGGAGTTGGGTCAGGTTGAACTGTTTATCCTCCTTTAGCTTCTTTAGATGGGCATGCTGGGAGATCTGTCGATTTTGCTATTTTTTC…	2013-11-20 04:44:33
Thomisidae	Xysticus	triangulosus	JSYKA556-10	YUKIN-0356	HQ569251	Canada	COI-5P	AACTTTATATTTATTATTTGGAGCTTGATCAGCTATAGTAGGGACTGCAATAAGAGTTTTGATTCGAATAGAATTAGGTAATGTAGGGAGATTTTTAGGAAATGATCATTTATATAATGTAATTGTTACGGCTCATGCTTTTGTAATAATTTTTTTTATAGTTATACCAATTTTGATTGGAGGTTTTGGTAATTGATTAGTTCCATTAATATTAGGTGCTCCTGATATATCTTTTCCTCGAATAAATAATTTATCTTTTTGATTGCTTCCTCCTTCATTATTTTTATTATTTATATCTTCTTTAGTAGAGATAGGTGTAGGGGCAGGATGAACTGTTTATCCTCCTTTAGCTTCTAGAGTTGGGCATATAGGTAGATCAATGGATTTTGCTATTTTTTC…	2013-11-20 04:49:00
Linyphiidae	Neriene	nigripectoris	GBCH11157-13	JN817113	JN817113		COI-5P	ATACCCAAACATAAAGATATTGGTACATTATATTTTATTTTTGGGGCTTGAGCTGCTATAGTAGGAACAGCTATAAGAGTATTAATTCGAATTGAGTTGGGACAGACTGGGAGTATGTTGGGAGATGACCAATTATATAATGTTATTGTTACTGCACATGCTTTTGTGATAATTTTTTTTATAGTTATACCAATTTTAATTGGGGGATTTGGCAATTGACTAGTTCCTTTAATGTTAGGGGCTCCTGATATAGCATTTCCTCGTATAAATAACTTAAGTTTTTGATTACTTCCCCCCTCTTTGTTATTACTATTTATTTCGTCTATAGTAGAGATAGGAGTAGGGGCTGGTTGAACGGTTTATCCCCCCTTATCCTCATTAGAAGGGCATTCAGGAAGT…	2013-11-20 05:01:20
Araneidae	Neoscona	vigilans	GBCH7175-13	HQ441945	HQ441945	Taiwan	COI-5P	GCTGCTATAGTAGGGACAGCTATAAGAGTATTGATTCGAATTGAATTAGGTCAACCAGGAAGGTTTATTGGAGATGATCAGCTTTATAATGTAATTGTTACAGCTCATGCTTTTGTAATAATTTTCTTTATAGTTATACCAATTTTGATTGGAGGATTTGGTAATTGGTTAGTACCTTTAATATTAGGGGCTCCTGATATGGCTTTTCCTCGAATAAATAATTTAAGATTTTGATTATTACCCCCTTCGTTATTTTTATTAATTATTTCATCAATAGTAGAAATGGGTGTTGGTGCTGGGTGAACAGTATATCCTCCTTTAGCTGGATTAGAGGGTCATGCTGGAAGATCAGTTGATTTTGCTATTTTTTCTTTACATCTAGCTGGGGCTTCATCTATT…	2013-11-20 05:01:27
Hahniidae	Neoantistea	agilis	TDWGB941-10	TDWG-1077	HQ979361	United States	COI-5P	AACATTGTATTTAATTTTTGGGGCTTGAAGAGCTGCTGTTGGTACTGCTATAAGCTTTTTAATTCGGGTTGAATTAGGTCAGTTAGGAAGATTTTTAGGGGATGATCATTTATATAATGTAATTGTAACTGCTCATGCTTTTGTTATAATTTTTTTTATAGTGATACCAATTATAATTGGTGGTTTTGGTAATTGGTTAGTTCCCTTAATAATTGGGGCTCCTGATATAGCTTTTCCTCGTATAAATAATTTAAGATTTTGATTACTTCCTCCTTCTTTATTATTATTATTTATTTCTTCTATAGTGGAAATAGGTGTAGGGGCAGGATGAACTATTTATCCTCCATTGGCTTCTATTATAGGTCATGGAGGAAGCTCTGTAGATTTTGCTATTTTTTC…	2013-11-20 04:52:17
Dictynidae	Cicurina	sp. 2GAB	ERSPI154-09	08EARGUE-0154	KP653066	Canada	COI-5P	AATTTTATATTTGATTTTTGGAGCTTGATCAGCAATAGTTGGTACAGCTATAAGAGTTTTGATTCGAATTGAATTAGGACAGCCTGGAAGATTATTAGGGGATGATCATTTATATAATGTAGTAGTAACTGCTCATGCTTTTGTTATGATTTTTTTTATAGTAATACCTATTTTAATTGGTGGTTTTGGCAATTGGTTAGTTCCTTTAATATTAGGGGCTCCTGATATAGCTTTTCCCCGAATAAATAATTTAAGATTTTGACTTCTTCCTCCTTCTTTATTATTATTATTTATTTCTTCTATAGTGGAAATAGGTGTAGGTGCTGGATGAACTATTTATCCTCCTTTAGCTTCTAGAGTTGGGCATGCTGGTAGTTCTGTTGATTTTGCTATTTTTTC…	2013-11-20 04:54:17
Linyphiidae	Grammonota	angusta	BBCAN699-09	CCDB-05296-D09	GU683498	Canada	COI-5P	GAGTTTATATTTTGTTTTTGGGGCTTGAGCTGCTATGGTGGGTACTGCTATAAGAGTATTGATTCGAATTGAATTAGGTCAGACTGGAAGTTTATTAGGGGATGATCAATTATATAATGTTATTGTTACTGCTCATGCTTTTGTCATAATTTTTTTTATAGTTATACCTATTTTAATTGGGGGATTTGGAAATTGGTTAGTGCCTTTAATATTAGGTGCGCCTGATATGGCATTTCCTCGAATAAATAATTTGAGATTTTGATTATTACCTCCATCATTATTAATATTGTTTATTTCTAGAATAGATGAAATGGGAGTGGGAGCAGGTTGGACTATTTATCCACCTCTTGCTTCTTTGGAAGGGCATTCTGGTAGATCAGTAGATTTTGCTATTTTTTC…	2013-11-20 04:45:04
Linyphiidae	Neriene	digna	SPRMA414-10	10-SKBC-0414	KP656604	Canada	COI-5P	ATCCTTATATTTTATTTTTGGGGCNNGAGCTGCTATAGTTGGTACTGCTATAAGAGTTTTGATTCGAATTGAGTTGGGGCAGGTAGGAAGAATATTGGGGGATGATCAATTATATAATGTGATTGTAACAGCACATGCNTTTGTAATAATTTTTTTTATGGTTATACCTATTTTAATTGGAGGATTTGGAAATTGGTTAGTCCCTTTAATGTTAGGGGCTCCTGATATGGCTTTCCCTCGAATAAATAATTTGAGATTTTGATTATTACCTCCTTCATTATTTTTGTTATTTATTTCTTCTATAGTAGAGATAGGGGTAGGGGCAGGGTGAACAGTTTATCCACCTCTTTCTTCTTTAGATGGACATCCTGGAAGTTCTGTAGATTTTGCTATTTTTTC…	2013-11-20 05:00:51
Theraphosidae	Poecilotheria	formosa	TARWO066-10	BIOGU00532-F06		India	COI-5P	AAATCATAAGGATATTGGAACTTTGTATTTGTTGTTTGGAATTTGGTCGGCTATGGTAGGAACTGCTATGAGAGTGATTATTCGTACTGAGTTGGGCCAGGTTGGAAGATTGTTGGGAGATGATCATTTATATAATGTAATGGTGACTGCTCATGCTTTGGTAATGATTTTTTTTATAGTGATGCCTATTTTAATTGGAGGGTTTGGAAATTGAATACTACCTTTAATATTAGGGGCTCCTGATATGGCTTTTCCTCGAATAAATAATTTGAGATTTTGGTTGCTTCCTCCTTCATTAATATTGTTGGTGATATCTTCGTTGACTGATGTAGGAGTGGGGGCTGGATGAACTATTTATCCACCTCTTTCTTCTTTTATAGGGCATTCTGGTGGTGGGAT…	2013-11-20 05:01:13
Linyphiidae	Pocadicnemis	americana	SPICH402-09	09PROBE-1978-159	GU684203	Canada	COI-5P	AAGTTTATATTTTGTTTTTGGGGCTTGGGCTGCTATAGTGGGTACAGCAATAAGAGTGTTGATTCGAATTGAATTAGGTCAGACTGGTAGATTATTAGGAGATGACCAGTTATATAATGTTATTGTTACTGCTCATGCTTTTGTTATAATTTTTTTTATAGTTATACCTATTTTAATTGGGGGGTTTGGAAATTGGTTAGTACCATTAATGTTGGGGGCTCCAGATATAGCTTTTCCTCGTATAAATAATTTAAGATTTTGATTGTTACCTCCCTCTTTATTATTATTATTTATTTCTAGAATGGATGAAATAGGGGTAGGAGCGGGGTGAACTGTTTATCCACCCCTTGCTTCTTTAGAAGGACATTCTGGGAGTTCAGTAGATTTTGCTATTTTTTC…	2013-11-20 04:51:51
Ctenidae	Anahita	fauna	GBCH11054-13	JN817216	JN817216		COI-5P	ATAAAACATAAAGATATTGGTACTTTATATTTAATATTTGGAGCTTGATCTGCAATAGCTGGAACAGCTATAAGTGTTTTAATTCGGATGGAATTAGGTAATCCTGGAAGATTATTAGGTGATGATCATTTATATAATGTTATTGTAACAGCTCATGCTTTTGTTATGATTTTTTTTATAGTTATACCTATTTTAATTGGAGGTTTTGGAAATTGATTGGTTCCGTTAATATTAGGAGCGCCTGATATATCATTTCCTCGAATAAATAATTTGTCTTTTTGATTATTACCTCCTTCTTTGTTTTTATTATTTATATCATCAATGGTGGAAATAGGAGTAGGAGCAGGTTGAACTGTCTATCCTCCTTTAGCTTCTAGAATTGGTCATATGGGAAGATCT…	2013-11-20 05:02:13
Clubionidae	Clubiona	riparia	ARONT120-09	CCDB-04287-C01	GU682610	Canada	COI-5P	AACTTTATATTTAATTTTTGGAACTTGGTCTGCTATAGCAGGAACAGCTATAAGAGTATTGATTCGAATGGAATTAGGACAATCTGGTATATTTTTAGGGGATGATCATCTTTATAATGTAGTAGTTACGGCTCACGCTTTCGTTATGATTTTTTTTATAGTAATACCAATTTTAATTGGTGGATTTGGAAATTGAATAGTTCCAATAATATTAGGAGCGGCTGATATGGCTTTTCCTCGAATAAATAATTTAAGTTTTTGATTATTACCTCCTTCTTTATTATTATTGTTTATTTCATCTTTAGCTGAAATAGGAGTGGGTGCAGGATGAACAGTATATCCTCCTTTATCATCTACTGTAGGACATATAGGAAGAGCTATAGATTTCGCTATTTTTTC…	2013-11-20 04:44:33
Linyphiidae	Erigone	psychrophila	AEDNA079-12	CCDB-08104-G07	KC502363	Canada	COI-5P	AGTTTTGTATTTTGTTTTTGGAGCTTGAGCTGCTATAGTAGGAACAGCAATAAGAGTATTAATTCGTATTGAGCTAGGTCAAACTGGTAGATTACTAGGGGATGATCAATTATATAATGTTATTGTTACGGCACATGCTTTTATTATAATTTTTTTTATAGTAATACCTATTTTAATTGGGGGGTTTGGTAACTGATTAGTTCCTTTAATGTTAGGAGCTCCCGATATAGCTTTTCCTCGTATAAATAATTTAAGATTTTGATTATTACCACCTTCTTTATTATTATTATTTATTTCTAGAATAGATGAAATAGGTGTAGGGGCTGGATGAACTATTTATCCTCCTCTAGCTTCTTTAGAGGGTCATTCTGGTAGTTCTGTTGATTTTGTAATTTTTTC…	2013-11-20 04:44:17
Salticidae	Sitticus	striatus	SPIRU1159-11	BIOUG00628-H08	KF368804	Canada	COI-5P	AACATTATATTTTATTTTTGGTGCTTGGTCTGCTATAGTAGGAACAGCAATAAGAGTTTTAATTCGAATAGAATTAGGCCAGACTGGTCATTTTTTAGGAAATGACCATTTGTATAATGTAATTGTTACTGCTCATGCTTTTGTAATAATTTTTTTTATAGTTATACCAATTTTGATTGGTGGTTTTGGAAATTGACTAGTTCCTTTGATGTTAGGAGCTCCTGATATAGCTTTTCCTCGTATAAATAATTTGAGATTTTGATTATTACCGCCTTCATTATTTTTATTATTTATTTCGTCTATAGCTGAAATAGGAGTTGGAGCAGGATGAACTGTATATCCTCCTTTAGCTTCTATTGTGGGACATAATGGAAGTTCGGTAGATTTTGCTATTTTTTC…	2013-11-20 04:51:53
Gnaphosidae	Zelotes	fratris	ERSPI010-08	08EARGUE-0010	KP646377	Canada	COI-5P	AACTTTATATTTGTTATTTGGTTCATGGGCTGCTATAGTAGGAACTGCTATAAGAGTATTAATTCGTATAGAATTGGGTCAACCTGGAAGATTTATAGGTGATGATCATTTATATAATGTTATTGTAACTGCTCATGCATTTGTTATGATTTTTTTTATAGTTATACCTATTTTAATTGGTGGGTTTGGAAATTGATTAGTTCCTTTGATATTGGGGGCTCCAGATATAGCATTTCCTCGCATAAATAATTTAAGTTTTTGATTATTACCTCCTTCATTAATATTATTATTTATTTCGTCTATGGTAGAAATAGGGGTAGGTGCTGGTTGAACTGTATATCCTCCTTTGGCTTCTAATATAGGTCATTCGGGAAGAGCCATGGATTTTGCTATTTTTTC…	2013-11-20 04:54:17
Lycosidae	Arctosa	ebicha	GBCH11090-13	JN817180	JN817180		COI-5P	ATTATTAANAGGTGTTTGATCAGCGATATAGGTACTGCTATATCGGTGTTAATTCGAATGGAATTAGGTAATCCTGGAAGTTTGTTAGGAGATGATCATTTGTATAATGTTATAGTTACTGCTCATGCTTTTGTTATAATTTTTTTTATAGTTATACCAATTCTTATTGGTGGTTTTGGAAATTGGTTAGTTCCTTTAATGTTGGGAGCTCCTGATATGTCTTTTCCTCGTATAAATAATCTTTCTTTTTGGTTATTACCTCCTTCTTTATTTTTATTATGTATATCTTCTATAGTGGAAATAGGAGTAGGAGCTGGTTGAACTGTATATCCACCTTTAGCGTCAAGAATAGGTCATATAGGGAGTTCTATGGATTTTGCTATTTTTTCTCTTCATTTA…	2013-11-20 05:01:23
Araneidae	Argiope	minuta	GBCH11111-13	JN817159	JN817159		COI-5P	ATAGATATTGGTACTTTATATTTAATTTTTGGGGCTTGGGCTGCTATAGTAGGAACAGCAATAAGAGTATTAATTCGAATTGAATTGGGTCAACCTGGGAGGTTTATAGGAGATGATCAATTATATAATGTAATTGTTACAGCTCATGCTTTTGTTATAATTTTTTTTATGGTAATACCTATTTTAATTGGGGGGTTTGGAAACTGGCTAGTTCCTTTAATGCTAGGTGCTCCTGATATAGCATTTCCACGAATAAATAATTTAAGATTTTGATTATTACCTCCTTCATTATTTCTTTTAATTGTTTCTTCTATAGTAGAAATAGGGGTAGGGGCAGGTTGAACTGTATACCCCCCTTTAGCAGGATTAGAAGGTCATGCTGGAAGATCTGTAGATTTT…	2013-11-20 05:02:18
Theridiidae	Wamba	crispulus	TDWGB774-10	TDWG-0910	HQ979217	United States	COI-5P	AACATTATATTTGGTATTTGGAGCTTGAGCAGCTATAGTAGGAACTGCTATGAGAGTATTAATTCGAGTAGAGCTTGGGCAGCCAGGAAGATTTTTAGGTGATGATCAATTATATAATGTAATTGTAACTGCTCATGCTTTTGTAATAATTTTTTTTATAGTAATACCTATTTTAATTGGAGGATTTGGAAATTGATTAGTTCCTTTAATATTAGGAGCTCCTGATATAGCATTTCCTCGAATAAATAATTTAAGATTTTGATTATTACCTCCTTCTTTATTTTTATTATTTATTTCTTCTATAGTAGAAATAGGGGTAGGAGCTGGATGAACAGTTTATCCTCCATTATCATCATTAGAGGGTCATGGAGGAAGTTCTGTTGATTTTGCTATTTTTTC…	2013-11-20 04:52:17
Cybaeidae	Argyroneta	aquatica	GBCH11068-13	JN817202	JN817202		COI-5P	ATTTTGATTTTGGCCCCTGCAGTTATAGTGGGGACGGCTATAAGAGTGTTGATTCGAATTGAATTAGGGCAGCCAGGGAGATTTTTAGGAGATGACCAATTATATAATGTTGTTGTTACTGCTCACGCTTTTATTATAATTTTTTTTATAGTGATACCTATTTTAATTGGAGGTTTTGGAAATTGATTGGTGCCTTTAATGTTGGGAGCGCCGGATATAGCTTTTCCCCGGATGAATAATTTAAGTTTTTGGTTATTACCCCCTTCTTTATTTTTATTGTTTATTTCCTCTATGGTGGAGATAGGGGTGGGTGCTGGGTGGACTATTTATCCTCCGTTGGCTTCTGTAATAGGGCATGCTGGTAGTTCGGTGGATTTTGCTATTTTTTCTTTACATTTA…	2013-11-20 05:01:17
Thomisidae	Misumessus	oblongus	ERSPI402-09	09ONTGAB-081	HM376108	Canada	COI-5P	GACTTTATATCTATTATTTGGAGCATGGTCTGCCATAGTTGGTACTGCAATAAGTGTATTAATTCGTATAGAGCTGGGGAATTCAGGAAGATTATTAGGAAATGATCATTTATATAATGTAATTGTAACTGCTCATGCTTTTGTTATAATTTTTTTTATAGTAATACCAATTTTAATTGGTGGTTTTGGAAATTGATTGGTTCCTTTAATGTTAGGTGCTCCTGATATATCTTTTCCGCGAATAAATAATTTATCTTTTTGATTACTACCTCCTTCTTTATTTTTATTATTTATATCTTCTATAGTTGAAATAGGAGTAGGAGCTGGGTGAACTGTTTATCCTCCTTTAGCATCAAGTGTAGGTCATATAGGGAGATCTATAGATTTTGCTATTTTCTC…	2013-11-20 04:47:29
Lycosidae	Pirata	sedentarius	ARONT111-09	CCDB-04287-B04	GU682626	Canada	COI-5P	AACATTATATTTAATTTTTGGTGTATGATCTGCTATAATTGGAACTGCAATAAGAGTATTAATTCGAATAGAATTAGGGCATCCTGGAAGTTTATTAGGAGATGATCATTTATATAACGTAATAGTAACTGCTCATGCTTTTGTTATAATTTTTTTTATAGTAATACCTATTTTAATTGGAGGTTTTGGAAATTGGTTAGTACCTTTAATATTAGGAGCTCCTGATATATCATTTCCTCGTATAAATAATTTATCATTTTGATTGTTACCACCTTCTTTATTTTTATTATTAATATCTTCTATAGTAGAAATAGGAGTAGGGGCTGGATGAACAGTTTATCCACCTTTAGCTTCTAGAGTAGGTCATATAGGTAGATCTATAGATTTTGCTATTTTTTC…	2013-11-20 04:44:33
Araneidae	Zygiella	atrica	ARONT099-09	CCDB-04287-A04	GU682657	Canada	COI-5P	TACTTTATATTTAGTATTTGGAGCTTGGGCAGCAATGGTTGGGACAGCAATAAGAGTTTTAATTCGAACTGAGTTAGGTCAGCCTGGAAGATTTATAGGAGATGATCAATTATATAATGTTATTGTAACTGCGCATGCTTTTGTAATGATTTTTTTTATAGTTATACCTATTTTGATTGGTGGGTTTGGAAATTGGTTGGTTCCTTTAATGTTAGGAGCTCCTGATATAGCATTCCCTCGTATAAATAATTTAAGATTTTGATTGTTACCTCCTTCTTTATTTTTATTGTTTATTTCTTCTATAGTTGAGATAGGAGTAGGAGCGGGTTGAACAGTTTATCCTCCTTTGGCTTCTCTGGAAGGACATTCAGGTAGATCAGTTGATTTTGCTATTTTTTC…	2013-11-20 04:44:33
Phyxelididae	Rahavavy	fanivelona	GACAC576-12	JF411112	JF411112		COI-5P	TACTTTATATTTAATTTTTGGAATTTGATCGTCGATAGTTGGGGCTGCTATGAGTGTTTTAATTCGAGTGGAATTAGGACAATCTGGAAGATTGTTAGGAGATGATCATTTATATAATGTTATTGTTACTGCTCATGCTTTTGTAATGATTTTTTTTATAGTTATACCTATTTTGATTGGAGGTTTTGGAAATTGGTTGGTACCTTTAATGTTAGGGGCGCCTGATATAGCTTTCCCTCGAATAAATAATTTGAGATTTTGATTACTACCCCCCTCTTTAATATTTTTATTTATTTCTTCTATGGTGGAAATAGGTGTCGGGGCTGGGTGAACGATTTATCCTCCTCTGGCCTCTATTTTAGGGCATTCTGGGAGATCTATAGATTTTACGATTTTTTC…	2013-11-20 04:59:49
Agelenidae	Wadotes	calcaratus	ARONT362-09	01ARONT-G12	GU682855	Canada	COI-5P	TACTTTGTACTTAGTTTTTGGGGCTTGATCTGCTATAGTTGGTACTGCTATAAGAGTTTTGATTCGAATTGAATTAGGTCAGTCAGGTAGATTTTTAGGGGATGATCATCTATTTAATGTAATTGTTACTGCACATGCTTTTGTAATAATTTTTTTTATAGTGATACCAATTTTAATTGGTGGATTTGGTAATTGATTAATTCCTTTAATGTTAGGAGCTCCAGATATAGCTTTTCCTCGTATAAATAATTTAAGTTTTTGATTGCTTCCTCCTTCATTATTTTTATTAGTAATTTCTTCTATAGTGGAAATAGGAGTGGGAGCTGGTTGAACTGTATATCCTCCTTTGGCTTCTAGTTTAGGACATACTGGAAGCTCAGTGGATTTTGCTATTTTCTC…	2013-11-20 04:44:33
Linyphiidae	Dismodicus	decemoculatus	SPICH1072-09	09PROBE-851	GU684676	Canada	COI-5P	AAGTTTATATTTTGTTTTTGGTGCTTGGGCTGCTATAGTAGGAACAGCAATAAGTGTTTTAATTCGAGTTGAGTTGGGTCAAGTAGGTAGATTATTAGGGGATGATCAATTATATAATGTAATTGTTACAGCGCATGCTTTTGTTATAATTTTTTTTATGGTTATGCCTATTTTAATTGGGGGGTTTGGCAATTGGCTTGTTCCTTTGATGTTAGGGGCTCCAGATATAGCTTTTCCTCGAATAAATAATTTGAGATTTTGATTATTGCCCCCATCTTTATTATTATTATTTATTTCTAGAATGGATGAGATGGGAGTAGGGGCAGGATGAACGGTGTATCCGCCTCTTGCTTCTTTGGAGGGCCATCCTGGCAGATCAGTAGATTTTGCTATTTTTTC…	2013-11-20 04:51:51
Linyphiidae	Mecynargus	paetulus	SPICH537-09	09PROBE-1978-294	GU684145	Canada	COI-5P	AAGTTTGTATTTTATTTTTGGGGCTTGAGCTGCTATAGTAGGAACAGCAATAAGAGTTTTAATTCGAATTGAGTTGGGGCAAATTGGTAGATTATTGGGTGATGATCAGTTATATAATGTTATTGTAACGGCTCATGCTTTTGTTATAATTTTTTTTATAGTTATACCTATTTTAATTGGAGGTTTTGGTAATTGGTTGGTGCCCCTAATATTAGGGGCACCTGATATAGCATTTCCTCGAATAAATAATTTAAGATTTTGATTATTACCTCCTTCGTTATTTCTTTTGTTTATCTCTAGAATAGATGAGATAGGGGTTGGAGCAGGATGAACCGTTTATCCCCCTCTTGCTTCTTTAGAGGGTCATTCTGGTAGTTCTGTCGATTTTGCTATTTTTTC…	2013-11-20 04:51:52
Salticidae	Sitticus	floricola palustris	SPIRU1012-11	BIOUG00627-D04	KF368788	Canada	COI-5P	GACTTTATATTTAATTTTTGGTGCTTGATCTGCTATAGTAGGTACAGCAATAAGAGTTTTAATTCGAATAGAGTTAGGTCAAACTGGTCATTTTTTAGGAAATGATCATTTATATAATGTAATTGTTACTGCTCATGCTTTTGTAATAATTTTTTTTATAGTTATACCAATTTTAATTGGTGGTTTTGGAAATTGATTAGTTCCTTTAATATTAGGAGCTCCTGATATAGCTTTTCCTCGAATAAATAATTTAAGATTTTGATTATTACCTCCTTCATTATTTTTATTATTTATTTCATCTATAGCTGAAATAGGAGTGGGGGCAGGTTGAACTGTTTATCCTCCTTTAGCTTCTATTGTAGGACATAATGGTAGTTCTGTTGATTTTGCTATTTTTTC…	2013-11-20 04:51:53
Salticidae	Habronattus	decorus	ERSPI346-09	09EARGUE-0159	GU682497	Canada	COI-5P	TACTCTGTATTTAGTTTTTGGTGCTTGGGCTGCTATAGTAGGAACTGCTATGAGAATATTAATTCGGATAGAATTAGGTCAAGCTGGTAGATTTTTAGGGAGTGATCATTTGTATAATGTTATTGTAACTGCTCATGCATTTGTGATAATTTTTTTTATAGTAATACCCATTTTGATTGGTGGGTTTGGAAATTGATTGGTTCCTTTAATGTTAGGGGCTCCTGATATAGCTTTTCCTCGAATAAATAATTTAAGTTTTTGATTGTTACCTCCTTCATTAATATTATTATTTATTTCTTCAATAGTGGAGATAGGGGTTGGTGCTGGATGAACAGTTTATCCACCTTTGGCTTCTGTAGTAGGACATGGTGGAAGTTCTGTAGATTTTGCTATTTTTTC…	2013-11-20 04:47:29
Linyphiidae	Agyneta	fabra	SPICH262-09	09PROBE-1978-19	GU684296	Canada	COI-5P	AAGTTTATATTTTATTTTTGGGGCATGAGCTGCTATGGTTGGGACGGCAATAAGAGTTATTATTCGTATTGAATTAGGACAAACTGGTAGAATACTAGGGGATGACCAATTATATAATGTTATTGTTACAGCACATGCTTTTGTAATAATTTTTTTTATAGTAATGCCTATTTTAATTGGAGGGTTTGGAAATTGACTAGTACCTCTTATATTGGGAGCTCCTGATATAGCATTTCCTCGGATAAATAATTTAAGTTTTTGATTATTACCACCTTCTTTATTTTTATTATTTATTTCTAGTATGGATGAAATAGGAGTGGGAGCAGGATGAACAGTGTATCCTCCTCTTGCTTCTTTAGAAGGGCATGCCGGTAGATCGGTTGATTTTGCTATTTTTTC…	2013-11-20 04:51:51
Salticidae	Tutelina	similis	ARONT761-10	CCDB-05292-D12	HQ924613	Canada	COI-5P	AACATTATATTTAATTTTTGGAGCTTGATCAGCTATAGTTGGAACTGCTATAAGAGTTTTAATTCGAATGGAATTAGGACAAACTGGGTCATTTTTAGGAAATGATCATATGTATAATGTAATTGTAACTGCTCATGCTTTTGTTATGATTTTTTTTATAGTTATACCCATTATAATTGGAGGGTTTGGAAATTGGTTAGTTCCTTTAATATTAGGAGCTCCTGATATAGCTTTTCCTCGAATAAATAATTTAAGATTTTGATTACTACCTCCTTCTTTATTTTTATTATTTATTTCATCTATGGCTGAAATAGGAGTGGGAGCTGGTTGAACTGTATATCCACCATTAGCTTCAATTGTAGGACATAATGGAAGATCAGTAGATTTTGCAATTTTTTC…	2013-11-20 04:44:33
Theraphosidae	Psalmopoeus	cambridgei	AGB005-11	447_SC_AB	JQ412455		COI-5P	ATAAAGACATTGGAACTTTGTATTTTCTATTTGGGGTGTGGTCTGGGATGGTGGGTACGGCGATGAGAGTGATCATTCGGATTGAACTTGGGCAGGTAGGGAGCTTACTTGGGGATGATCATTTGTATAATGTGGTAGTGACTGCCCATGCTTTAATTATGATTTTTTTTATGGTGATGCCTATTTTGATTGGGGGTTTTGGAAATTGAATGCTTCCACTAATGTTGGGGGCTCCTGATATAGCTTTTCCTCGTATAAATAATCTTAGTTTTTGGCTTCTGCCCCCATCGTTATTTTTATTGGTCTTATCTTCTTTAACTGATGTAGGGGTAGGGGCCGGGTGAACTATTTATCCGCCTTTGTCTTCTTTTGTAGGGCATTCGGGAGGGGGGATAGATT…	2013-11-20 05:00:07
Lycosidae	Trebacosa	marxi	ARONT795-10	CCDB-05292-G10	HQ924641	Canada	COI-5P	TACTTTATATTTAATATTTGGAATTTGATCAGCAATAGTAGGAACTGCTATAAGAGTATTGATTCGAATTGAATTAGGACAAGTTGGAAGTTTATTAGGAGATGATCATTTATATAATGTTGTAGTAACAGCTCATGCTTTTGTTATGATTTTTTTTATAGTTATACCAATTTTAATTGGTGGTTTTGGAAATTGATTGGTTCCTTTAATATTAGGAGCTCCTGATATATCTTTTCCCCGTATAAATAATCTTTCTTTTTGATTATTACCTCCATCTTTATTTATATTATTAATATCTTCTATAGTAGAAATAGGGGTTGGGGCTGGATGAACAGTTTATCCTCCTTTAGCATCTAGAGTGGGACATAGAGGAAGATCTATAGATTTTGCTATTTTTTC…	2013-11-20 04:44:33
Lycosidae	Pirata	bryantae	SPISH002-09	09PROBE-1546-01	HM432633	Canada	COI-5P	TACATTATATTTAATTTTTGGTGTATGATCTGCTATAATTGGTACTGCAATAAGAGTGTTAATTCGAATAGAATTAGGGCATTCTGGAAGTTTATTAGGAGATGATCATTTATATAACGTAATAGTTACTGCTCATGCTTTTGTTATAATTTTTTTTATAGTTATACCAATTTTAATTGGTGGTTTTGGAAATTGATTAGTTCCTTTAATATTAGGGGCACCTGATATATCTTTTCCTCGAATAAATAATTTATCATTTTGATTATTACCTCCTTCTTTATTTTTATTATTAATATCTTCAATAGTAGAAATAGGAGTAGGAGCTGGATGGACAGTTTATCCTCCTTTAGCTTCTAGAATAGGGCATATAGGGAGATCTATAGATTTTGCTATTTTTTC…	2013-11-20 04:51:54
Thomisidae	Xysticus	nigromaculatus	KKCHE1068-09	07CHU-AR-0261	GU683744	Canada	COI-5P	AACTTTATATTTATTATTTGGGGCATGATCAGCTATAGTTGGGACTGCAATAAGAGTACTAATTCGAATAGAGTTAGGAAATGTAGGGAGAATATTGGGAAATGATCATTTATATAATGTAATTGTTACAGCTCATGCATTTGTTATAATTTTTTTTATAGTAATACCAATTTTAATTGGTGGTTTTGGAAATTGGTTAGTACCTTTAATATTAGGGGCTCCTGATATGTCTTTTCCGCGGATAAATAATTTATCTTTTTGACTTTTACCTCCTTCATTGTTTTTGTTATTTATATCTTCTTTGGTGGAAATAGGTGTTGGAGCTGGATGGACTGTTTATCCTCCGTTAGCTTCTAGTGTAGGGCATATAGGGAGATCTATGGATTTTGCTATTTTTTC…	2013-11-20 04:49:08
Theraphosidae	Aphonopelma	sp.	TARWO154-13	BIOGU00532-H12		Mexico	COI-5P	GAATCATAAGGATATTGGAACTTTGTATTTATTGTTTGGGATTTGGTCTTCTATGGTGGGTACTGCTATGAGAGTAATCATTCGAATTGAACTGGGACAGGTTGGTAGATTATTAGGTGATGATCATTTGTATAATGTTATTGTAACAGCTCATGCTTTAGTTATGATTTTCTTTATAGTAATGCCTATTTTGATTGGTGGGTTTGGAAATTGAATGTTGCCTTTAATGTTAGGTGCTCCTGATATGGCTTTTCCTCGAATAAACAATTTGAGTTTTTGGTTGTTACCACCTTCTTTGTTTTTGTTAATTTTGTCGTCGTTAACTGATGTAGGGGTTGGGGCTGGGTGAACTATTTATCCTCCTTTGTCTTCTTTTGTTGGACATTCTGGAGGTGGTAT…	2013-11-20 05:01:13
Pisauridae	Dolomedes	japonicus	GBCH11078-13	JN817192	JN817192		COI-5P	ATACCCCCCTCAAAAGATATTGGAACTTTATATTTAATATTTGGTGTATGGTCTGCTATAGTGGGTACAGCTATAAGTGTATTAATTCGGATGGAATTAGGAAATTCTGGTAGATTATTAGGTGATGATCATTTATATAATGTTATAGTTACTGCTCATGCTTTTGTAATAATTTTTTTTATAGTAATACCAATTTTAATTGGTGGTTTTGGAAATTGATTAGTTCCTTTAATGTTAGGTGCTCCTGATATATCATTTCCTCGAATAAATAATTTATCTTTTTGATTGTTACCTCCTTCTTTATTTTTATTATTTATATCTTCTATAGTGGAAATAGGAGTTGGAGCAGGATGAACTGTTTATCCTCCTTTAGCTTCTAGAGTTGGTCATATAGGAAGA…	2013-11-20 05:02:18
Theraphosidae	Poecilotheria	fasciata	TARWO151-13	BIOGU00532-D12		Sri Lanka	COI-5P	AAATCATAAGGACATTGGAACTTTGTATTTTTTGTTCGGTGTGTGATCAGCTATGGTTGGAACTGCTATAAGAGTAATTATTCGGACTGAATTGGGTCAGGTTGGGAGATTGTTAGGAGATGATCACTTGTATAATGTAATAGTGACAGCTCATGCTTTGGTTATAATTTTTTTTATAGTGATACCTATTTTAATTGGTGGGTTTGGAAATTGGATATTACCTTTGATATTAGGAGCTCCTGATATGGCTTTTCCTCGTATAAATAATTTGAGATTTTGGTTACTTCCACCTTCTTTGATGTTGTTGGTGTTGTCTTCATTAACAGATGTAGGGGTAGGGGCTGGTTGAACTATTTATCCTCCTCTTTCTTCTTTTATGGGACATTCAGGTGGGGGAAT…	2013-11-20 05:01:13
Theridiidae	Steatoda	borealis	RBCH112-04	RBAR-SP309	DQ127416	Canada	COI-5P	AATCATAAAGATATTGGTACTTTGTATTTGGTATTTGGAGCTTGATCTGCTATATTTGGGACTGCTATAAGAGTGTTAATCCGGGTTGAACTAGGTCAACCCGGGAGATTATTAGGGGACGATCAATTATATAATGTAATTGTAACAGGACATGCTTTTATTATAATTTTTTTTATAGTAATACCAATTCTAATTGGTGGTTTTGGGAACTGGTTAGTTCCTTTAATGTTAGGAGCTCCTGACATGGCTTTTCCTCGAATAAATAATTTAAGATTTTGGTTGCTACCCCCTTCTTTAATATTATTATCTATTTCTTCTATAGAAGAAATAGGAGTTGGGGCTGGATGGACTATTTATCCACCTTTATCTTCTTTAGAAGGGCATAGAGATAGATCTGTA…	2013-11-20 04:57:04
Nephilidae	Nephila	clavipes	GBCH7190-13	HQ441930	HQ441930		COI-5P	TCGGCCATATTAGGGACTGCAATAAGAGTATTAATTCGTACTGAGCTTGGGCAACCAGGGAGATTTATGGGAGATGATCAGTTATATAATGTAATTGTTACGGCTCATGCTTTTGTTATAATTTTTTTTATAGTAATACCAATTTTGATTGGTGGGTTTGGGAATTGATTGGTTCCTTTAATACTAGGGGCTCCAGATATAGCATTTCCTCGAATAAATAATTTGAGATTTTGATTATTACCTCCTTCATTGTTTTTATTATTAATTTCTTCAATAGTAGAAATAGGTGTGGGGGCAGGGTGAACTATTTATCCTCCTTTAGCATCGTTAGAGGGACATGCTGGAAGGTCTGTAGATTTTGCTATTTTTTCTTTACATTTAGCAGGTGCATCTTCAATT…	2013-11-20 05:01:45
Linyphiidae	Islandiana	flaveola	ARONT649-10	CCDB-05259-G06	HQ924514	Canada	COI-5P	AAGTTTGTATTTTATTTTTGGGGCTTGGGCTGCTATAGTAGGAACAGCAATAAGAGTATTGATTCGAATTGAGTTAGGGCAAATTGGAAGATTATTAGGGGATGATCAATTATATAATGTTATTGTGACGGCTCATGCTTTTGTTATAATTTTTTTTATAGTTATACCTATTTTAATTGGAGGCTTTGGAAATTGGTTAGTTCCTTTAATATTAGGTGCACCTGATATAGCATTTCCTCGAATAAATAATTTAAGATTTTGGTTACTACCACCTTCTTTATTTTTATTATTTATCTCAAGTATAGATGAGATAGGGGTTGGAGCAGGATGAACTGTGTATCCTCCTCTTGCTTCCTTAGAGGGACATTCTGGGAGTTCTGTAGATTTTGCTATTTTTTC…	2013-11-20 04:44:33
Linyphiidae	Tenuiphantes	zebra	ARONT560-10	CCDB-04290-G12	HQ924447	Canada	COI-5P	TACTTTATATTTTATTTTTGGAGCTTGAGCCGCTATAGTGGGAACTGCGATAAGAGTATTAATTCGAGTTGAATTAGGACAAACTGGAAGAATATTGGGGGATGATCAATTGTATAATGTGATTGTTACTGCGCATGCTTTTGTAATAATTTTTTTTATGGTTATACCAATTTTAATTGGGGGGTTTGGAAATTGGTTAGTCCCTTTAATGCTTGGAGCTCCTGATATAGCTTTTCCACGTATGAATAATTTAAGATTTTGGTTATTACCTCCTTCTTTATTATTGTTGTTTATTTCAAGAATAGTTGAAATGGGAGTTGGGGCGGGATGAACAGTGTATCCTCCTCTTGCTTCTTTGGAAGGCCATGCTGGTAGTTCTGTTGATTTTGCTATTTTTTC…	2013-11-20 04:44:33
Lycosidae	Pardosa	prativaga	GBCH5701-13	FJ899822	FJ899822		COI-5P	CAAATCATAAAGATATTGGAACTTTATATTTAATGTTTGGAGTTTGATCAGCTATAATAGGAACTGCTATAAGAGTGTTAATTCGAATAGAATTAGGAAATCCTGGAAGATTGTTAGGTGATGATCATTTATATAATGTTATAGTTACTGCTCATGCTTTTGTAATAATTTTTTTTATAGTAATACCAATTCTTATTGGAGGTTTTGGAAATTGATTAGTTCCATTAATATTAGGAGCTCCAGATATATCATTTCCTCGAATAAATAATCTTTCTTTTTGATTATTGCCTCCTTCTTTATTTTTATTATCTATATCTTCTATAGTAGAAATAGGGGTTGGTGCTGGGTGAACTGTTTATCCTCCTTTAGCATCTACAGTTGGTCATATAGGAAATTCAA…	2013-11-20 05:02:15
Theridiidae	Neospintharus	trigonum	ARONT712-10	CCDB-05156-H10	HQ924568	Canada	COI-5P	GACTTTGTATTTATTGTTTGGAGCTTGATCTGCTATAGTGGGAACAGCTATAAGAGTAATAATTCGAATTGAATTAGGACAACCTGGTAGATTTTTTGGTGATGATCAGTTATATAATGTAGTAGTGACTGCTCACGCTTTTGTAATAATTTTTTTTATAGTTATACCTATTTTAATTGGTGGTTTTGGAAATTGATTGGTTCCAATAATATTAGGGGCTCCCGATATAGCTTTTCCTCGAATAAATAATTTAAGTTTTTGGTTGTTACCTCCTTCTTTATTATTGTTATTTATTTCTTCTATAGTAGAAATAGGTGTTGGAGCGGGATGAACTGTTTACCCTCCTTTATCTTCTTTAGAAGGTCATGCTGGTAGATCGGTTGATTTTGCCATTTTTTC…	2013-11-20 04:44:33
Idiopidae	Gorgyrella	sp.	AGB006-11	448_SC_AB	JQ412447		COI-5P	ACATTGGGACCCTGTATTTGGTTTTTGGAATTTGATCTGCTATGGTTGGTACTGGAATGAGAGTAATTATTCGTACGGAGTTGGGGCAGGTTGGGAGACTTTTAGGGGATGATCATTTGTATAATGTGGTAGTGACTGCTCATGCTTTGGTTATGATTTTTTTTATAGTGATACCTATAATGATCGGAGGGTTTGGGAATTGGTTGGTTCCTTTAATGATGAGCTCTCCTGATATGGCTTTTCCTCGAATGAATAATTTGAGTTTTTGATTGTTGCCTCCTTCTTTCTTTTTTTTGGTTTTGTCTTCTTTAGTGGAATCTGGTGTTGGAGCTGGGTGAACCATTTATCCTCCTCTTTCTTCTTTGATTGGGCATGGTGGTGGTGGGGTAGATTTTGTTG…	2013-11-20 05:00:07
Thomisidae	Bassaniana	utahensis	RBCH045-04	RBAR-SP15	DQ127477	Canada	COI-5P	TNTANTNATTATTTGNNGCTTNGGNAGNANNGGTTGGAACTGCGATAAGAGTTTTAATTCGAGTGGAATTAGGAAATGTAGGAAGATTATTAGGTAATGATCATTTATATAATGTAATTGTTACGGCACATGCTTTTGTAATAATTTTTTTTATAGTAATACCAATTTTGATTGGTGGTTTTGGAAATTGATTAGTACCTTTAATATTAGGTGCTCCTGATATGTCTTTTCCTCGTATAAATAATTTATCTTTTTGACTTCTTCCACCTTCATTATTTTTATTATTTATATCTTCTTTAATGGAAATAGGAGTGGGAGCCGGATGAACTGTTTATCCGCCTTTAGCATCAAGAGTTGGCCATATAGGAAGTTCAATGGATTTTGCTATTTTTTCTCTTC…	2013-11-20 04:57:04
Liphistiidae	Heptathela	hangzhouensis	GBCH0568-06	AY309258	AY309258		COI-5P	TTGCGATGATTATTTTCAACAAACCATAAAGATATTGGAACAATATATTTAATTCTTGGAGTCTGGTCTTCTATGATAGGTACAGCTTTAAGAATACTAATTCGTGCTGAGTTAGGCCAGCCAGGATCTCTTATTGGAGATGACCAAACTTATAATATTATTGTTACATCCCATGCTTTCATTATAATTTTTTTTATAGTGATACCTATTATAATTGGGGGGTTCGGGAATTGATTAGTTCCCTTAATACTAGGGGCACCAGATATAGCTTTTCCACGTCTAAACAATTTAAGTTTTTGACTTCTACCTCCTTCCTTAATTTTACTATTAACTTCCTCTATAGTAGAAATAGGGGTAGGAACAGGATGAACTATTTATCCTCCTCTTGCTAGAGGAGAA…	2013-11-20 04:56:47
Theridiidae	Theridion	grallator	GBCH11990-13	JN863369	JN863369		COI-5P	AACTTTATATTTAATTTTTGGGGCTTGAGCTGCTATAGTAGGAACAGCTATGAGAATATTAATTCGAGTTGAATTAGGTCAAGTTGGAAGATTTTTAGGTAATGATCAACTTTATAATGTGGTAGTAACTGCTCATGCTTTTGTAATAATTTTTTTTATAGTAATACCTATTTTAATTGGGGGATTTGGAAATTGATTAGTTCCTTTAATATTAGGAGCTCCTGATATAGCTTTTCCTCGAATAAATAATTTAAGATTTTGATTATTACCTCCTTCTTTATTTTTATTATTTATTTCATCTATAGTAGAAATAGGAGTAGGGTCAGGATGAACGGTTTATCCTCCTTTATCTTCTTTAGAAGGACATGGGGGGAGATCTGTAGATTTTGCTATTTTTTC…	2013-11-20 05:01:48
Linyphiidae	Walckenaeria	lepida	KKCHE918-09	07CHU-AR-0006	GU683624	Canada	COI-5P	GAGTTTATATTTTATTTTTGGAGCTTGGGCTGCGATAGCAGGTACAGCAATAAGAGTATTAATTCGGATTGAGTTAGGGCAAGTTGGTAGTTTATTGGGGGATGATCAGTTGTATAATGTTATTGTTACTGCTCATGCTTTTGTCATAATTTTTTTTATAGTTATACCTATTTTAATTGGTGGGTTTGGTAATTGATTGGTTCCTTTAATATTAGGAGCTCCTGATATGGCTTTTCCTCGTATGAATAATTTAAGATTTTGATTATTACCTCCTTCTTTATTATTATTATTTATTTCTAGAATGGACGAGATAGGAGTGGGAGCAGGGTGGACTGTTTACCCCCCCCTCTCTTCTTTGGAAGGGCATTCTGGGAGATCAGTGGATTTTGCTATTTTTTC…	2013-11-20 04:49:08
Clubionidae	Clubiona	pallidula	ARONT592-10	CCDB-05259-B09	HQ924467	Canada	COI-5P	TACTTTATATTTAATTTTTGGATCTTGATCAGCTATGGTTGGAACAGCTATAAGAGTATTGATTCGGATGGAATTAGGTCAGTCTGGTATGTTTTTAGGAGATGATCATTTATATAATGTAGTGGTTACAGCTCATGCTTTTGTTATAATTTTTTTTATAGTTATACCTATTTTAATTGGTGGATTTGGAAATTGAATAGTTCCAATAATGTTGGGAGCTGCTGATATAGCTTTTCCTCGAATAAATAATTTAAGATTTTGATTGTTACCTCCTTCTTTATTATTATTATTTATTTCTTCTTTAGCTGAAATGGGAGTTGGTGCAGGATGAACAGTATATCCTCCTTTAGCATCTACTGTGGGCCATATAGGAAGAGCTATAGATTTTGCAATTTTTTC…	2013-11-20 04:44:33
Salticidae	Carrhotus	xanthogramma	GBCH11016-13	JN817255	JN817255		COI-5P	ATACCCCCAACAAAAGATATTGGTACTTTATATTTAATTTTTGGTGCTTGGTCTGCTATAGTAGGAACTGCTATAAGAGTATTAATTCGTATAGAATTAGGTCAAACAGGTAGATTTTTAGGAAATGAACATTTATATAATGTAATTGTAACTGCTCATGCTTTTGTTATAATTTTTTTTATAGTTATACCTATTATGATTGGTGGATTTGGGAATTGATTGGTTCCTTTAATATTAGGTGCTCCAGATATAGCTTTTCCTCGTATAAATAATTTAAGTTTTTGATTGCTTCCTCCCTCGTTATTACTATTATTTATTTCTTCAATAGTTGAGATAGGGGTAGGAGCTGGATGAACTGTATATCCTCCTTTAGCTTCTCTTATTGGCCATAATGGAAGA…	2013-11-20 05:01:37
Theridiidae	Steatoda	grossa	GBCH11205-13	KC414087	KC414087		COI-5P	ATATTGGCACATTATATTTAGTTTTTGGGGTTTGGTCCGCTATAGTAGGGACAGCAATAAGAGTCCTAATTCGAGTGGAATTAGGTCAGCCGGGTAGATTACTAGGAGATGATCAATTATATAATGTTATTGTAACAGGGCATGCTTTTATCATAATTTTTTTTATAGTAATACCAATTTTGATTGGGGGGTTTGGGAACTGGTTAGTCCCTTTAATACTGGGGGCTCCAGATATAGCTTTCCCGCGAATAAATAATTTGAGATTCTGATTGTTACCACCTTCCCTACTCCTGTTATTTATCTCTTCTATGGAGGAAATAGGAGTAGGGGCTGGTTGAACTATTTACCCCCCTTTGTCCTCGTTAGAAGGACACAGAGGAAGATCTGTAGATTTTGCAA…	2013-11-20 05:02:08
Theridiidae	Steatoda	capensis	GBCH11206-13	KC414086	KC414086		COI-5P	CATAAAGATATTGGAACATTGTATTTAGTATTTGGTGCTTGAGCGGCAATAGTTGGTACAGGAATAAGAGTATTAATTCGAGTAGAATTAGGTCAACCTGGGAGATTATTAGGAGATGATCAACTTTATAATGTAATTGTAACTGGACATGCTTTTATTATAATTTTTTTTATAGTAATACCAATTTTAATTGGAGGGTTTGGGAATTGATTAATTCCTTTAATATTAGGGGCTCCAGATATGGCTTTTCCTCGAATGAATAATTTAAGATTTTGGCTATTACCTCCTTCTTTATTAATATTGTTTATTTCTTCTATAGAAGAAATAGGGGTAGGGGCTGGATGAACAATTTATCCTCCTTTATCTTCTTTAGAAGGACATAGAGGGAGATCAGTAGAT…	2013-11-20 05:01:17
Linyphiidae	Poeciloneta	variegata	SPICH873-09	09PROBE-630	HM416916	Canada	COI-5P	TTCTTTATATTTTATTTTTGGGGCATGAGCTTCTATAGTGGGTACTGCTATAAGAGTATTAATTCGAATCGAGTTAGGTCAGACTGGAAGAATATTAGGGGATGATCAATTATATAATGTAATTGTTACTGCACATGCTTTTGTTATAATTTTTTTTATAGTTATACCTATTTTAATTGGTGGATTTGGAAATTGGTTAGTACCTTTAATGTTAGGGGCTCCAGATATAGCTTTTCCTCGTATAAATAATCTAAGATTTTGATTATTACCTCCTTCTTTATTGCTTTTATTTATTTCAAGAATAATTGAAATAGGAGTGGGAGCGGGATGAACTGTGTATCCTCCTCTTTCTTCTTTAGAGGGGCATGCGGGTAGTGCTGTTGATTTTGCTATTTTTTC…	2013-11-20 04:51:52
Linyphiidae	Estrandia	grandaeva	SPICH1137-09	09PROBE-916	GU684657	Canada	COI-5P	AACATTATATTTTATTTTTGGGGCTTGAGCTGCTATAGTGGGAACTGCTATAAGAGTTTTAATTCGAATTGAGTTAGGACAGACTGGAAGAATATTAGGGGATGATCAGTTATACAATGTAATTGTAACTGCACATGCTTTTGTAATAATTTTTTTTATAGTTATACCAATTTTAATTGGAGGGTTTGGAAATTGATTAGTCCCTCTTATATTAGGGGCTCCTGATATGGCTTTCCCTCGAATAAATAATTTAAGTTTTTGGTTACTTCCTCCTTCTTTATTATTATTATTTATCTCTTCTTTAGTTGAGATAGGTGTTGGGACAGGATGAACTGTTTATCCCCCTTTATCGTCTTTGGAAGGTCATTCTGGAAGTTCTGTAGATTTTGCTATTTTTTC…	2013-11-20 04:51:51
Linyphiidae	Hilaira	canaliculata	SPICH022-09	09PROBE-1853-01	HM432622	Canada	COI-5P	TACTTTATATTTTATTTTTGGAGCTTGGGCTGCTATAGTTGGTACAGCAATAAGAGTATTAATTCGAATTGAGTTAGGACAAACTGGTAGATTATTAGGGGATGATCAGTTATATAATGTGGTTGTTACAGCGCATGCTTTTGTTATAATTTTTTTTATAGTTATACCTATTTTGATTGGGGGGTTTGGAAATTGGTTAGTTCCATTAATGTTAGGGGCTCCTGATATGGCTTTTCCTCGAATAAATAATTTAAGATTTTGACTTCTTCCCCCTTCTTTATTTTTGTTATTTGTTTCTAGTATAGATGAGATGGGTGTAGGTGCAGGATGAACGGTTTACCCTCCTCTTGCTTCTTTGGAAGGACATTCAGGTAGATCAATAGATTTTGCTATTTTTTC…	2013-11-20 04:51:51
Philodromidae	Philodromus	mineri	ERSPI291-09	09ONTGAB-005	HM376102	Canada	COI-5P	TACATTATATTTAATTTTTGGTGCTTGAGCAGCGATAGTTGGTACGGCAATAAGTGTATTAATTCGAATAGAGTTAGGGCAAGTTGGTAAATTTTTAGGAGATGATCATTTATATAATGTAATTGTAACAGCTCATGCATTTGTAATAATTTTTTTTATAGTAATACCTATTTTAATTGGGGGATTTGGTAATTGACTTGTCCCTTTAATATTAGGTGCACCAGATATAGCATTTCCTCGAATAAATAATTTAAGTTTTTGATTACTTCCACCGTCATTATTATTATTATTTATTTCTTCTATAGTAGAAATAGGAGTTGGATCTGGTTGAACTGTTTATCCTCCTTTAGCTTCAGCTACTGGTCATGCAGGAAGTGCTGTGGATTTTGCTATTTTTTC…	2013-11-20 04:47:29
Linyphiidae	Walckenaeria	columbia	SPIAL258-10	ALASKA-03-F08	HQ580703	United States	COI-5P	AAGTTTATATTTTATTTTTGGAGCTTGGGCTGCTATAGTAGGTACAGCAATGAGAGTATTAATTCGGATTGAGTTAGGGCAAGTTGGTAGTTTATTGGGGGACGATCAGTTATATAATGTCATTGTTACTGCACATGCTTTTGTTATAATTTTTTTTATAGTTATACCTATTTTAATTGGAGGGTTTGGAAATTGGTTAGTCCCTTTAATGTTAGGTGCTCCGGATATAGCTTTTCCTCGTATAAATAATTTAAGATTTTGGTTATTACCCCCTTCTTTATTATTATTATTTATTTCTAGTATGGATGAGATAGGAGTGGGAGCAGGATGAACTGTGTATCCGCCCTTAGCTTCCTTAGAGGGGCATTCTGGTAGATCAGTGGATTTTGCTATTTTTTC…	2013-11-20 04:51:50
Linyphiidae	Horcotes	quadricristatus	SPIRU1257-11	BIOUG00629-H11	KF368149	Canada	COI-5P	AAGTTTATATTTTATTTTTGGGGCTTGAGCTGCAATAGTCGGGACAGCAATAAGAGTATTGATTCGAATTGAGTTAGGACAAACTGGTAGCTTATTAGGAGACGATCAGCTTTACAATGTTATTGTTACTGCTCATGCTTTTGTTATAATTTTTTTTATAGTAATGCCTATTTTAATTGGAGGGTTTGGAAATTGATTGGTTCCTTTGATATTAGGTGCACCTGATATAGCATTTCCCCGTATAAATAATTTAAGTTTTTGGCTGTTACCCCCTTCTTTGTTATTATTATTTGTTTCAAGTATAGACGAAATAGGGGTGGGGGCCGGATGAACTATTTATCCCCCTCTCGCCTCTTTGGAGGGACATTCTGGTAGTTCAGTAGATTTTGCGATTTTCTC…	2013-11-20 04:51:54
Linyphiidae	Oedothorax	apicatus	GBCH5713-13	FJ899810	FJ899810		COI-5P	AGATATTGGGAGTTTATATTTTGTTTTTGGGGCTTGGGCTGCTATAGTAGGAACGGCTATGAGAGTATTAATTCGTATTGAGTTAGGGCAAACTGGGAGTTTATTAGGAGATGATCAATTATACAATGTTATTGTAACTGCTCATGCTTTTGTTATAATTTTTTTTATAGTTATACCTATTTTAATTGGTGGTTTTGGCAATTGGTTAGTTCCATTAATGTTAGGTGCTCCTGACATAGCTTTTCCCCGTATAAATAATCTAAGATTTTGGTTGTTACCCCCTTCTTTGGCTTTATTATTCGTTTCTAGAATAGACGAAATAGGTGTGGGTGCTGGATGGACTATTTATCCCCCTCTTGCTTCTTTGGAAGGGCATCCTGGTAGTTCAGTAGATTTTGC…	2013-11-20 05:02:02
Linyphiidae	Scylaceus	pallidus	SPIRU1003-11	BIOUG00627-C07	KF368778	Canada	COI-5P	GAGTTTATATTTTGTTTTTGGGGCTTGGGCTGCTATAGTAGGAACGGCTATGAGAGTATTAATTCGAATTGAACTAGGGCAAGTTGGTAGTTTATTAGGGGATGATCAATTGTATAATGTTATTGTAACTGCTCATGCTTTTGTTATAATTTTTTTTATGGTTATACCCATTTTGATTGGTGGGTTTGGCAATTGATTGGTTCCTTTGATGTTGGGAGCTCCTGATATGGCTTTTCCTCGAATAAATAATTTGAGTTTTTGATTGTTACCTCCTTCTTTATTTTTATTATTTATTTCTAGAATAGATGAAATAGGTGTGGGTGCTGGATGAACTATTTATCCACCTTTGGCTTCTTTGGAAGGACATTCCGGGAGTTCGTTAGATTTTGCTATTTTTTC…	2013-11-20 04:51:53
Linyphiidae	Agyneta	unimaculata	ARONT161-09	CCDB-04287-F06	GU682591	Canada	COI-5P	AAGTTTATATTTTATTTTTGGTGCTTGAGCAGCTATAGTTGGAACGGCAATAAGAGTTCTTATTCGAATTGAATTAGGTCAAGTTGGTAGATTATTAGGTGATGATCAATTATATAATGTTATTGTTACTGCTCATGCATTTGTGATAATTTTTTTTATAGTTATGCCGATCTTGATTGGCGGGTTTGGAAATTGGTTAGTTCCTTTAATGTTAGGCGCTCCAGATATAGCTTTTCCTCGAATAAATAATTTAAGTTTTTGGTTATTACCCCCTTCTCTATTGTTATTATTTATTTCTAGAATAGATGAAATAGGTGTGGGGGCTGGGTGAACTGTTTATCCACCCTTAGCTTCATTAGAAGGACATGCAGGGAGATCTGTTGATTTTGCTATTTTTTC…	2013-11-20 04:44:33
Linyphiidae	Ceraticelus	emertoni	ARONT702-10	CCDB-05156-G12	HQ924560	Canada	COI-5P	AAGTTTATATTTTATTTTTGGGGCTTGAGCTGCTATAGTAGGAACGGCTATAAGTGTATTAATTCGTATTGAATTAGGTCAAACTGGTAGTTTATTAGGAGATGACCAGTTATATAATGTTATTGTTACGGCGCATGCTTTTGTTATAATTTTTTTTATAGTGATACCTATTTTAATTGGAGGATTTGGGAATTGGTTAGTTCCGTTAATGTTAGGAGCTCCTGATATGGCATTTCCTCGTATAAATAATTTAAGATTTTGATTATTACCCCCTTCTTTGCTATTATTATTTATTTCTAGAATGGATGAAATAGGAGTAGGAGCAGGATGAACTGTTTATCCTCCCCTCGCTTCTTTAGAAGGGCATTCTGGTAGATCAGTGGATTTTGCTATTTTTTC…	2013-11-20 04:44:33
Gnaphosidae	Micaria	constricta	SPICH062-09	09PROBE-1904-01	GU683905	Canada	COI-5P	AACTTTGTATTTAATGTTTGGAGCATGAGCTGCAATGGTAGGAACAGCAATAAGAGTATTGATTCGTATAGAGTTAGGACAAACTGGTAGATTTTTAGGTGATGATCACCTATATAATGTTATTGTAACTGCCCATGCTTTTGTTATAATTTTTTTTATAGTAATACCTATTATAATTGGTGGTTTTGGAAATTGGTTGGTTCCACTAATATTAGGTGCTCCTGATATAGCATTTCCTCGAATAAATAATTTGAGATTTTGATTATTACCTCCTTCATTAATTTTGTTATTTATTTCTTCTATAGTTGAAATAGGTGTTGGAGCAGGATGAACTGTTTATCCTCCTTTAGCTTCAAGTATAGGTCATGCTGGAAGTGCTATAGATTTTGCTATTTTCTC…	2013-11-20 04:51:51
Pholcidae	Spermophora	senoculata	GBCH11195-13	JN817075	JN817075		COI-5P	ATAGNCTTGGCCNCTACAGTTATAGTGGGGACAGCATTAAGAGTGTTGATTCGGGTTGAGTTGGGTCAAATTGGCAGATTGTTGGGGGATGATCAGCTATATAATGTCATTGTTACAGCTCATGCTTTAGTTATGATTTTTTTTATAGTTATACCGATTTTAATTGGCGGGTTTGGAAATTGACTAGTTCCTTTAATATTAGGGGCACCAGATATGGCTTTTCCTCGAATGAATAATTTAAGATTTTGATTATTGCCTCCTTCTTTGGTTTTGTTATTGTTATCGGCTATAGTTGAGGTTGGAGTTGGGGCTGGGTGAACTATTTATCCACCTCTATCTGCCAATATTGGGCATAGAGGTGCTTCTATAGATTTTGCTATTTTTTCTTTACACCTGGCT…	2013-11-20 05:01:20
Linyphiidae	Agyneta	simplex	SPIAL178-10	ALASKA-02-G11	HQ580647	United States	COI-5P	AAGTTTATATTTTATTTTTGGGGCCTGAGCGGCTATAGTTGGTACAGCAATAAGAGTATTAATTCGAATTGAGTTGGGACAAACGGGGAGACTATTGGGAGATGATCAATTGTATAATGTTATTGTAACAGCACATGCTTTTGTTATAATTTTTTTTATAGTCATACCAATTTTAATTGGGGGTTTTGGTAATTGATTGGTTCCTTTAATGTTAGGAGCACCTGATATAGCATTTCCTCGTATAAATAATTTGAGATTTTGATTATTACCGCCTTCTTTATTTTTACTTTTTATTTCTAGTATAGATGAAATGGGGGTGGGAACAGGATGAACTGTTTATCCCCCTATTGCTTCTTTGGAGGGTCATGCCGGTAGTTCTGTTGATTTTGCTATTTTTTC…	2013-11-20 04:51:50
Thomisidae	Xysticus	sp. 3GAB	ARONT509-10	CCDB-04290-C09	HQ924402	Canada	COI-5P	AACTTTATATTTACTTTTTGGGGCTTGATCTGCTATAGTAGGTACTGCAATAAGAGTTTTAATTCGAATAGAGTTAGGTAATGTAGGAAGATTATTAGGGAATGATCATTTATATAATGTTATTGTTACAGCTCATGCTTTTGTTATAATTTTTTTTATAGTAATACCAATTTTAATTGGGGGATTTGGAAATTGGTTAGTACCATTAATATTAGGTGCTCCTGATATATCATTTCCTCGCATAAATAATTTATCTTTTTGGTTACTTCCACCTTCTTTATTTTTATTATTTATATCATCTTTAGTAGAAATAGGTGTAGGAGCTGGATGAACTGTATATCCTCCTCTAGTATCTAGTGTAGGTCATATAGGAAGATCTATAGATTTTGCTATTTTTTC…	2013-11-20 04:44:33
Anyphaenidae	Anyphaena	celer	ARONT409-09	CCDB-04289-C12	HM434065	Canada	COI-5P	AACTTTATATTTAATTTTTGGTGCTTGGTCTGCTATAGTAGGAACTGCAATAAGAGTATTAATTCGAATAGAATTAGGTCAATCAGGAAGGTTTATAGGTGATGATCATTTGTATAATGTAATTGTTACTGCTCATGCTTTTGTTATAATTTTTTTTATAGTAATACCTATTTTAATTGGAGGATTTGGTAATTGATTAGTTCCTTTAATGTTAGGAGCACCTGATATAGCTTTTCCTCGAATAAATAATTTAAGTTTTTGATTATTGCCTTCTTCATTATTATTATTATTTATATCTTCTATAGCTGAAATAGGAGTTGGGGCTGGGTGAACAGTTTACCCTCCTTTATCTTCTAGAGTTGGACATATAGGAAGAGCTATAGATTTTGCAATTTTTTC…	2013-11-20 04:44:33
Thomisidae	Xysticus	ferox	ARSO023-08	08SOAR-0023	KM827497	Canada	COI-5P	AACATTATATTTATTATTTGGAGCTTGATCAGCTATAGTTGGAACTGCAATAAGAGTTTTAATTCGTATAGAGTTAGGGAATGTAGGAAGATTATTAGGGGATGATCATTTATATAATGTAATTGTTACAGCTCATGCTTTTGTAATGATTTTTTTTATAGTAATACCTATTTTGATTGGAGGATTTGGAAATTGGTTGGTACCTTTAATATTAGGGGCTCCTGATATATCCTTTCCTCGTATAAATAATTTATCTTTTTGATTACTCCCTCCTTCATTATTTTTACTATTTATATCATCTATAGTAGAAATAGGTGTTGGGGCTGGTTGAACTGTTTACCCTCCTTTAGCGTCTAGTATAGGACATATAGGAAGATCAATGGATTTTGCTATTTTTTC…	2013-11-20 04:53:57
Linyphiidae	Zornella	armata	SSEIC4640-13	BIOUG07435-A09	KM837753	Canada	COI-5P	AAGTTTATATTTTATTTTTGGGGCTTGGGCTGCTATAGCGGGCACGGCAATAAGAGTATTAATTCGTATTGAGTTGGGTCAAACTGGGAGATTGTTAGGAGATGATCAATTGTATAATGTTATTGTTACTGCGCATGCTTTTGTTATAATTTTTTTTATAGTGATGCCTATTTTAATTGGAGGATTTGGAAATTGATTGGTCCCTTTGATGTTAGGGGCGCCTGATATAGCTTTTCCTCGTATAAATAATTTAAGATTTTGGTTATTACCCCCTTCTTTATTATTGTTATTTGTTTCTAGAATAGATGAGATAGGTGTGGGAGCTGGGTGAACTGTATACCCACCTCTTGCTTCTTTAGAAGGGCATTCTGGCAGATCAGTGGATTTTGCTATTTTTTC…	2013-11-20 05:02:23
Hahniidae	Cryphoeca	montana	ARONT546-10	CCDB-04290-F10	HQ924433	Canada	COI-5P	AACTTTGTATTTAGTTTTTGGATCTTGATCTGCAATAGTTGGAACAGCAATAAGAGTATTGATTCGAATTGAATTAGGTCAATCTGGTAGATTTTTAGGAGATGACCATTTATATAATGTAATTGTTACAGCACATGCTTTTGTTATAATTTTTTTTATAGTTATACCAATTTTGATTGGAGGATTTGGGAATTGATTGTTACCGTTAATATTAGGGGCTCCAGATATAGCTTTTCCGCGAATAAATAATTTAAGATTTTGATTATTGCCTCCCTCTTTATTGTTTTTGTTTATCTCTTCTATGGTTGAAATAGGAGTAGGTGCTGGATGAACTATTTATCCACCTTTGGCTTCTATTGTAGGACATTCTGGGAATTCTATAGATTTTGCTATTTTTTC…	2013-11-20 04:44:33
Linyphiidae	Hypomma	marxi	SPICH250-09	09PROBE-1978-07	GU684287	Canada	COI-5P	AAGTTTGTATTTTGTTTTTGGCGCTTGGGCTGCTATAGTGGGGACAGCAATAAGAGTTTTGATTCGAGTTGAGTTGGGTCAGGTTGGCAGATTATTAGGTGATGATCAGTTGTATAATGTTATTGTTACGGCTCATGCTTTTGTTATAATTTTTTTTATAGTCATACCTATTTTGATTGGAGGGTTTGGTAATTGGCTTGTTCCTTTAATGTTAGGTGCTCCGGATATGGCTTTTCCTCGTATAAATAATTTGAGATTTTGATTGTTACCTCCGTCTTTATTATTATTATTTATTTCTAGAATGGATGAGATAGGAGTGGGAGCTGGATGAACGGTATATCCTCCGCTTGCTTCTTTGGAGGGGCATTCTGGTAGATCAGTAGATTTTGCTATTTTTTC…	2013-11-20 04:51:51
Gnaphosidae	Gnaphosa	parvula	KKCHE510-07	CHU-SPI-347	KF368108	Canada	COI-5P	GACTTTATATTTATTATTTGGATCTTGGGCTGCTATAGTAGGAACTGCAATAAGAGTATTAATTCGTATGGAGTTAGGACAAACAGGGAGTTTATTAGGGGATGATCATCTTTATAATGTAATTGTAACAGCTCATGCATTTGTGATAATTTTTTTTATGGTAATGCCAATTTTAATTGGGGGATTTGGAAATTGATTAGTTCCTTTAATATTAGGGGCTCCTGATATAGCTTTTCCTCGAATAAATAATTTAAGATTTTGATTATTACCTCCTTCTTTAATTTTATTATTTATTTCATCTATAGTTGAAATAGGAGTTGGAGCGGGGTGAACTGTTTATCCTCCTTTAGCTTCAGGTTTAGGACATCCTGGAAGAGCAATAGATTTTGCTATTTTTTC…	2013-11-20 04:54:34
Araneidae	Gasteracantha	sp.	RBCH176-04	RBAR-SP603	DQ127354	Australia	COI-5P	ATTTTAGGGGCTTCATCAGCAATAGTTGGTACTGCAATAAGAGTATTGATTCGAATTGAATTAGGACAACCGGGGAGCTTTATTGGTGATGACCAATTATATAATGTGGTAGTCACTGCTCATGCTTTTGTTATAATTTTTTTTATAGTAATACCTATTTTAATTGGAGGATTTGGTAACTGGTTAGTCCCTTTAATGTTGGGAGCTCCTGATATAGCTTTTCCTCGGATAAATAATTTAAGATTTTGGTTATTACCCCCTTCTTTATTATTATTAGTAATTTCTAGAATAGTAGAGATAGGAGTTGGAGCTGGTTGGACTGTTTATCCCCCGCTAGCTAGATTAGAAGGTCATGCTGGAAGCTCAGTAGATTTTGCAATTTTTTCTCTTCATTTAGCT…	2013-11-20 04:57:04
Clubionidae	Clubiona	bryantae	SAPIT134-08	SD2406SG402	KF367931	Canada	COI-5P	AACTTTATATTTAATTTTTGGAAGTTGATCTGCAATAGTTGGAACAGCAATAAGAGTATTAATTCGAATGGAGTTAGGACAGTCTGGAATATTTTTAGGAGATGATCATCTTTATAATGTAGTGGTTACAGCTCATGCTTTTGTTATAATTTTTTTTATAGTAATACCTATTTTAATTGGGGGATTTGGAAATTGAATGGTTCCAATAATATTAGGAGCAGCTGATATAGCTTTTCCTCGAATGAATAATTTAAGTTTTTGATTATTACCTCCTTCTTTACTATTATTATTTGTTTCATCATTGGCTGAAATGGGAGTTGGTGCAGGATGAACAGTATATCCTCCTTTAGCATCTACTGTAGGGCATATGGGAAGAGCTATAGATTTTGCTATTTTTTC…	2013-11-20 04:55:29
Lycosidae	Pardosa	modica	ERSPI124-09	08EARGUE-0124	KP653715	Canada	COI-5P	TACTTTATATTTAATGTTTGGAGTTTGGTCAGCTATAATGGGAACTGCTATAAGAGTATTAATTCGAATGGAATTAGGGAATCCTGGAAGATTGTTAGGTGATGATCATTTGTATAATGTTATAGTTACTGCTCATGCTTTTGTAATAATTTTTTTTATAGTAATACCTATTCTTATTGGGGGTTTTGGGAATTGATTAGTTCCTTTAATATTAGGAGCTCCAGATATATCATTTCCTCGAATAAATAATCTTTCTTTTTGATTGTTACCACCTTCTTTGTTTTTATTATCTATATCTTCTATAGTAGAAATAGGAGTTGGGGCTGGGTGAACTGTTTATCCTCCTTTGGCGTCTACAGTTGGACATATAGGAAGTTCAATAGATTTTGCTATTTTTTC…	2013-11-20 04:54:17
Pisauridae	Dolomedes	sulfureus	GBCH11079-13	JN817191	JN817191		COI-5P	ATTAAAGATATTGGTACTTTGTATTTTATATTTGGAGTATGATCTGCTATAGTAGGTACAGCTATAAGAGTATTGATTCGAATAGAATTAGGTAATCCTGGAAGTCTTTTAGGTGATGATCATTTATATAATGTTATAGTTACTGCTCATGCTTTTGTTATAATTTTTTTTATAGTAATACCAATTTTAATTGGTGGTTTTGGTAATTGATTAGTTCCTTTAATATTAGGTGCTCCTGATATATCATTTCCTCGAATAAATAATTTGTCTTTTTGATTGTTACCTCCTTCTTTGTTTTTATTATTTATATCATCTATGGTTGAAATAGGAGTGGGTGCAGGATGAACTGTTTATCCTCCTTTGGCTTCTAGAGTTGGTCATATAGGAAGATCTATAGAT…	2013-11-20 05:02:10
Linyphiidae	Erigone	arctica	SPICH777-09	09PROBE-1978-534	GU684375	Canada	COI-5P	AAGTTTGTATTTTGTTTTTGGGGCTTGGGCTGCTATAGTGGGGACAGCAATAAGAGTATTAATTCGTATTGAGTTAGGACAAACTGGAAGATTGTTAGGGGATGATCAATTATATAATGTTATCGTTACGGCGCATGCTTTTATTATAATTTTTTTTATAGTTATACCTATTTTAATTGGGGGATTTGGCAACTGATTAGTTCCTTTAATATTAGGGGCTCCTGATATAGCTTTTCCTCGTATAAATAATTTAAGATTTTGATTATTACCCCCTTCTTTATTATTATTATTTATCTCTAGAATAGATGAAATAGGTGTGGGGGCGGGATGAACAATTTATCCTCCTCTAGCTTCTTTAGAGGGTCATTCTGGTAGTTCTGTTGATTTTGCAATTTTCTC…	2013-11-20 04:51:52
Migidae	Moggridgea	australis	GBCH5437-11	JF749924	JF749924	Australia	COI-5P	GTATTTAATTTTTGGTGTTTGGGCTGCTATGGTAGGAATAGGGATGAGAATAATTATTCGAATTGAACTAGGTCAATTAGGGAGATTATTGGGAGACGATCATTTATATAATGTAATGGTGACGGCGCATGCTTTAGTGATGATTTTTTTTATAGTAATACCTATTATAATTGGGGGTTTTGGAAACTGATTAATTCCTTTGATAATTGGGGCTCCGGATATAGCATTTCCTCGAATAAATAATTTAAGATTTTGATTATTACCTCCATCTTTATTTTTATTGTTATTATCTTCATTAGTAGATGTGGGGGTAGGGGCAGGATGAACTATTTATCCTCCATTATCTTCATCTATAGGGCATAGAAGAGGAGGAATAGATTTTGCTATTTTTTCTTTACA…	2013-11-20 04:59:16
Anyphaenidae	Anyphaena	pectorosa	ARONT686-10	CCDB-05156-F08	HQ924545	Canada	COI-5P	TACTTTATATTTAATTTTTGGTGCTTGATCTGCTATAGTAGGAACTGCTATAAGAGTATTAATTCGAATGGAATTAGGACAATCTGGAAGATTTTTAGGTGATGATCATTTATATAATGTGGTTGTTACTGCTCATGCTTTTGTTATAATTTTTTTTATAGTTATACCTATTTTAATTGGTGGATTTGGTAATTGATTAGTTCCTTTAATGTTAGGGGCTCCTGATATGGCTTTTCCTCGAATGAATAATTTAAGTTTTTGGTTACTTCCTTCTTCTTTATTATTATTATTTATTTCTTCTATAGCAGAAATAGGAGTGGGAGCTGGATGAACTGTTTATCCCCCATTATCTTCTAGTGTTGGACATATAGGAAGAGCTGTGGATTTTGCTATTTTTTC…	2013-11-20 04:44:33
Salticidae	Phidippus	purpuratus	ARONT022-09	09ONTGAB-134	GU682794	Canada	COI-5P	AACATTATATTTAATTTTTGGTGCTTGAGCTGCAATAGTTGGTACTGCAATAAGAGTATTAATTCGAATAGAATTAGGTCAGACTGGATCATTTATAGGAAATGATCATATGTATAATGTAATTGTGACTGCTCATGCTTTTGTTATAATTTTTTTTATAGTAATACCAATTATAATTGGAGGATTTGGAAATTGATTAGTACCTTTAATATTAGGAGCTCCTGATATAGCTTTTCCTCGTATAAATAATTTAAGATTTTGATTATTACCCCCTTCTTTATTTTTATTATTCATTTCTTCTATAGCTGAGATAGGTGTGGGAGCTGGTTGAACAGTTTATCCTCCTTTAGCTTCAATTGTAGGACATAATGGGAGATCAGTGGATTTTGCTATTTTTTC…	2013-11-20 04:44:33
Linyphiidae	Pityohyphantes	limitaneus	SPICH1148-09	09PROBE-927	GU684661	Canada	COI-5P	GACTTTATATTTTATTTTTGGTGCTTGATCAGCTATAGTAGGGACAGCTATAAGAGTTTTAATTCGTATTGAGTTAGGACAAATTAGAAGAGTTTTAGGTAATGATCAGCTTTATAATGTAATTGTTACTTCTCATGCTTTTGTAATAATCTTTTTTATGGTTATACCTATTTTAATTGGAGGGTTTGGAAATTGGTTAGTACCCTTAATATTAGGGGCTCCTGATATAGCTTTTCCACGCATAAATAATTTGAGATTTTGATTACTTCCCCCTTCTTTATTATTATTATTCATTTCCTCTATAGTAGAAATAGGGGTGGGGGCGGGTTGAACTGTTTATCCCCCCTTATCCTCTTTAGAAGGGCATTCTGGGGGTTCTGTCGATTTTGCTATTTTTTC…	2013-11-20 04:51:51
Lycosidae	Alopecosa	sp. 1GAB	KKCHE1010-09	07CHU-AR-0203	GU683695	Canada	COI-5P	GACTTTGTATTTAATATTAGGTGTTTGGTCAGCAATAATAGGTACTGCTATATCAGTATTAATTCGGATGGAATTAGGTAATCCTGGAAGTTTATTAGGAGATGATCATTTATATAATGTTATAGTTACTGCTCATGCTTTTGTTATAATTTTTTTTATAGTTATACCAATTCTTATTGGTGGTTTTGGTAATTGATTAGTTCCTTTAATGTTAGGAGCTCCTGATATATCTTTTCCTCGTATAAATAATCTTTCTTTTTGATTATTACCCCCTTCTTTATTTTTATTATGTATATCTTCTATAGTTGAAATAGGAGTAGGGGCTGGTTGAACTGTTTATCCTCCTTTAGCATCAAGAGTGGGACATATAGGAAGTTCTATAGATTTTGCTATTTTCTC…	2013-11-20 04:49:08
Migidae	Moggridgea	intermedia	GBCH5433-11	JF749928	JF749928	South Africa	COI-5P	AACTTTATATTTGGTTTTTGGTGCTTGGGCTGCAATGGTAGGAACTGGAATAAGAATTATCATTCGGACAGAATTAGGGCAGTTGGGAAGATTATTGGGTGATGATCATTTATATAATGTTATAGTTACGGCTCATGCTCTAGTAATAATTTTTTTTATAGTTATGCCTATTATAATTGGTGGGTTTGGGAATTGATTGATTCCATTGATAATTGGGGCTCCGGACATGGCTTTTCCTCGGATGAATAATCTTAGATTTTGATTATTACCTCCTTCTTTATTTTTGTTGGTTCTATCTTCATTAACTGATGTGGGGGTAGGGGCTGGTTGGACAATTTATCCTCCGTTGTCTTCATCTGTTGGGCATAGAGGAGGAGGAATGGATTTTGCAATTTTTTC…	2013-11-20 04:59:16
Phyxelididae	Ambohima	avaratra	GACAC574-12	JF411110	JF411110		COI-5P	AACTTTATATTTATTATTTGGAGCTTGGTCTTCTATAGTAGGTACTGCTATAAGTGTTTTAATTCGAGTGGAATTAGGACAATCAGGGAGATTGTTAGGTGATGATCAGTTATATAATGTCATTGTTACTGCTCATGCTTTTGTAATAATTTTTTTTATAGTAATACCAATTTTGATTGGTGGATTTGGAAATTGATTGGTACCTTTAATATTAGGGGCTCCAGATATAGCTTTTCCTCGAATAAATAATTTAAGATTTTGATTGTTACCCCCTTCTTTGATATTTTTATTTGTATCATCAATAGTAGAAATAGGTGTGGGAACTGGATGAACGATTTATCCTCCTTTAGGAGCTATTTTAGGTCATTCAGGAAATGCTATAGATTTTGCTATTTTTTC…	2013-11-20 04:59:49
Theridiidae	Theridion	murarium	RBCH062-04	RBAR-SP200	DQ127462	Canada	COI-5P	TGTATTTAGTATTTGGAGCTTGAGCTGCTATAGTAGGTACTGCAATAAGAGTATTAATTCGAGTTGAATTAGGTCAGCCTGGGAGATTTATGGGAGATGATCAATTATATAATGTAATTGTTACGGCACATGCATTTGTAATAATTTTTTTTATAGTTATACCTATTTTAATTGGAGGTTTTGGAAATTGATTAGTTCCTTTAATATTAGGTGCACCTGATATGGCTTTTCCTCGAATAAATAATTTGAGTTTTTGATTATTACCTCCTTCTTTATTTTTATTATTTATTTCTTCTATGGGAGAAATAGGAGTAGGTGCTGGATGAACTGTTTATCCACCATTATCATCTTTGGATGGTCATGGAGGTAGATCTGTGGATTTTGCTATTTTTTCATTAC…	2013-11-20 04:57:04
Linyphiidae	Improphantes	complicatus	SPICH473-09	09PROBE-1978-230	GU684090	Canada	COI-5P	AACGTTATATTTTATTTTTGGGGCTTGAGCTGCTATAGTAGGGACTGCCATAAGAGTGTTAATTCGAATTGAATTGGGACAAACAGGAAGAATGTTAGGGGATGACCAATTGTATAATGTAATTGTTACGGCGCATGCGTTTGTTATAATTTTTTTTATGGTTATACCTATTTTAATCGGAGGGCTTGGAAATTGGCTTGTGCCTTTAATGTTAGGGGCTCCCGATATAGCTTTTCCTCGTATAAATAATTTAAGATTTTGATTATTACCCCCTTCGTTATTGTTGTTATTTATTTCTAGTATAGTAGAAATAGGAGTGGGGGCAGGATGAACAGTTTATCCTCCTCTCGCTTCTTTAGAAGGACATTCTGGGAGATCTGTAGATTTTGCAATTTTTTC…	2013-11-20 04:51:52
Phyxelididae	Rahavavy	malagasyana	GACAC582-12	JF411118	JF411118		COI-5P	AACCTTATATTTAATTTTTGGAGTTTGATCATCTATAGTTGGAGCAGCTATAAGAGTTTTAATTCGAGTGGAGTTAGGTCAATCTGGGAGATTGTTAGGAGATGATCATTTATATAATGTTGTTGTTACTGCTCATGCTTTTGTAATAATTTTTTTTATAGTAATACCTATTTTAATTGGTGGTTTTGGAAATTGATTAGTTCCTTTAATGTTGGGAGCTCCAGATATAGCTTTTCCTCGTATAAATAATTTAAGATTTTGGTTGTTACCTCCTTCTTTAATATTTTTATTTATTTCTTCTATAGTAGAAATAGGGGTAGGAGCTGGATGAACTATTTATCCACCTTTAGCAGGAAGTTTAGGACATTTTGGAAGATCTATGGATTTTACAATCTTTTC…	2013-11-20 04:59:49
Lycosidae	Pardosa	glacialis	SPUCH002-12	BIOUG01969-G04	KF368426	Canada	COI-5P	TACTTTATATTTAATGTTTGGGGTTTGGTCAGCTATAATAGGAACTGCTATAAGAGTATTAATTCGAATGGAATTAGGGAATCCTGGTAGATTGTTAGGTGATGATCATTTGTATAATGTTATAGTTACTGCTCATGCTTTTGTAATAATTTTTTTTATAGTAATGCCTATTCTTATTGGAGGTTTTGGAAATTGATTAGTTCCTTTAATATTAGGAGCTCCAGATATATCATTTCCTCGAATAAATAATCTTTCTTTTTGATTATTACCTCCTTCTTTATTTTTGTTATCTATATCTTCTATAGTAGAAATAGGAGTTGGGGCTGGGTGAACTGTTTATCCTCCTTTAGCGTCTACAGTTGGGCACATAGGAAATTCAATAGATTTTGCTATTTTTTC…	2013-11-20 04:51:56
Linyphiidae	Walckenaeria	communis	SPICH468-09	09PROBE-1978-225	GU684074	Canada	COI-5P	AAGTTTATATTTTATTTTTGGGGCTTGGGCTGCGATAGTAGGAACAGCAATAAGAGTATTAATTCGAATTGAGCTAGGTCAAGTTGGAAGTTTATTAGGAGATGATCAGTTATATAACGTTATTGTTACTGCTCATGCTTTTGTTATAATTTTTTTTATAGTGATACCTATTTTGATTGGGGGGTTTGGTAATTGATTAGTTCCTTTAATGTTAGGGGCTCCGGATATGGCTTTTCCTCGTATGAATAATTTAAGATTTTGACTATTACCCCCTTCTTTATTTTTATTGTTTGTTTCTAGTATGGATGAAATGGGGGTAGGAGCGGGATGAACTGTGTATCCTCCTCTTGCTTCTCTAGAAGGACATTCTGGAAGATCAGTAGATTTTGCTATTTTTTC…	2013-11-20 04:51:52
Lycosidae	Pardosa	alacris	SPIEU616-10	10BGSPI05-E02	HQ975237	Bulgaria	COI-5P	TACTTTATATTTAATATTTGGAGTTTGATCGGCTATAATAGGGACTGCTATAAGAGTATTAATTCGAATAGAATTAGGAAATCCTGGGAGATTATTAGGTGATGATCATTTATATAATGTTATAGTTACTGCTCATGCTTTTGTAATAATTTTTTTTATAGTGATACCAATTCTTATTGGAGGTTTTGGGAATTGATTAATTCCTTTAATATTAGGAGCTCCAGATATATCATTTCCTCGAATAAATAATCTTTCTTTTTGATTATTACCTCCTTCTTTATTTTTATTATCTATATCTTCTATAGTAGAGATAGGAGTTGGTGCTGGATGAACTGTTTATCCTCCTTTAGCATCTACGGTTGGTCATATAGGAAGTTCAATAGATTTTGCTATTTTTTC…	2013-11-20 04:51:52
Gnaphosidae	Zelotes	sula	SPICH211-09	09PROBE-1801-02	GU683914	Canada	COI-5P	AACTTTATATTTATTATTTGGTTCATGGGCTGCTATGGTAGGAACTGCTATAAGAGTATTAATTCGTATAGAATTAGGTCAACCTGGAAGATTTATGGGTGATGATCATTTATATAATGTTATTGTGACTGCTCATGCATTTGTTATGATTTTTTTTATGGTTATACCTATTTTAATTGGTGGGTTTGGAAATTGATTAGTTCCTTTGATACTGGGAGCTCCAGATATAGCATTTCCTCGCATAAATAATTTGAGTTTTTGACTATTACCCCCTTCATTAATATTATTATTTATTTCGTCTATGGTAGAAATGGGAGTAGGTGCTGGTTGAACTGTATATCCGCCTTTGGCTTCAAATATAGGTCATTCGGGAAGAGCCATGGATTTTGCTATTTTTTC…	2013-11-20 04:51:51
Philodromidae	Philodromus	rufus	GBCH11034-13	JN817237	JN817237		COI-5P	ATTTATTATTTTTGGTGCAGAGCAGCAATAGTTGGAACTGCAATAAGTGTTTTAATTCGAATAGAATTAGGTCAAGTAGGTAAATTTTTAGGTGATGATCATTTATATAATGTTATTGTAACTGCACATGCATTTGTTATAATTTTTTTTATAGTTATGCCTATTTTAATTGGTGGATTTGGAAATTGATTAGTTCCATTAATATTAGGTGCTCCAGATATAGCATTTCCTCGTATGAATAACTTAAGTTTTTGATTACTTCCTCCTTCATTATTATTATTATTTATTTCTTCAATAGTTGAGATAGGAGTTGGTGCAGGATGAACAGTTTATCCTCCTTTAGCGTCAGCTACAGGACATGCAGGAAGTGCTGTTGATTTTGCTATTTTTTCATTACAT…	2013-11-20 05:01:38
Linyphiidae	Hylyphantes	graminicola	GBCH11151-13	JN817119	JN817119		COI-5P	ATACAACCAAATCATAAAGATATTGGAAGTTTATATTTTGTTTTTGGAGCTTGGGCTGCTATGGTAGGAACTGCTATAAGTGTATTGATTCGAATTGAATTAGGACAAACTGGAAGCTTATTAGGTGATGATCAATTGTATAATGTTATTGTAACTGCTCATGCTTTTGTGATAATTTTTTTTATAGTTATGCCTATTTTAATTGGGGGGTTTGGCAATTGGTTGGTTCCTTTAATGTTAGGAGCTCCTGATATAGCCTTCCCACGTATAAATAATTTAAGTTTTTGGTTATTACCCCCCTCTTTGTTTTTATTATTTATTTCTAGAATAGATGAAATAGGTGTGGGTGCTGGTTGAACTATTTACCCCCCTCTTGCTTCTTTGGAGGGACATTCAGGT…	2013-11-20 05:01:51
Araneidae	Argiope	aurantia	RBCH161-04	RBAR-SP406	DQ127371	Canada	COI-5P	AATCATAAAGATATTGGAACTTTATATTTGATTTTTGGGGCTTGGGCTGCTATAGTAGGAACAGCAATAAGAGTATTGATTCGAATTGAGTTAGGACAGCCTGGAAGATTTATAGGAGATGATCAATTATATAACGTGATTGTTACAGCTCATGCTTTTGTTATAATTTTTTTTATAGTAATACCAATTTTAATTGGGGGATTTGGGAACTGGTTAGTTCCTTTAATGTTAGGAGCTCCTGATATAGCATTCCCACGAATAAATAATTTAAGATTTTGACTATTACCACCTTCATTATTTCTTTTAATTGTTTCTTCAATAGTAGAAATAGGAGTAGGAGCTGGGTGGACAGTTTATCCTCCATTGGCTGGATTGGAAGGTCATGCTGGGAGATCAGTA…	2013-11-20 04:57:04
Linyphiidae	Allomengea	scopigera	SPICH340-09	09PROBE-1978-97	GU684209	Canada	COI-5P	AAGTTTATACTTTATTTTTGGAGCTTGGGCTTCTATAGTAGGAACAGCAATAAGAGTTTTAATTCGTATTGAGTTAGGTCAAACTGGGAGATTATTAGGGGATGATCAATTGTATAATGTTATTGTTACAGCGCATGCGTTTGTTATAATTTTTTTTATAGTGATACCTATTTTGATTGGGGGGTTTGGAAATTGGTTAGTTCCTTTGATGTTAGGGGCTCCGGATATAGCTTTTCCGCGTATAAATAATTTAAGATTTTGACTTTTACCTCCTTCTTTATTTTTGTTATTCATTTCAAGTATAGATGAAATAGGGGTAGGGGCCGGATGAACAGTTTATCCTCCGCTTGCTTCTTTAGAAGGGCATTCTGGTAGATCTGTAGATTTTGCTATTTTTTC…	2013-11-20 04:51:51
Linyphiidae	Ceratinella	brunnea	KKCHE594-07	CHU-SPI-391	KF367928	Canada	COI-5P	TAGTCTATATTTTGTTTTTGGGGCTTGAGCTGCTATAGTGGGGACAGCCATAAGAGTGTTAATTCGAGTTGAGTTAGGACAAACTGGAAGATTATTAGGTGATGATCAATTGTATAATGTTATTGTTACTTCACATGCTTTTGTAATAATTTTTTTTATGGTTATACCTATCTTAATTGGGGGGTTTGGAAATTGACTAGTTCCTTTAATATTAGGGGCACCTGATATAGCTTTTCCTCGGATGAATAATTTAAGATTTTGGTTATTACCTCCTTCTTTATTATTGTTATTTATTTCAAGAATGGATGAAATAGGAGTAGGGGCCGGATGAACTATTTATCCTCCTCTTGCTTCTTTGGACGGTCATTCTGGTAGATCAGTGGATTTTGCTATCTTTTC…	2013-11-20 04:54:34
Linyphiidae	Agyneta	serrata	ARONT808-10	CCDB-05292-H11	HQ924653	Canada	COI-5P	AAGTTTATATTTTATTTTTGGAGCTTGAGCAGCTATAGTTGGAACAGCCATAAGAGTTCTTATTCGAATTGAATTAGGTCAAGTTGGGAGATTATTAGGAGATGATCAGTTATATAATGTTATTGTTACAGCTCATGCTTTTGTTATAATTTTTTTTATGGTTATACCAATTTTAATTGGGGGATTTGGAAATTGATTAGTTCCATTGATATTAGGTGCTCCAGATATAGCATTTCCTCGGATAAATAATCTAAGATTTTGATTATTACCTCCTTCATTATTTTTATTATTTATTTCAAGAATAGATGAGATGGGAGTGGGGGCAGGATGAACTGTATATCCACCTCTTGCTTCATTAGAAGGTCATGCTGGAAGTTCTGTTGATTTTGCTATTTTTTC…	2013-11-20 04:44:33
Clubionidae	Clubiona	johnsoni	ARONT698-10	CCDB-05156-G08	HQ924556	Canada	COI-5P	AACTTTATATTTAATTTTTGGTGCTTGATCAGCTATAGCTGGTACGGCTATGAGAGTATTAATTCGGATGGAATTAGGACAATCTGGTATGTTTTTAGGGGATGATCATTTATATAATGTTGTGGTTACGGCCCATGCTTTTGTAATAATTTTTTTTATAGTAATACCAATTTTGATTGGTGGTTTTGGAAATTGGATAGTTCCTATGATGTTAGGAGCAGCTGATATAGCTTTTCCTCGAATAAATAATTTGAGTTTTTGGTTATTACCTCCTTCTTTATTATTATTATTTATTTCTTCTTTAGCTGAGATAGGGGTTGGTGCAGGATGAACAGTATATCCTCCTTTAGCATCTACTGTAGGGCATATAGGAAGAGCAATAGATTTTGCTATTTTTTC…	2013-11-20 04:44:33
Archaeidae	Eriauchenius	lavatenda	GBCH11414-13	JX240243	JX240243		COI-5P	GAGATTATATTTGTTATTTGGGGCGTGATCAGCCATGGCTGGGACTGCTATAAGAGTTATAATTCGTATGGAATTAGGACAGTCTGGTAGATTGTTTGGTAATGATCATTTATATAATGTGGTGGTGACGGCTCATGCTTTTGTTATGATTTTTTTTATGGTTATGCCTATTTTGATTGGTGGTTTTGGTAATTGGTTGGTTCCTTTGATATTGGGGGCGCCCGATATGGCTTTTCCTCGTATGAACAATTTAAGTTTTTGGTTGTTACCTCCTTCTTTGTTTTTGTTGTTTATTTCTTCTATAGTGGAAATAGGGGTTGGGTCTGGGTGGACTGTGTACCCGCCTTTGGCGTCATTAGTTGGTCATAATGATGGGTCTGTAGATTTTGCTATTTTTTC…	2013-11-20 05:01:41
Salticidae	Asianellus	festivus	GBCH11017-13	JN817254	JN817254		COI-5P	ATTACATGTATGATTTTTGGCACCGCAGCTTTAAACCCAACTGCTATAAGTGTGTTGATTCGTATAGAATCACGGCAAACCGGAAGATTTTTGGGAAATGATCATATATATAATGTGATTGTTACAGCACATGCATTTGTTATGATTTTTTTTATAGTGATGCCTATTATGATTGGTGGTTTTGGAAATTGGTTGGTTCCTTTGATACTGGGAGCTCCAGATATACCATTTCCTCGAATGAATAATTTAAGATTTTGATTATTACCTCCTTCTTTATTTTTATTATTTATATCTTCAATAGCTGAGATAGGAGTTGGAGCTGGTTGGACTGTATATCCTCCTTTATCGTCTGTTGGAGGTCATAGTGGTAGATCTGTGGATTTTGCTATTTTTTCATTA…	2013-11-20 05:02:00
Linyphiidae	Neriene	japonica	GBCH11156-13	JN817114	JN817114		COI-5P	ATACCCAATCATAAAGATATTGGAACATTATATTTTATTTTTGGTGCTTGAGCTGCTATGGTAGGAACAGCTATGAGAGTTTTAATTCGAATTGAATTAGGACAAACAGGTAGTATATTAGGGGATGATCAATTATATAATGTTATTGTAACTGCCCATGCTTTTGTTATAATTTTTTTTATAGTGATACCTATTTTGATTGGTGGATTTGGAAATTGGCTAGTTCCTTTAATACTTGGGGCTCCTGATATAGCATTTCCTCGAATAAATAATTTAAGTTTCTGACTTCTTCCTCCTTCCTTATTATTATTGTTTATTTCTTCTATAGTTGAGATAGGAGTTGGAGCAGGGTGAACTGTTTATCCCCCATTATCTTCTTTAGAAGGACATTCTGGTAGT…	2013-11-20 05:01:25
Theridiosomatidae	Theridiosoma	gemmosum	ARONT449-09	CCDB-04289-G04	GU682948	Canada	COI-5P	TACGTTGTATTTGGTTTTTGGGGCTTGAGCTGCTATAGTGGGAACTGCTATGAGAGTTTTAATTCGAAGAGAATTAGGGCAACCTGGTAGGTTTATAGGGGATGATCAGTTGTATAATGTAATTGTAACAGGGCATGCATTTGTTATAATTTTTTTTATAGTTATACCAATTTTGATTGGGGGATTTGGTAATTGGTTAGTTCCTTTGATATTAGGGGCGCCTGATATAGCTTTTCCACGAATAAATAATTTAAGTTTTTGGTTGCTTCCACCTTCTTTATTTTTGTTATTTATTTCATCTATAGTTGAAATAGGAGTTGGGTCTGGGTGGACTGTTTATCCTCCCTTGGCAGGATTAGAGGGACATTCTGGTAGATCTGTAGATTATGCTATTTTTTC…	2013-11-20 04:44:33
Lycosidae	Pardosa	metlakatla	GBCNC047-09	CNC-ARACH-000038-01	KP647803	Canada	COI-5P	AACTTTGTATTTAATGTTTGGGGTTTGGTCAGCTATAATAGGGACTGCTATAAGAGTATTAATTCGAATAGAATTAGGGAATCCTGGAAGATTATTAGGTGACGATCATTTATATAACGTTATAGTTACTGCTCATGCTTTTGTAATAATTTTTTTTATAGTAATGCCTATTCTTATTGGAGGTTTTGGAAATTGATTAGTTCCTTTAATATTAGGAGCTCCAGATATATCATTTCCTCGTATAAATAATCTTTCTTTTTGATTATTACCTCCTTCTTTGTTTTTATTATCTATATCTTCTATAGTGGAAATAGGGGTTGGGGCTGGATGAACTGTTTATCCTCCTTTAGCATCTACAGTTGGGCATATAGGAAATTCAATAGATTTTGCTATTTTTTC…	2013-11-20 04:54:22
Linyphiidae	Porrhomma	montanum	GBCH11152-13	JN817118	JN817118		COI-5P	ATATCAACAAATCATAAAGATATTGGCTCATTATATTTAGTGTTTGGAGCATGAGCTTCTATAGTTGGAACTGCAATGAGAGTATTAATTCGAATTGAATTAGGTCAAACTGGGAGAATATTAGGAGATGACCATTTATATAATGTGATTGTTACAGCTCATGCATTTGTTATAATTTTTTTTATGGTTATACCTATTTTAATTGGTGGATTTGGAAATTGGTTGGTGCCCCTAATATTAGGAGCTCCAGATATGGCATTTCCTCGAATAAATAATTTAAGTTTTTGGCTTCTCCCCCCCTCCCTTTGTATACTATTTATATCTTCTATAGTAGAAATAGGGGTAGGAGCAGGGTGAACTGTGTATCCTCCTTTAGCTTCTTTGGAGGGGCATAGTGGT…	2013-11-20 05:02:09
Theridiidae	Theridion	frondeum	RBCH097-04	RBAR-SP281	DQ127433	Canada	COI-5P	GTATTTGGAGCTTGAGCTGCAATAGTAGGGACAGCAATAAGAGTTTTAATTCGAATTGAATTAGGACAATCTGGTAGTTTTTTAGGAGATGATCAATTGTATAATGTTATTGTAACAGCACATGCTTTTGTTATAATTTTTTTTATAGTAATACCTGTTATAATTGGAGGATTTGGAAATTGATTAGTTCCATTAATATTAGGTGCTCCTGATATAGCTTTTCCTCGAATAAATAATTTAAGTTTTTGATTATTACCCCCTTCTTTATTTTTATTATTCATTTCTTCTATAGTTGAAATAGGAGTAGGATCAGGATGAACTGTTTATCCACCTTTATCTTCATTAGAAGGACATGGAGGAAGATCTGTAGATTTTGCAATTTTTTCTCTTCATTTAGCT…	2013-11-20 04:57:04
Gnaphosidae	Haplodrassus	hiemalis	SPISH036-09	09PROBE-1971-01	GU683958	Canada	COI-5P	TACTTTATATTTGTTGTTTGGATCTTGAGCAGCTATAGTTGGTACGGCAATAAGAGTTTTAATTCGAATAGAATTAGGACAGTCTGGTAGATTAATGGGGGATGATCATTTATATAATGTAATTGTAACTGCTCATGCGTTTGTTATAATCTTTTTTATAGTAATACCTATTTTAATTGGTGGATTTGGAAATTGATTAGTTCCTTTAATATTAGGAGCTCCTGATATAGCTTTTCCTCGAATAAATAATTTAAGTTTTTGATTATTACCACCTTCTTTAGTAATATTATTTGTTTCTTCTATGGTAGAGATAGGAGTTGGTGCAGGATGAACTGTTTATCCTCCTTTAGCTTCTTCTGTAGGGCATATGGGGAGTGCTATGGATTTTGCTATTTTTTC…	2013-11-20 04:51:54
Linyphiidae	Grammonota	gentilis	SPICH681-09	09PROBE-1978-438	GU684573	Canada	COI-5P	AAGTTTATATTTTATTTTTGGAGCTTGAAGTGCTATAGTGGGTACTGCTATAAGAGTATTAATTCGTATTGAATTAGGACAAACTGGAAGTTTACTTGGAGATGATCAATTATATAATGTTATTGTAACTGCTCATGCTTTTATTATAATTTTTTTTATAGTTATGCCTATTTTAATTGGAGGTTTTGGAAATTGGTTAATTCCTTTAATATTAGGTGCGCCTGATATAGCATTTCCTCGTATAAATAATTTAAGATTTTGGTTATTACCTCCTTCTTTATTATTATTATTTATTTCTAGAATAGATGAAATAGGAGTGGGTGCAGGTTGAACTATTTATCCTCCTCTTGCTTCTTTAGATGGACATTCTGGAAGATCAGTGGATTTTGCTATTTTTTC…	2013-11-20 04:51:52
Salticidae	Habronattus	viridipes	RBCH143-04	RBAR-SP37	DQ127385	Canada	COI-5P	TATATTNAATTTTTGGNGCTTNGGCTGNTATAGTAGGTACTGCTATAAGAATATTAATTCGTATAGAATTGGGTCAAACTGGAAGATTTTTAGGTAGTGATCATTTGTATAATGTNATTGTTACTGCTCATGCGTTTGTAATAATTTTTTTTATAGTAATACCAATTATAATTGGAGGGTTTGGTAATTGATTAGTACCTTTGATGTTAGGGGCTCCTGATATAGCTTTTCCTCGAATAAATAATTTGAGTTTTTGATTGTTACCTCCTTCTTTAATATTGTTATTTATTTCTTCTATAGTAGAAATAGGAGTTGGTGCGGGATGAACGGTTTACCCTCCATTAGCATCTGTAGTTGGACATGGCGGAAGCTCAGTGGATTTTGCTATTTTTTCGTTAC…	2013-11-20 04:57:04
Linyphiidae	Baryphyma	trifrons affine	SPIRU1065-11	BIOUG00627-H09	KF367919	Canada	COI-5P	TAGTTTATATTTTATTTTTGGAGCTTGGGCTGCTATAGTAGGTACAGCGATAAGAGTATTAATTCGAATTGAGTTAGGCCAGACTGGTAGTTTATTGGGGGATGATCAGTTATATAATGTTATTGTTACTGCTCATGCTTTTGTTATAATTTTTTTTATAGTTATACCTATTTTAATTGGGGGGTTTGGTAATTGGTTAGTCCCTTTGATGTTAGGAGCGCCTGATATAGCTTTTCCTCGTATGAATAATTTAAGTTTTTGGTTGTTGCCTCCTTCTTTATTATTATTATTTATTTCTAGAATGGATGAGATAGGTGTGGGTGCGGGATGGACTGTGTATCCACCCCTTGCTTCTTTAGAAGGGCATTCTGGGAGATCAGTGGACTTTGCTATTTTTTC…	2013-11-20 04:51:53
Lycosidae	Pardosa	brevivulva	GBCH11087-13	JN817183	JN817183		COI-5P	ATACATAAAGATATTGGAACTTTATATTTATTATTTGGTGTTTGATCAGCTATAATAGGGACTGCTATAAGAGTATTAATTCGAATGGAATTGGGAAATCCTGGTAGATTATTAGGTGATGATCATTTATATAATGTTATAGTTACTGCTCATGCTTTTGTAATGATTTTTTTTATAGTAATGCCAATTCTTATTGGAGGTTTTGGGAACTGATTAGTTCCTTTAATGTTAGGGGCTCCAGATATATCATTTCCTCGAATAAATAATCTTTCTTTTTGACTTTTACCTCCTTCTTTATTTTTATTATCTATATCTTCTATAGTGGAAATAGGAGTTGGTGCTGGATGAACCGTTTATCCTCCTTTAGCGTCTACAGTTGGTCATATAGGAAGTTCAATA…	2013-11-20 05:01:14
Theridiidae	Theridion	californicum	GACAC788-12	JF979392	JF979392		COI-5P	AACTTTATATTTAGTATTTGGAGCTTGAGCTGCAATAGTAGGAACAGCAATAAGTGTTTTAATTCGAGTTGAATTGGGACAACCTGGAAGATTTTTAGGAGATGATCAGTTATATAATGTTATTGTTACAGCACATGCTTTTGTAATAATTTTTTTTATAGTGATACCAGTTATGATTGGTGGATTTGGAAATTGGTTAGTTCCTTTAATATTAGGTGCTCCTGATATAGCTTTTCCTCGAATAAATAATTTAAGATTTTGATTATTACCTCCTTCTTTATTTTTATTATTTATTTCTTCTATAGTTGAAATAGGAGTTGGTTCTGGATGAACTGTCTATCCTCCATTATCTTCTTTAGAAGGTCATGGAGGAAGATCTGTAGATTTTGCTATTTTTTC…	2013-11-20 04:59:06
Theridiidae	Theridion	differens	ARONT404-09	CCDB-04289-C07	GU682910	Canada	COI-5P	AACTTTGTATTTAGTATTTGGAGCTTGAGCTGCTATAGTAGGAACTGCAATAAGAGTTTTAATTCGAGTTGAATTAGGTCAGACAGGAAGTTTTATAGGTGATGATCAATTATATAATGTAATTGTAACAGCACATGCATTTGTAATAATTTTTTTTATAGTAATACCTATTTTGATTGGAGGATTTGGAAATTGATTAGTTCCTTTAATATTAGGAGCTCCTGATATAGCTTTTCCTCGAATAAATAATTTAAGATTTTGATTATTACCACCTTCTTTATTTTTATTATTTATTTCTTCTATAGTTGAGATAGGGGTAGGTGCTGGATGAACTGTGTACCCTCCTTTATCATCATTGGATGGACATGGAGGAAGATCTGTAGATTTTGCTATTTTTTC…	2013-11-20 04:44:33
Thomisidae	Xysticus	punctatus	ERSPI297-09	09ONTGAB-011	GU682529	Canada	COI-5P	TACTTTATATTTATTTTTTGGAGCTTGATCAGCTATAGTTGGTACTGCAATAAGAGTTTTAATTCGAATAGAATTAGGAAATGTAGGGAGATTATTAGGAGATGATCATTTATATAATGTTATTGTTACAGCTCATGCTTTTGTTATAATTTTCTTTATAGTAATACCTATTTTAATTGGAGGATTTGGGAATTGATTAGTACCATTAATACTAGGTGCTCCTGATATATCATTTCCTCGAATGAATAATTTATCTTTTTGATTACTTCCACCTTCTTTATTTTTGTTATTTATATCATCTATAGTAGAAATAGGTGTGGGGGCTGGATGAACTGTATATCCTCCTCTGGCATCTAGTGTTGGGCATATAGGAAGATCTATAGATTTTGCTATTTTTTC…	2013-11-20 04:47:29
Amaurobiidae	Amaurobius	borealis	ARONT544-10	CCDB-04290-F08	HQ924431	Canada	COI-5P	AACTTTATATTTAATTTTTGGTGTATGATCTGCTATGGTAGGGATAGCAATAAGAGTATTGATTCGAGTTGAATTAGGACAATCTGGAAGATTTTTAGGGGATGATCATTTATATAATGTAGTAGTTACAGCTCATGCTTTTATTATAATTTTTTTTATAGTTATACCTATTATAATTGGGGGATTTGGAAATTGATTAATTCCTTTAATATTAGGGGCTCCTGATATAGCTTTTCCTCGTATAAATAATTTGAGATTTTGATTATTACCTCCTTCATTATTATTATTGTTTATTTCTTCGATAGTTGAAATAGGGGTAGGAGCAGGATGGACTATTTATCCTCCTTTAGCTTCTATAATAGGACATTCTGGTTTGGCAGTAGATTTTGCTATTTTTTC…	2013-11-20 04:44:33
Lycosidae	Arctosa	rubicunda	RBCH011-04	RBAR-P013	DQ127522		COI-5P	AATCATAAAGATATGGGGACTTTATATTTAATGTTNGGTGTTTGATCGGCTATAATAGGTACTGCTATAAGCGTATTAATTCGAATGGAATTAGGACATTCTGGAAGTCTCTTAGGAGATGATCATTTGTATAATGTAGTAGTTACTGCTCATGCTTTTGTAATGATTTTTTTTATAGTAATNCCAATTCTAATTGGTGGATTTGGAAATTGGTTAGTACCTTTAATGTTAGGGGCTCCTGATATATCTTTTCCTCGAATAAATAATCTTTCTTTTTGACTACTACCTCCTTCTTTGTTTTTATTGTTAATATCTTCTATGATAGAAATGGGAGTAGGGGCAGGATGAACTGTTTATCCTCCTTTAGCATCTAGAATAGGGCATATGGGAAGTTCTATG…	2013-11-20 04:57:04
Dictynidae	Cicurina	placida	ARONT423-09	CCDB-04289-E02	GU682911	Canada	COI-5P	GATTTTATATTTAATTTTTGGAGCTTGATCTGCTATAGTAGGGACAGCAATAAGAGTATTGATTCGTGTTGAATTAGGACAACCGGGAAGATTGTTAGGGGATGATCATTTGTATAATGTAGTAGTTACTGCTCATGCTTTTGTTATGATTTTTTTTATAGTAATACCTATTTTAATTGGAGGTTTTGGAAATTGATTAGTACCATTAATATTAGGGGCTCCGGATATAGCTTTCCCTCGAATAAATAATCTAAGATTTTGACTTTTACCTCCTTCTTTATTTTTATTATTTATTTCTTCTATAGTTGAGATAGGTGTGGGGGCTGGTTGAACTATTTATCCTCCTTTAGCTTCTAGAATAGGTCATTCTGGAAGTTCTGTAGATTTTGCTATTTTTTC…	2013-11-20 04:44:33
Gnaphosidae	Herpyllus	ecclesiasticus	ERSPI248-09	09EARGUE-0011	GU682569	Canada	COI-5P	AACTTTATATTTATTATTTGGATCTTGATCAGCTATGGTTGGAACGGCTATAAGAGTTTTAATTCGTTTAGAATTGGGACAATCGGGAAGATTATTAGGAGATGATCATTTATATAATGTGATTGTGACTGCTCATGCTTTTGTTATAATTTTTTTTATAGTAATACCAATTTTAATTGGAGGATTTGGAAATTGATTAGTTCCATTAATATTAGGAGCTCCTGATATGGCGTTCCCTCGAATGAATAATTTGAGTTTTTGATTGTTACCTCCTTCTTTAATTCTATTATTTATTTCTTCTATAATTGAAATGGGAGTTGGAGCAGGATGAACTGTATATCCTCCATTAGCTTCTACGGTAGGTCATCCTGGAGGTTCGGTTGATTTTGCTATTTTCTC…	2013-11-20 04:47:29
Linyphiidae	Megalepthyphantes	nebulosus	ARONT376-09	CCDB-04289-A03	GU682943	Canada	COI-5P	AACTTTATATTTTATTTTTGGTGCATGAGCTGCTATGGTAGGAACTGCTATAAGAGTATTGATTCGAATTGAATTAGGACAAACTGGAAGTATATTAGGGGATGATCAGTTATATAATGTTATTGTTACTGCCCATGCTTTTGTTATAATTTTTTTTATGGTTATGCCAATTTTAATTGGGGGTTTTGGTAATTGGCTAGTTCCGTTAATACTTGGGGCTCCAGATATAGCGTTCCCTCGGATAAATAATTTAAGTTTTTGGCTGTTGCCTCCTTCGTTAATATTATTATTTATCTCAAGAATAGTGGAGATAGGAGTGGGATCTGGATGAACTGTTTATCCTCCTTTGGCTTCTTTAGAAGGGCATGCGGGAAGATCTGTAGATTTTGCTATTTTCTC…	2013-11-20 04:44:33
Uloboridae	Hyptiotes	gertschi	SPIAL114-10	ALASKA-02-B07	HQ580610	United States	COI-5P	AACGTTATATTTATTATTTGGAGCTTGATCGGCTATATTAGGAATATCTATAAGAATATTAATTCGGACTGAATTAGGAGTATCAGGAAGACTATTTGGAGATGATCATTTATATAATGTAATAGTTACAGCTCATGCTTTTGTAATAATTTTTTTTATAGTAATACCTATTTTAATTGGAGGTTTCGGAAATTGATTAGTTCCTTTAATATTAGGGGCTCCTGATATAGCTTTTCCTCGAATAAATAATTTAAGTTTTTGATTATTGCCTCCTTCTTTATTAATATTATTAATTTCATCTATAGTTGAGTTAGGGGTTGGAGCAGGATGGACTGTTTATCCTCCTTTATCTTCAAGAGTTGGACATTCTGGGGTTTCGGTAGATTTTGCTATTTTTTC…	2013-11-20 04:51:50
Dictynidae	Emblyna	peragrata	SPIAL090-10	ALASKA-01-H06	HQ580591	United States	COI-5P	AACTCTGTATTTATTGTTTGGAGCTTGGGCTGCTATAGTAGGTACTGCAATAAGAGTATTAATCCGAATTGAATTAGGACAACCAGGTAGATTTTTAGGTAACGATCAGATTTATAATGTTATGGTTACTGCTCATGCTTTTGTTATAATTTTTTTTATAGTAATACCTATTTTAATTGGAGGGTTTGGAAATTGGTTAGTCCCTTTAATATTAGGGGCTCCTGATATAGCTTTTCCTCGTATAAATAATTTAAGATTTTGATTATTACCTCCTTCTTTATTATTATTATTTATTTCTTCTATAGTAGAAATAGGAGTTGGGGCAGGATGAACTATTTATCCTCCTTTGGCTTCTGTAGTTGGTCATTCAGGTAGATCTGTGGATTTCGCTATTTTTTC…	2013-11-20 04:51:50
Migidae	Moggridgea	terrestris	GBCH5435-11	JF749926	JF749926	South Africa	COI-5P	GACTTTGTATTTTATTTTTGGTGTGTGGGCTGGAATAATGGGAATAGGAATGAGAGTAGTTATTCGTGCAGAGTTGGGGCAATTAGGGAGATTGTTAGGGGATGATCATTTGTATAATGTTGTAGTTACAGCTCATGCTTTAGTAATAATTTTTTTTATAGTAATGCCTATTATGATTGGAGGGTTTGGCAATTGGTTGATTCCTTTGATGATTGGGGCACCGGATATAGCTTTTCCTCGAATGAATAATTTAAGATTTTGGTTACTTCCGCCTTCTTTGTTTTTGTTGATTATATCTTCATTAACAGATGTAGGGGTTGGTGCTGGATGAACTATTTATCCTCCTTTATCATCTTCGGTTGGTCATGGGGGAGGGAGAGTGGATTTTGCTATTTTTTC…	2013-11-20 04:59:16
Tetragnathidae	Tetragnatha	montana	NLARA260-12	RMNH.ARA.14129		Netherlands	COI-5P	AAGTTTATATTTTTTATTTGGGGTTTGATCTGCTATAGTAGGGACTGCTATAAGAGTTCTAATTCGAATTGAATTAGGTCAATCTGGAAGATTTTTAGGAGATGATCAGTTATACAATGTTATTGTTACTGCTCATGCATTTGTTATAATTTTTTTTATAGTGATACCAATTTTAATTGGTGGATTCGGTAATTGGCTGGTTCCTTTAATGTTAGGAGCCCCAGATATGGCTTTTCCTCGGATAAATAATTTAAGTTTTTGACTCCTTCCTCCCTCTCTTTTTATATTATTTATTTCTTCTATAGTAGATATAGGGGTTGGGGCAGGATGAACTGTTTATCCTCCTTTAGCTTCCTTAGAAGGACACCCAGGTAGATCTGTTGATTTTGCTATTTTTTC…	2013-11-20 05:00:47
Deinopidae	Deinopis	sp.	AGB008-11	451_SC_AB	JQ412443	Gambia	COI-5P	GACATTGGTACTTTATATTTATTATTTGGAGCTTGATCCGCTATGGCGGGTACGGCTATAAGTGTACTAATTCGTACGGAATTAGGTCAGCCTGGGAGATTGCTGGGAGATGATCATTTATATAATGTTATTGTTACTGCTCATGCTTTTGTAATAATTTTTTTTATAGTTATACCAATTTTAATTGGTGGTTTTGGGAATTGATTAGTTCCTTTAATATTAGGAGCTCCTGATATGGCTTTTCCTCGTATAAATAATTTGAGATTTTGGTTGTTACCGCCATCATTATTTTTGTTGTTTATTTCTTCAATAGCGGAAGTAGGAGTGGGGGCTGGATGAACTGTTTATCCTCCTTTGGCTTCTACTGTTGGACATGCTGGAAGTTCAGTGGATTTTGCT…	2013-11-20 05:00:07
Phyxelididae	Rahavavy	ida	GACAC578-12	JF411114	JF411114		COI-5P	AACTTTATATTTAATTTTTGGGATTTGATCTTCTATAGTTGGAGCTGCTATAAGAGTTTTAATTCGAATTGAATTAGGTCAATCTGGTAGATTGTTAGGAGATGATCATTTATATAATGTTATTGTTACTGCACATGCTTTTGTTATAATTTTTTTTATAGTAATACCAATTTTAATTGGAGGGTTTGGAAATTGATTAGTTCCTTTAATGTTAGGAGCTCCTGATATAGCTTTTCCTCGAATAAATAATTTAAGATTTTGATTATTACCTCCTTCTTTGATATTTTTATTTATTTCTTCTATAGTAGAAATAGGAGTTGGAGCTGGATGAACAATTTATCCACCTTTGGCTTCTATTTTAGGGCATTCTGGAAGATCAATAGATTTTACAATTTTTTC…	2013-11-20 04:59:49
Salticidae	Sitticus	finschi	SPISH015-09	09PROBE-1659-01	HM432635	Canada	COI-5P	AACATTATATTTAATTTTTGGTGCTTGATCTGCTATAGTGGGGACGGCAATAAGAGTTTTAATTCGAATAGAATTAGGTCAAACTGGTAATTTTCTAGGCAATGATCACTTGTATAATGTGATTGTTACTGCTCATGCTTTTGTGATAATTTTTTTTATAGTTATACCTATTTTAATTGGAGGTTTTGGTAACTGATTAGTTCCTTTAATGCTAGGAGCTCCTGATATAGCTTTTCCTCGTATAAATAATTTGAGATTTTGATTACTACCTCCTTCATTATTTTTATTATTTATCTCATCTTTAGCTGAAATAGGAGTAGGGGCGGGTTGAACCGTATATCCTCCTTTAGCTTCTATTGTTGGGCACAATGGGAGTTCAGTAGATTTTGCAATTTTTTC…	2013-11-20 04:51:54
Theridiidae	Latrodectus	hasselti	RBCH208-04	RBAR-W13	DQ127322		COI-5P	ANTCATAAAGNCATTGGTACATTGTATTTGATTTTTGGGGCTTGGGCAGCTATAGTTGGGACAGCAATAAGAGTATTAATTCGTACTGAGTTAGGACAACCTGGTAGATTGTTAGGTGCCGACCAGTTATATAATGTAATTGTAACAGGGCATGCTTTTGTTATAATTTTTTTTATAGTAATGCCTATTTTGATTGGAGGGTTTGGGAACTGATTAGTTCCTCTGATATTAGGAGCTCCTGATATGGCTTTCCCTCGAATAAATAATTTAAGATTTTGACTTTTACCTTCATCATTGATTTTATNGTTTATTTCTTCTTTAGAGGAAGTAGGGGTTGGGGCAGGATGAACAATCTACCCGCCTTTGTCAAGATTAGAGGGTCATAGAGGGAGATCTGTG…	2013-11-20 04:57:04
Nephilidae	Nephila	pilipes	GBCH7183-13	HQ441937	HQ441937	Taiwan	COI-5P	GCTGCTATAGTAGGAACTGCTATAAGAGTTTTGATTCGGATTGAATTGGGTCAAGTTGGAAGATTATTAGGAGACGATCAGTTATATAATGTAATTGTTACAGCTCATGCTTTTGTAATAATTTTTTTTATGGTTATACCTATTTTAATTGGGGGTTTTGGTAATTGATTGGTTCCTTTAATATTAGGGGCTCCTGATATAGCTTTTCCTCGCATAAATAATTTAAGATTTTGATTATTACCCCCTTCATTATTTTTATTATTTATTTCATCAATAGTAGAAATAGGTGTAGGTGCAGGATGAACTGTATATCCTCCATTAGCTTCTTTAGAAGGCCATGCTGGAAGATCTGTAGATTTTGCTATTTTTTCTTTACATTTAGCGGGTGCTTCTTCAATT…	2013-11-20 05:01:27
Linyphiidae	Sciastes	truncatus	SPIRU1341-11	BIOUG00630-G12	KF368774	Canada	COI-5P	TACTTTATATTTTATTTTTGGAGCTTGGGCTGCAATAGTAGGAACTGCTATAAGAGTATTAATTCGGATTGAGTTAGGGCAAACTGGAAGATTATTGGGGGATGATCAATTATATAATGTAATTGTTACAGCACATGCTTTTGTTATAATTTTTTTTATAGTGATACCTATTTTAATTGGTGGGTTTGGGAATTGGTTGGTTCCTTTAATATTAGGAGCTCCTGATATAGCTTTTCCTCGTATAAATAATCTAAGATTTTGGCTTTTGCCTTCTTCTTTATTTTTGTTATTTGTTTCTAGAATAGATGAGATAGGTGTAGGGGCGGGATGAACAGTTTATCCTCCTCTTGCTTCTTTAGAAGGGCATTCAGGAAGATCAATAGATTTTGCTATTTTTTC…	2013-11-20 04:51:54
Anyphaenidae	Wulfila	saltabundus	ARONT408-09	CCDB-04289-C11	GU682895	Canada	COI-5P	AACTTTATATTTAATTTTTGGAGCTTGATCTGCTATAGTAGGAACTGCAATAAGAGTATTAATTCGAATAGAATTAGGTCAATCGGGTAGATTTTTTGGTGATGATCAATTATATAATGTTATTGTTACTGCTCATGCTTTTGTTATAATTTTTTTTATGGTCATACCAATTTTAATTGGAGGTTTTGGCAATTGATTGGTGCCTTTAATATTAGGAGCTCCTGATATAGCTTTTCCTCGAATAAATAATTTAAGTTTTTGATTGTTACCTTCTTCTTTAATATTATTATTTATTTCTTCTATAGTTGAGATAGGTGTTGGTGCTGGTTGAACAGTATATCCACCATTATCTTCTAGCGTTGGACATATAGGAAGAGCTGTAGATTTTGCTATTTTTTC…	2013-11-20 04:44:33
Linyphiidae	Tapinocyba	minuta	SPICH189-09	09PROBE-1765-01	HM432626	Canada	COI-5P	AAGTTTATATTTTGTTTTTGGGGCGTGAGCCGCTATAGTGGGTACTGCAATAAGAGTATTAATTCGAATTGAGCTGGGGCAAATTGGTAGATTGCTAGGAGATGACCAGTTATATAATGTAATTGTTACTGCTCATGCTTTTGTTATAATTTTTTTTATAGTAATACCTATTTTGATTGGGGGGTTTGGGAATTGGTTGGTTCCTTTAATGTTGGGGGCGCCAGATATAGCTTTTCCTCGTATAAATAATTTAAGATTTTGATTGTTGCCCCCTTCTTTGTTTATATTGTTTATTTCGAGTATGGATGAAATAGGGGTAGGAGCAGGGTGGACGGTGTATCCTCCTCTTGCTTCTTTAGAGGGGCATTCTGGCAGTTCAGTAGATTTTGCTATTTTTTC…	2013-11-20 04:51:51
Araneidae	Argiope	amoena	GBCH11113-13	JN817157	JN817157		COI-5P	ATATTTTGGGGCTGGGCCGCTATAGTGGGTACAGCTATAAGTGTATTAATCCGAATTGAATTAGGGCAACCTGGGAGATTTATAGGAGATGATCAATTATATAATGTAATTGTTACAGCTCATGCTTTTGTTATAATTTTTTTTATAGTTATACCAATTTTAATTGGAGGTTTTGGGAATTGGTTAGTGCCTCTAATATTAGGGGCTCCAGATATGGCGTTTCCACGAATAAATAATTTGAGTTTTTGATTATTACCTCCTTCATTATTTCTTTTAATTGTTTCTTCTATAGTAGAAATAGGGGTAGGTGCAGGGTGAACTATTTACCCTCCTTTGGCTGGATTAGAAGGACATGCTGGGAGATCCGTCGATTTTGCTATTTTTTCTCTTCATTTAGCG…	2013-11-20 05:01:11
Linyphiidae	Sciastes	dubius	KKCHE534-07	CHU-SPI-359	KF368772	Canada	COI-5P	TTCTTTATATTTTATTTTTGGGGCTTGGGCTGCGATAGTGGGAACTGCTATGAGAGTATTAATTCGGATTGAGTTAGGGCAAACTGGGAGATTATTAGGGGATGATCAATTATATAATGTGATTGTTACAGCGCATGCTTTTGTTATAATTTTTTTTATAGTTATACCTATTTTAATTGGGGGGTTTGGTAATTGGTTGGTTCCTTTAATATTAGGAGCTCCTGATATAGCTTTTCCTCGTATAAATAACTTAAGCTTTTGGCTTTTACCTCCTTCTTTATTTTTATTATTTGTTTCTAGAATAGATGAGATAGGTGTAGGAGCGGGATGAACAGTTTATCCTCCTCTTGCTTCTTTGGAAGGGCATTCGGGTAGATCAATAGATTTTGCTATTTTTTC…	2013-11-20 04:54:34
Philodromidae	Philodromus	imbecillus	ARONT770-10	CCDB-05292-E09	HQ924619	Canada	COI-5P	AACATTATATTTAATTTTTGGTGCTTGAGCGGCTATAGTTGGTACGGCAATAAGTGTATTAATTCGAATGGAATTAGGACAAGTTGGAAAATTTTTAGGAGATGATCATTTATATAATGTAATTGTGACAGCTCATGCATTTGTAATAATTTTTTTTATAGTGATGCCTATTTTAATTGGGGGATTTGGTAATTGACTTGTTCCTTTAATATTAGGTGCTCCAGATATAGCATTTCCTCGAATAAATAATTTAAGTTTTTGATTACTTCCGCCATCATTATTATTGTTATTTATTTCTTCTATAGTGGAAATAGGAGTTGGGTCTGGTTGAACTGTTTATCCTCCCTTAGCTTCGGCTACTGGTCATGCGGGTAGTGCTGTGGATTTTGCTATTTTTTC…	2013-11-20 04:44:33
Linyphiidae	Ceratinella	ornatula	SPICH001-09	09PROBE-1832-01	GU683858	Canada	COI-5P	GAGATTATATTTTATTTTTGGTGCTTGGTCTGCTATAGTAGGTACAGCGATAAGAGTATTAATTCGAGTTGAGTTGGGACAAACGGGTAGATTATTGGGGGATGATCAATTATATAATGTTATTGTTACTGCTCATGCTTTTGTTATAATTTTTTTTATAGTTATACCTATTTTAATTGGAGGATTTGGAAATTGATTAATTCCTTTAATGTTAGGGGCACCTGATATAGCTTTTCCTCGAATGAATAATTTAAGTTTTTGATTATTACCCCCTTCTTTATTATTATTATTTATTTCTAGAATAGATGAAATAGGAGTAGGAGCTGGTTGAACTATTTATCCTCCTCTTGCTTCTTTAGAGGGGCATTCTGGTAGATCAGTAGATTTTACTATTTTTTC…	2013-11-20 04:51:51
Lycosidae	Schizocosa	ocreata	RBCH086-04	RBAR-SP26	DQ127438	Canada	COI-5P	AATCATAAAGATATTGGAACTTTATATTTGATATTTGGTGTTTGATCTGCAATATTAGGAACTGCTATAAGTGTATTGATTCGAATGGAATTAGGAAATTCTGGAAGTTTATTAGGAGATGATCATTTATATAATGTTATAGTAACTGCTCATGCTTTTGTTATGATTTTTTTTATAGTTATACCAATTCTTATTGGTGGATTTGGTAATTGATTGGTTCCTTTAATATTAGGTGCTCCTGATATATCATTTCCTCGTATAAATAATCTTTCTTTTTGATTATTACCTCCTTCTTTATTTTTATTATCTATATCATCTATAGTAGAGATGGGAGTAGGGGCTGGATGAACTGTTTATCCACCTCTAGCTTCTAGAATAGGACATATAGGAAGTTCTATG…	2013-11-20 04:57:04
Phyxelididae	Malaika	longipes	GACAC550-12	JF411086	JF411086		COI-5P	TACTTTATATTTATTATTTGGAGTTTGGTCCGCTATAATTGGAACTGCTATAAGAGTTTTAATTCGTATTGAATTAGGTCAATGTGGTAGAATATTGGGTGATGATCATTTATATAATGTTGTGGTTACGGCTCATGCTTTTGTTATAATTTTTTTTATAGTAATACCTATTTTGATTGGAGGATTTGGAAATTGATTAATTCCTTTAATATTAGGAGCTCCTGATATAGCTTTTCCTCGAATAAATAATTTAAGATTTTGGTTGTTGCCTCCTTCATTAGCATTTTTATTAGTTTCTTCTATAGTAGAAACAGGAGTAGGAGCTGGTTGAACAATCTATCCTCCTTTAGCTTCTACTTTAGGTCATCCTGGAGTATCTATAGATTTTGCTATTTTTTC…	2013-11-20 04:59:49
Linyphiidae	Bathyphantes	orica	SPIAL037-10	ALASKA-01-D01	HQ580548	United States	COI-5P	GACCTTATATTTAATTTTTGGAGCTTGAGCAGCTATAGTTGGGACTGCTATAAGTGTTTTAATTCGAATTGAGTTAGGGCAAACAGGGAGAATATTAGGAGATGATCATTTATATAATGTAATTGTAACAGCTCATGCTTTTGTTATAATTTTTTTTATAGTTATACCCATTTTAATTGGAGGATTTGGAAATTGGTTAGTCCCTTTAATGCTAGGGGCTCCTGATATAGCTTTCCCTCGAATAAATAATTTGAGTTTTTGATTATTACCTCCTTCTTTATTAATACTTTTTATTTCTTCCATAGTAGAAATAGGTGTAGGGGCGGGATGGACTATTTACCCTCCTTTAGCTTCTTTAGAAGGACATTCTGGGAGTTCTGTAGATTTTGCTATTTTTTC…	2013-11-20 04:51:50
Philodromidae	Philodromus	vulgaris	ERSPI352-09	09EARGUE-0176	GU682491	Canada	COI-5P	GACATTATATTTAATTTTTGGAGCATGAGCAGCAATAGTTGGAACAGCAATAAGTATATTAATTCGAATAGAATTAGGTCAAGTAGGAAAGTTTTTGGGTGATGATCATTTATATAATGTGATTGTAACAGCACATGCATTTGTAATAATTTTTTTTATAGTTATACCTGTTTTAATTGGAGGGTTTGGTAATTGATTGGTACCTTTAATATTAGGTGCTCCAGATATAGCCTTTCCTCGAATGAATAATTTAAGTTTTTGATTACTTCCTCCTTCATTATTATTATTATTCATTTCTTCAATAGTAGAGATGGGAGTCGGTGCTGGTTGAACGGTTTATCCTCCTTTAGCATCAATAACTGGACATGCAGGTGGAGCTGTTGATTTTGCTATTTTTTC…	2013-11-20 04:47:29
Nephilidae	Nephilengys	malabarensis	GBCH7178-13	HQ441942	HQ441942	Singapore	COI-5P	GCAGCTATGGTTGGGACTGCTATAAGAGTATTAATTCGTACGGAATTAGGTCAGTCTGGGAGATTTATAGGTGATGATCAATTATATAATGTAATTGTAACTGCACATGCTTTTGTAATAATTTTTTTTATAGTAATACCTATTTTAATTGGGGGTTTTGGAAATTGATTGGTTCCTTTAATATTAGGGGCACCTGATATAGCTTTTCCTCGTATAAATAATTTAAGGTTTTGGTTATTACCTCCTTCATTATTTCTATTGTTTATTTCATCAATAGTTGAGATAGGTGTAGGAGCTGGATGGACTGTTTATCCTCCTTTAGCTTCCTTAGAAGGACATGCAGGTAGCTCAGTGGATTTTGCTATTTTTTCATTACATTTAGCTGGTGCTTCATCAATT…	2013-11-20 05:01:59
Linyphiidae	Neriene	emphana	GBCH11164-13	JN817106	JN817106		COI-5P	ATANNTGGTCAACAAAATCATAAAGATATTGGGACATTATATTTTATTTTTGGTGCTTGAGCTGCTATGGTTGGAACAGCAATAAGAGTGTTGATTCGAATTGAGTTAGGTCAGACAGGAAAAATACTAGGTGATGATCATTTATATAATGTTATTGTAACAGCACATGCTTTTGTTATAATTTTCTTTATAGTTATACCTATTTTAATTGGGGGTTTTGGAAATTGGTTAGTTCCTCTAATGTTGGGCGCTCCTGACATAGCTTTTCCTCGTATAAATAACTTAAGATTTTGGTTACTCCCCCCCTCTTTATTTTTATTATTTATATCTTCAATAGTAGAAATTGGTGTTGGAACTGGATGAACTGTTTATCCCCCTTTATCTTCTTTAGAGGGTCAT…	2013-11-20 05:01:19
Araneidae	Cyclosa	argenteoalba	GBCH11098-13	JN817172	JN817172		COI-5P	ATAGATATTGGTACTTTATATTTAATTATGGGAGCTTGAGCAGCTATAGTAGGTACAGCAATGAGAGTATTGATTCGAATTGAGTTAGGACAACCTGGGAGATTTATTGGAAATGATCAATTATATAATGTAATTGTTACAGCTCATGCTTTTGTTATAATTTTCTTCATAGTGATACCAATTTTAATTGGAGGGTTTGGAAATTGACTAGTCCCCTTAATGTTAGGGGCTCCAGATATAGCTTTTCCTCGAATAAATAATTTAAGATTTTGGTTATTACCTCCCTCACTATTTTTACTTATTATTTCTTCAATAGTTGAAATAGGTGTAGGAGCAGGGTGGACAGTTTATCCTCCTTTAGCTAGATTAGAAGGGCATGCTGGTAGATCTGTAGATTTT…	2013-11-20 05:02:02
Linyphiidae	Praestigia	kulczynskii	SPICH241-09	09PROBE-1829-01	HM432628	Canada	COI-5P	GAGCTTATATTTTATTTTTGGGGCTTGGGCTGCTATAGTAGGCACGGCAATAAGAGTATTAATTCGGATTGAGTTAGGACAGACTGGGAGACTTTTAGGGGATGATCAATTGTATAATGTTATTGTTACGGCTCATGCTTTTGTTATAATTTTTTTTATAGTAATACCTATTTTAATTGGGGGATTTGGAAATTGGTTAGTCCCTTTAATGTTGGGGGCACCTGATATAGCTTTTCCTCGTATAAATAATTTAAGTTTTTGATTATTACCCCCTTCTTTATTGTTATTATTTATTTCTAGAATAGATGAAATAGGTGTAGGAGCGGGTTGAACTGTGTATCCTCCTCTTGCTTCATTAGAAGGGCATTCCGGGAGATCAGTGGATTTTGCTATTTTTTC…	2013-11-20 04:51:51
