# Supplementary material for: DNA barcode data accurately assign higher spider taxa
Source: PeerJ. 2016 Jul 20;4:e2201. doi: 10.7717/peerj.2201 (PMC4958005; doi:10.7717/peerj.2201)
Supplement: Table S3 — Original sequences this project submitted to BOLD and GenBank (only those on GenBank are also publically available on BOLD, for all others, see http://ezlab.zrc-sazu.si/dna/). Legend: MNH, SI = National Museum of Natural History, Smithsonian Institution; EZ LAB = Evolutionary Zoology Lab, ZRC SAZU; NMBE = Naturhistorisches Museum der Burgergemeinde Bern; SVN = Slovenia; CHE = Switzerland; MYS = Malaysia. [file peerj-04-2201-s003.xlsx]

## Sheet: Sheet1
Family	Genus	Species	Sample ID	Process ID	GenBank accession number	Voucher stored at	Collected in
Agelenidae	Agelena	labyrinthica	00786574	SPSLO002-12		MNH, SI	SVN
Agelenidae	Agelena	labyrinthica	ARA0239	SPSLO369-13		EZ LAB	SVN
Agelenidae	Allagelena	gracilens	00786557	SPSLO001-12	KX039062	MNH, SI	SVN
Agelenidae	Coelotes	terrestris	00786563	SPSLO003-12	KX039130	MNH, SI	SVN
Agelenidae	Histopona	torpida	00786599	SPSLO004-12	KX039207	MNH, SI	SVN
Agelenidae	Histopona	torpida	ARA0063	SPSLO339-13	KX039208	EZ LAB	SVN
Agelenidae	Inermocoelotes	anoplus	00786586	SPSLO005-12	KX039220	MNH, SI	SVN
Agelenidae	Inermocoelotes	anoplus	ARA0339	SPSLO392-13	KX039219	EZ LAB	SVN
Agelenidae	Malthonica	silvestris	00786304	SPSLO283-13	KX039239	MNH, SI	SVN
Agelenidae	Malthonica	silvestris	ARA0427	SPSLO468-13	KX039238	EZ LAB	SVN
Agelenidae	Tegenaria	atrica	00786583	SPSLO006-12	KX039170	MNH, SI	SVN
Agelenidae	Tegenaria	atrica	ARA0076	SPSLO341-13	KX039169	EZ LAB	SVN
Amaurobiidae	Amaurobius	erberi	00786571	SPSLO007-12	KX039070	MNH, SI	SVN
Amaurobiidae	Amaurobius	erberi	ARA0120	SPSLO347-13	KX039069	EZ LAB	SVN
Amaurobiidae	Amaurobius	fenestralis	00786389	SPSLO189-12	KX039071	MNH, SI	CHE
Amaurobiidae	Amaurobius	ferox	00786307	SPSLO284-13	KX039072	MNH, SI	SVN
Amaurobiidae	Amaurobius	jugorum	00786585	SPSLO008-12	KX039073	MNH, SI	SVN
Anyphaenidae	Anyphaena	accentuata	00786584	SPSLO009-12	KX039076	MNH, SI	SVN
Anyphaenidae	Anyphaena	sabina	00786551	SPSLO010-12	KX039077	MNH, SI	SVN
Araneidae	Aculepeira	ceropegia	00786570	SPSLO011-12	KX039041	MNH, SI	SVN
Araneidae	Aculepeira	ceropegia	ARA0355	SPSLO405-13	KX039040	NMBE	CHE
Araneidae	Agalenatea	redii	00786368	SPSLO095-12	KX039043	MNH, SI	SVN
Araneidae	Agalenatea	redii	ARA0381	SPSLO429-13	KX039042	EZ LAB	SVN
Araneidae	Araneus	alsine	00786568	SPSLO012-12	KX039079	MNH, SI	SVN
Araneidae	Araneus	angulatus	00786552	SPSLO013-12	KX039081	MNH, SI	SVN
Araneidae	Araneus	angulatus	ARA0001	SPSLO326-13	KX039080	EZ LAB	SVN
Araneidae	Araneus	diadematus	00786593	SPSLO014-12	KX039083	MNH, SI	SVN
Araneidae	Araneus	diadematus	ARA0050	SPSLO336-13	KX039082	EZ LAB	SVN
Araneidae	Araneus	marmoreus	00786575	SPSLO015-12	KX039085	MNH, SI	SVN
Araneidae	Araneus	marmoreus	ARA0030	SPSLO329-13	KX039084	EZ LAB	SVN
Araneidae	Araneus	quadratus	00786572	SPSLO016-12	KX039086	MNH, SI	SVN
Araneidae	Araneus	quadratus	ARA0198	SPSLO362-13	KX039087	NMBE	CHE
Araneidae	Araneus	sturmi	00786561	SPSLO017-12	KX039089	MNH, SI	SVN
Araneidae	Araneus	sturmi	ARA0108	SPSLO345-13	KX039088	EZ LAB	SVN
Araneidae	Araniella	cucurbitina	00786596	SPSLO018-12	KX039090	MNH, SI	SVN
Araneidae	Araniella	opisthographa	ARA0393	SPSLO440-13	KX039091	EZ LAB	SVN
Araneidae	Argiope	bruennichi	00786589	SPSLO019-12	KX039093	MNH, SI	SVN
Araneidae	Argiope	bruennichi	ARA0048	SPSLO335-13	KX039094	EZ LAB	SVN
Araneidae	Cercidia	prominens	00786498	SPSLO021-12	KX039116	MNH, SI	SVN
Araneidae	Cercidia	prominens	00786577	SPSLO020-12	KX039114	MNH, SI	SVN
Araneidae	Cercidia	prominens	ARA0356	SPSLO406-13	KX039115	EZ LAB	SVN
Araneidae	Cyclosa	conica	00786573	SPSLO022-12	KX039135	MNH, SI	SVN
Araneidae	Cyclosa	conica	ARA0380	SPSLO428-13	KX039136	NMBE	CHE
Araneidae	Gibbaranea	bituberculata	00786579	SPSLO023-12	KX039186	MNH, SI	SVN
Araneidae	Gibbaranea	bituberculata	ARA0350	SPSLO400-13	KX039187	EZ LAB	SVN
Araneidae	Hypsosinga	albovittata	00786323	SPSLO191-12	KX039211	MNH, SI	CHE
Araneidae	Hypsosinga	pygmaea	00786555	SPSLO024-12	KX039212	MNH, SI	SVN
Araneidae	Hypsosinga	sanguinea	00786314	SPSLO285-13	KX039213	MNH, SI	SVN
Araneidae	Hypsosinga	sanguinea	ARA0370	SPSLO419-13	KX039214	NMBE	CHE
Araneidae	Larinioides	sclopetarius	00786382	SPSLO096-12	KX039222	MNH, SI	SVN
Araneidae	Leviellus	thorelli	00786591	SPSLO025-12	KX039229	MNH, SI	SVN
Araneidae	Leviellus	thorelli	ARA0353	SPSLO403-13	KX039228	EZ LAB	SVN
Araneidae	Mangora	acalypha	00786590	SPSLO026-12	KX039242	MNH, SI	SVN
Araneidae	Mangora	acalypha	ARA0107	SPSLO344-13	KX039240	EZ LAB	SVN
Araneidae	Mangora	acalypha	ARA0357	SPSLO407-13	KX039241	EZ LAB	SVN
Araneidae	Neoscona	adianta	00786330	SPSLO192-12	KX039282	MNH, SI	SVN
Araneidae	Nuctenea	umbratica	00786594	SPSLO027-12	KX039293	MNH, SI	SVN
Araneidae	Nuctenea	umbratica	ARA0387	SPSLO435-13	KX039292	NMBE	CHE
Araneidae	Parazygiella	montana	00786582	SPSLO028-12	KX039307	MNH, SI	SVN
Araneidae	Parazygiella	montana	ARA0354	SPSLO404-13	KX039308	NMBE	CHE
Araneidae	Singa	nitidula	00786597	SPSLO029-12	KX039376	MNH, SI	SVN
Araneidae	Stroemiellus	stroemi	ARA0169	SPSLO358-13	KX039383	EZ LAB	SVN
Araneidae	Zilla	diodia	00786481	SPSLO097-12	KX039446	MNH, SI	SVN
Araneidae	Zilla	diodia	ARA0342	SPSLO393-13	KX039447	EZ LAB	SVN
Araneidae	Zygiella	x-notata	00786326	SPSLO193-12	KX039450	MNH, SI	CHE
Atypidae	Atypus	piceus	00786580	SPSLO031-12	KX039096	MNH, SI	SVN
Atypidae	Atypus	piceus	ARA0174	SPSLO359-13	KX039097	EZ LAB	SVN
Clubionidae	Clubiona	germanica	00786566	SPSLO032-12	KX039122	MNH, SI	SVN
Clubionidae	Clubiona	kulczynskii	00786404	SPSLO194-12	KX039123	MNH, SI	CHE
Clubionidae	Clubiona	neglecta	00786558	SPSLO033-12	KX039124	MNH, SI	SVN
Clubionidae	Clubiona	pseudoneglecta	00786286	SPSLO286-13	KX039125	MNH, SI	SVN
Clubionidae	Clubiona	reclusa	00786378	SPSLO195-12	KX039126	MNH, SI	CHE
Clubionidae	Clubiona	reclusa	ARA0371	SPSLO420-13	KX039127	NMBE	CHE
Clubionidae	Clubiona	terrestris	00786457	SPSLO098-12	KX039129	MNH, SI	SVN
Clubionidae	Clubiona	terrestris	ARA0242	SPSLO371-13	KX039128	EZ LAB	SVN
Corinnidae	Phrurolithus	minimus	00786559	SPSLO034-12	KX039341	MNH, SI	SVN
Dictynidae	Argenna	subnigra	00786283	SPSLO288-13		MNH, SI	SVN
Dictynidae	Cicurina	cicur	00786548	SPSLO035-12	KX039121	MNH, SI	SVN
Dictynidae	Dictyna	arundinacea	00786369	SPSLO196-12	KX039140	MNH, SI	CHE
Dictynidae	Dictyna	arundinacea	ARA0379	SPSLO427-13	KX039139	NMBE	CHE
Dictynidae	Dictyna	civica	00786511	SPSLO036-12	KX039141	MNH, SI	SVN
Dictynidae	Dictyna	uncinata	00786345	SPSLO197-12	KX039143	MNH, SI	SVN
Dictynidae	Dictyna	uncinata	ARA0423	SPSLO466-13	KX039142	EZ LAB	SVN
Dictynidae	Lathys	humilis	00786473	SPSLO198-12	KX039224	MNH, SI	SVN
Dictynidae	Lathys	humilis	00786550	SPSLO037-12	KX039223	MNH, SI	SVN
Dysderidae	Dasumia	canestrinii	00786581	SPSLO038-12	KX039137	MNH, SI	SVN
Dysderidae	Dysdera	adriatica	00786287	SPSLO289-13	KX039154	MNH, SI	SVN
Dysderidae	Dysdera	adriatica	00786296	SPSLO290-13	KX039155	MNH, SI	SVN
Dysderidae	Dysdera	ninnii	ARA0244	SPSLO373-13	KX039156	EZ LAB	SVN
Filistatidae	Filistata	insidiatrix	00786560	SPSLO040-12	KX039181	MNH, SI	SVN
Filistatidae	Filistata	insidiatrix	ARA0122	SPSLO348-13	KX039182	EZ LAB	SVN
Gnaphosidae	Aphantaulax	cincta	00786470	SPSLO199-12	KX039078	MNH, SI	SVN
Gnaphosidae	Callilepis	schuszteri	00786553	SPSLO041-12	KX039103	MNH, SI	SVN
Gnaphosidae	Callilepis	schuszteri	ARA0333	SPSLO386-13	KX039102	EZ LAB	SVN
Gnaphosidae	Drassodes	lapidosus	00786505	SPSLO099-12	KX039150	MNH, SI	SVN
Gnaphosidae	Drassodes	pubescens	00786273	SPSLO291-13	KX039151	MNH, SI	SVN
Gnaphosidae	Drassyllus	villicus	00786556	SPSLO042-12	KX039153	MNH, SI	SVN
Gnaphosidae	Drassyllus	villicus	ARA0337	SPSLO390-13	KX039152	EZ LAB	SVN
Gnaphosidae	Gnaphosa	bicolor	00786276	SPSLO292-13	KX039188	MNH, SI	SVN
Gnaphosidae	Haplodrassus	silvestris	00786578	SPSLO043-12	KX039196	MNH, SI	SVN
Gnaphosidae	Micaria	aenea	00786384	SPSLO200-12	KX039258	MNH, SI	CHE
Gnaphosidae	Micaria	pulicaria	00786274	SPSLO293-13	KX039259	MNH, SI	SVN
Gnaphosidae	Nomisia	exornata	00786564	SPSLO044-12	KX039291	MNH, SI	SVN
Gnaphosidae	Phaeocedus	braccatus	00786592	SPSLO045-12	KX039330	MNH, SI	SVN
Gnaphosidae	Scotophaeus	scutulatus	00786576	SPSLO046-12	KX039369	MNH, SI	SVN
Gnaphosidae	Scotophaeus	scutulatus	ARA0082	SPSLO343-13	KX039370	EZ LAB	SVN
Gnaphosidae	Trachyzelotes	pedestris	00786279	SPSLO294-13	KX039419	MNH, SI	SVN
Gnaphosidae	Zelotes	apricorum	00786278	SPSLO295-13	KX039441	MNH, SI	SVN
Gnaphosidae	Zelotes	latreillei	00786540	SPSLO047-12	KX039443	MNH, SI	SVN
Gnaphosidae	Zelotes	latreillei	ARA0191	SPSLO360-13	KX039442	EZ LAB	SVN
Gnaphosidae	Zelotes	subterraneus	00786588	SPSLO048-12	KX039445	MNH, SI	CHE
Gnaphosidae	Zelotes	subterraneus	ARA0156	SPSLO355-13	KX039444	NMBE	CHE
Hahniidae	Antistea	elegans	00786405	SPSLO201-12	KX039075	MNH, SI	CHE
Hahniidae	Antistea	elegans	ARA0384	SPSLO432-13	KX039074	NMBE	CHE
Hahniidae	Hahnia	difficilis	00786363	SPSLO202-12	KX039195	MNH, SI	CHE
Hahniidae	Hahnia	difficilis	ARA0399	SPSLO445-13	KX039194	NMBE	CHE
Linyphiidae	Agnyphantes	expunctus	00786328	SPSLO203-12	KX039044	MNH, SI	CHE
Linyphiidae	Agnyphantes	expunctus	ARA0429	SPSLO470-13	KX039045	NMBE	CHE
Linyphiidae	Agyneta	affinis	00786439	SPSLO115-12	KX039049	MNH, SI	CHE
Linyphiidae	Agyneta	affinis	ARA0245	SPSLO374-13	KX039048	NMBE	CHE
Linyphiidae	Agyneta	alpica	00786443	SPSLO116-12	KX039050	MNH, SI	CHE
Linyphiidae	Agyneta	cauta	00786426	SPSLO204-12	KX039052	MNH, SI	CHE
Linyphiidae	Agyneta	cauta	ARA0225	SPSLO367-13	KX039051	NMBE	CHE
Linyphiidae	Agyneta	conigera	00786448	SPSLO100-12	KX039053	MNH, SI	CHE
Linyphiidae	Agyneta	fuscipalpa	00786425	SPSLO218-12		MNH, SI	CHE
Linyphiidae	Agyneta	fuscipalpa	ARA0268	SPSLO378-13		NMBE	CHE
Linyphiidae	Agyneta	gulosa	00786464	SPSLO219-12	KX039054	MNH, SI	CHE
Linyphiidae	Agyneta	innotabilis	00786393	SPSLO220-12	KX039055	MNH, SI	CHE
Linyphiidae	Agyneta	orites	00786419	SPSLO221-12	KX039057	MNH, SI	CHE
Linyphiidae	Agyneta	orites	ARA0403	SPSLO449-13	KX039056	NMBE	CHE
Linyphiidae	Agyneta	rurestris	00786411	SPSLO117-12	KX039058	MNH, SI	CHE
Linyphiidae	Agyneta	rurestris	ARA0419	SPSLO462-13	KX039059	EZ LAB	SVN
Linyphiidae	Agyneta	saxatilis	00786277	SPSLO298-13	KX039060	MNH, SI	SVN
Linyphiidae	Agyneta	simplicitarsis	00786295	SPSLO299-13	KX039061	MNH, SI	SVN
Linyphiidae	Bolyphantes	alticeps	00786465	SPSLO205-12		MNH, SI	CHE
Linyphiidae	Bolyphantes	luteolus	00786397	SPSLO101-12	KX039101	MNH, SI	CHE
Linyphiidae	Bolyphantes	luteolus	ARA0214	SPSLO366-13	KX039100	NMBE	CHE
Linyphiidae	Caracladus	avicula	00786474	SPSLO206-12	KX039104	MNH, SI	CHE
Linyphiidae	Caracladus	avicula	ARA0231	SPSLO368-13	KX039105	NMBE	CHE
Linyphiidae	Caracladus	zamoniensis	00786441	SPSLO102-12	KX039106	MNH, SI	CHE
Linyphiidae	Centromerus	pabulator	00786451	SPSLO207-12	KX039108	MNH, SI	CHE
Linyphiidae	Centromerus	pabulator	ARA0421	SPSLO464-13	KX039107	NMBE	CHE
Linyphiidae	Centromerus	subalpinus	00786412	SPSLO208-12	KX039110	MNH, SI	CHE
Linyphiidae	Centromerus	subalpinus	ARA0250	SPSLO375-13	KX039109	NMBE	CHE
Linyphiidae	Ceratinella	brevipes	00786317	SPSLO234-12	KX039112	MNH, SI	CHE
Linyphiidae	Ceratinella	brevipes	00786450	SPSLO103-12	KX039113	MNH, SI	CHE
Linyphiidae	Ceratinella	brevipes	ARA0363	SPSLO413-13	KX039111	NMBE	CHE
Linyphiidae	Diplocephalus	crassilobus	00786294	SPSLO296-13	KX039144	MNH, SI	SVN
Linyphiidae	Diplocephalus	latifrons	00786461	SPSLO209-12	KX039145	MNH, SI	CHE
Linyphiidae	Diplostyla	concolor	00786533	SPSLO049-12	KX039146	MNH, SI	SVN
Linyphiidae	Drapetisca	socialis	00786587	SPSLO050-12	KX039149	MNH, SI	SVN
Linyphiidae	Drapetisca	socialis	ARA0405	SPSLO451-13	KX039148	EZ LAB	SVN
Linyphiidae	Entelecara	acuminata	00786460	SPSLO210-12	KX039164	MNH, SI	CHE
Linyphiidae	Erigone	atra	ARA0257	SPSLO377-13	KX039171	NMBE	CHE
Linyphiidae	Erigone	dentipalpis	ARA0256	SPSLO376-13	KX039172	NMBE	CHE
Linyphiidae	Erigone	remota	00786416	SPSLO107-12	KX039174	MNH, SI	CHE
Linyphiidae	Erigonella	ignobilis	ARA0164	SPSLO357-13	KX039173	NMBE	CHE
Linyphiidae	Floronia	bucculenta	00786545	SPSLO051-12	KX039183	MNH, SI	SVN
Linyphiidae	Frontinellina	frutetorum	00786567	SPSLO052-12	KX039184	MNH, SI	SVN
Linyphiidae	Frontinellina	frutetorum	ARA0441	SPSLO480-13	KX039185	EZ LAB	SVN
Linyphiidae	Gonatium	hilare	00786565	SPSLO053-12	KX039189	MNH, SI	SVN
Linyphiidae	Gonatium	rubellum	00786318	SPSLO212-12	KX039191	MNH, SI	CHE
Linyphiidae	Gonatium	rubellum	ARA0386	SPSLO434-13	KX039190	NMBE	CHE
Linyphiidae	Gonatium	rubens	00786331	SPSLO213-12	KX039192	MNH, SI	CHE
Linyphiidae	Gonatium	rubens	ARA0358	SPSLO408-13	KX039193	NMBE	CHE
Linyphiidae	Improphantes	nitidus	00786449	SPSLO109-12	KX039218	MNH, SI	CHE
Linyphiidae	Incestophantes	frigidus	ARA0211	SPSLO364-13		NMBE	CHE
Linyphiidae	Kaestneria	dorsalis	00786598	SPSLO054-12	KX039221	MNH, SI	SVN
Linyphiidae	Lepthyphantes	leprosus	00786342	SPSLO214-12	KX039225	MNH, SI	SVN
Linyphiidae	Lepthyphantes	nodifer	ARA0433	SPSLO473-13	KX039226	NMBE	CHE
Linyphiidae	Linyphia	hortensis	00786526	SPSLO112-12	KX039230	MNH, SI	SVN
Linyphiidae	Linyphia	hortensis	ARA0397	SPSLO443-13	KX039231	NMBE	CHE
Linyphiidae	Linyphia	triangularis	00786547	SPSLO056-12	KX039232	MNH, SI	SVN
Linyphiidae	Linyphia	triangularis	ARA0004	SPSLO327-13	KX039233	EZ LAB	SVN
Linyphiidae	Macrargus	rufus	ARA0213	SPSLO365-13	KX039237	NMBE	CHE
Linyphiidae	Mansuphantes	fragilis	00786415	SPSLO114-12	KX039243	MNH, SI	CHE
Linyphiidae	Mansuphantes	fragilis	ARA0276	SPSLO380-13	KX039244	NMBE	CHE
Linyphiidae	Maso	sundevalli	00786400	SPSLO216-12	KX039248	MNH, SI	CHE
Linyphiidae	Maso	sundevalli	ARA0360	SPSLO410-13	KX039247	NMBE	CHE
Linyphiidae	Megalepthyphantes	collinus	00786569	SPSLO057-12	KX039249	MNH, SI	SVN
Linyphiidae	Mermessus	trilobatus	00786395	SPSLO118-12	KX039250	MNH, SI	SVN
Linyphiidae	Metopobactrus	prominulus	00786437	SPSLO119-12	KX039257	MNH, SI	CHE
Linyphiidae	Micrargus	alpinus	ARA0270	SPSLO379-13	KX039260	NMBE	CHE
Linyphiidae	Micrargus	herbigradus	00786466	SPSLO223-12	KX039261	MNH, SI	CHE
Linyphiidae	Microctenonyx	subitaneus	00786463	SPSLO224-12	KX039262	MNH, SI	CHE
Linyphiidae	Microlinyphia	impigra	00786350	SPSLO228-12	KX039263	MNH, SI	CHE
Linyphiidae	Microlinyphia	impigra	ARA0369	SPSLO418-13	KX039264	NMBE	CHE
Linyphiidae	Microlinyphia	pusilla	00786417	SPSLO225-12	KX039265	MNH, SI	CHE
Linyphiidae	Minicia	marginella	00786371	SPSLO120-12	KX039267	MNH, SI	SVN
Linyphiidae	Minicia	marginella	ARA0410	SPSLO455-13	KX039268	NMBE	CHE
Linyphiidae	Minyriolus	pusillus	ARA0285	SPSLO382-13	KX039269	NMBE	CHE
Linyphiidae	Mughiphantes	cornutus	ARA0372	SPSLO421-13	KX039272	NMBE	CHE
Linyphiidae	Mughiphantes	mughi	00786319	SPSLO227-12	KX039274	MNH, SI	CHE
Linyphiidae	Mughiphantes	mughi	00786322	SPSLO217-12	KX039275	MNH, SI	CHE
Linyphiidae	Mughiphantes	mughi	ARA0361	SPSLO411-13	KX039273	NMBE	CHE
Linyphiidae	Mughiphantes	mughi	ARA0411	SPSLO456-13	KX039276	NMBE	CHE
Linyphiidae	Nematogmus	sanguinolentus	00786490	SPSLO162-12	KX039279	MNH, SI	SVN
Linyphiidae	Nematogmus	sanguinolentus	ARA0359	SPSLO409-13	KX039278	NMBE	CHE
Linyphiidae	Neriene	clathrata	ARA0352	SPSLO402-13	KX039287	EZ LAB	SVN
Linyphiidae	Neriene	furtiva	00786471	SPSLO229-12	KX039289	MNH, SI	SVN
Linyphiidae	Neriene	furtiva	ARA0145	SPSLO353-13	KX039288	EZ LAB	SVN
Linyphiidae	Neriene	radiata	ARA0152	SPSLO354-13	KX039290	NMBE	CHE
Linyphiidae	Obscuriphantes	obscurus	00786354	SPSLO231-12	KX039295	MNH, SI	CHE
Linyphiidae	Obscuriphantes	obscurus	ARA0407	SPSLO453-13	KX039294	NMBE	CHE
Linyphiidae	Oedothorax	gibbifer	00786396	SPSLO232-12	KX039296	MNH, SI	CHE
Linyphiidae	Oryphantes	angulatus	ARA0398	SPSLO444-13		NMBE	CHE
Linyphiidae	Ostearius	melanopygius	00786339	SPSLO122-12	KX039297	MNH, SI	SVN
Linyphiidae	Palliduphantes	pallidus	00786341	SPSLO233-12	KX039302	MNH, SI	CHE
Linyphiidae	Panamomops	tauricornis	ARA0375	SPSLO424-13	KX039303	NMBE	CHE
Linyphiidae	Pityohyphantes	phrygianus	00786316	SPSLO236-12	KX039351	MNH, SI	CHE
Linyphiidae	Pityohyphantes	phrygianus	ARA0347	SPSLO397-13	KX039352	NMBE	CHE
Linyphiidae	Pocadicnemis	juncea	00786421	SPSLO237-12	KX039354	MNH, SI	CHE
Linyphiidae	Pocadicnemis	juncea	ARA0409	SPSLO454-13	KX039355	NMBE	CHE
Linyphiidae	Pocadicnemis	pumila	00786422	SPSLO238-12	KX039356	MNH, SI	CHE
Linyphiidae	Porrhomma	pallidum	00786410	SPSLO239-12	KX039357	MNH, SI	CHE
Linyphiidae	Porrhomma	pygmaeum	00786292	SPSLO301-13		MNH, SI	SVN
Linyphiidae	Scotinotylus	alpigena	00786444	SPSLO125-12	KX039367	MNH, SI	CHE
Linyphiidae	Scotinotylus	alpigena	ARA0163	SPSLO356-13	KX039366	NMBE	CHE
Linyphiidae	Scotinotylus	clavatus	00786420	SPSLO240-12	KX039368	MNH, SI	CHE
Linyphiidae	Silometopus	elegans	00786409	SPSLO126-12	KX039373	MNH, SI	CHE
Linyphiidae	Tapinocyba	affinis	00786406	SPSLO127-12	KX039387	MNH, SI	CHE
Linyphiidae	Tapinocyba	affinis	ARA0362	SPSLO412-13	KX039386	NMBE	CHE
Linyphiidae	Tenuiphantes	alacris	00786343	SPSLO241-12	KX039389	MNH, SI	CHE
Linyphiidae	Tenuiphantes	alacris	ARA0420	SPSLO463-13	KX039388	NMBE	CHE
Linyphiidae	Tenuiphantes	cristatus	00786305	SPSLO302-13	KX039390	MNH, SI	CHE
Linyphiidae	Tenuiphantes	cristatus	ARA0418	SPSLO461-13	KX039391	NMBE	CHE
Linyphiidae	Tenuiphantes	flavipes	00786528	SPSLO060-12	KX039392	MNH, SI	SVN
Linyphiidae	Tenuiphantes	flavipes	ARA0336	SPSLO389-13	KX039393	NMBE	CHE
Linyphiidae	Tenuiphantes	jacksoni	00786356	SPSLO242-12		MNH, SI	CHE
Linyphiidae	Tenuiphantes	jacksoni	00786430	SPSLO128-12		MNH, SI	CHE
Linyphiidae	Tenuiphantes	jacksoni	ARA0435	SPSLO475-13		NMBE	CHE
Linyphiidae	Tenuiphantes	jacksonoides	ARA0374	SPSLO423-13	KX039394	NMBE	CHE
Linyphiidae	Tenuiphantes	mengei	00786301	SPSLO300-13	KX039396	MNH, SI	CHE
Linyphiidae	Tenuiphantes	mengei	00786413	SPSLO243-12	KX039397	MNH, SI	CHE
Linyphiidae	Tenuiphantes	mengei	ARA0415	SPSLO459-13	KX039395	NMBE	CHE
Linyphiidae	Tenuiphantes	tenebricola	00786418	SPSLO244-12	KX039398	MNH, SI	CHE
Linyphiidae	Tenuiphantes	tenebricola	ARA0414	SPSLO458-13	KX039399	NMBE	CHE
Linyphiidae	Tenuiphantes	tenuis	00786383	SPSLO129-12		MNH, SI	SVN
Linyphiidae	Tiso	aestivus	ARA0422	SPSLO465-13	KX039413	NMBE	CHE
Linyphiidae	Tiso	vagans	00786351	SPSLO246-12	KX039414	MNH, SI	CHE
Linyphiidae	Tiso	vagans	ARA0401	SPSLO447-13	KX039415	NMBE	CHE
Linyphiidae	Walckenaeria	antica	00786429	SPSLO130-12	KX039421	MNH, SI	CHE
Linyphiidae	Walckenaeria	furcillata	00786431	SPSLO131-12	KX039422	MNH, SI	CHE
Liocranidae	Agroeca	brunnea	00786320	SPSLO247-12	KX039046	MNH, SI	SVN
Liocranidae	Agroeca	brunnea	ARA0392	SPSLO439-13	KX039047	EZ LAB	SVN
Liocranidae	Liocranum	rupicola	00786516	SPSLO061-12	KX039234	MNH, SI	SVN
Liphistiidae	Liphistius	sp	ARA0240	SPSLO482-15	KX039235	EZ LAB	MYS
Lycosidae	Alopecosa	accentuata	00786365	SPSLO248-12		MNH, SI	CHE
Lycosidae	Alopecosa	pulverulenta	00786527	SPSLO063-12	KX039064	MNH, SI	SVN
Lycosidae	Alopecosa	pulverulenta	ARA0349	SPSLO399-13	KX039063	NMBE	CHE
Lycosidae	Alopecosa	sulzeri	00786452	SPSLO249-12	KX039065	MNH, SI	SVN
Lycosidae	Alopecosa	taeniata	00786538	SPSLO062-12	KX039066	MNH, SI	CHE
Lycosidae	Alopecosa	trabalis	00786509	SPSLO064-12	KX039067	MNH, SI	SVN
Lycosidae	Alopecosa	trabalis	ARA0438	SPSLO478-13	KX039068	EZ LAB	SVN
Lycosidae	Arctosa	fulvolineata	00786336	SPSLO250-12		MNH, SI	SVN
Lycosidae	Arctosa	lutetiana	00786407	SPSLO132-12		MNH, SI	SVN
Lycosidae	Arctosa	maculata	00786312	SPSLO305-13	KX039092	MNH, SI	SVN
Lycosidae	Aulonia	albimana	00786524	SPSLO133-12	KX039099	MNH, SI	SVN
Lycosidae	Aulonia	albimana	ARA0338	SPSLO391-13	KX039098	EZ LAB	SVN
Lycosidae	Hogna	radiata	00786502	SPSLO065-12	KX039210	MNH, SI	SVN
Lycosidae	Hogna	radiata	ARA0368	SPSLO417-13	KX039209	EZ LAB	SVN
Lycosidae	Pardosa	agrestis	00786385	SPSLO134-12	KX039309	MNH, SI	SVN
Lycosidae	Pardosa	amentata	00786337	SPSLO251-12	KX039311	MNH, SI	SVN
Lycosidae	Pardosa	amentata	ARA0413	SPSLO457-13	KX039310	NMBE	CHE
Lycosidae	Pardosa	bifasciata	00786453	SPSLO252-12	KX039312	MNH, SI	SVN
Lycosidae	Pardosa	blanda	00786358	SPSLO253-12	KX039314	MNH, SI	CHE
Lycosidae	Pardosa	blanda	ARA0345	SPSLO396-13	KX039313	NMBE	CHE
Lycosidae	Pardosa	cf. lugubris	00786529	SPSLO066-12	KX039316	MNH, SI	CHE
Lycosidae	Pardosa	cf. lugubris	ARA0065	SPSLO340-13	KX039315	EZ LAB	SVN
Lycosidae	Pardosa	ferruginea	00786309	SPSLO306-13	KX039317	MNH, SI	CHE
Lycosidae	Pardosa	hortensis	00786289	SPSLO307-13	KX039318	MNH, SI	SVN
Lycosidae	Pardosa	oreophila	00786310	SPSLO308-13	KX039319	MNH, SI	CHE
Lycosidae	Pardosa	oreophila	00786321	SPSLO254-12	KX039320	MNH, SI	CHE
Lycosidae	Pardosa	oreophila	ARA0348	SPSLO398-13	KX039321	NMBE	CHE
Lycosidae	Pardosa	palustris	00786514	SPSLO067-12	KX039323	MNH, SI	SVN
Lycosidae	Pardosa	palustris	ARA0406	SPSLO452-13	KX039322	NMBE	CHE
Lycosidae	Pardosa	proxima	00786311	SPSLO309-13	KX039324	MNH, SI	SVN
Lycosidae	Pardosa	riparia	00786315	SPSLO310-13	KX039326	MNH, SI	SVN
Lycosidae	Pardosa	riparia	ARA0243	SPSLO372-13	KX039325	NMBE	CHE
Lycosidae	Pirata	piraticus	00786375	SPSLO255-12	KX039346	MNH, SI	CHE
Lycosidae	Pirata	piraticus	ARA0430	SPSLO471-13	KX039347	NMBE	CHE
Lycosidae	Piratula	hygrophila	00786388	SPSLO135-12	KX039348	MNH, SI	SVN
Lycosidae	Piratula	knorri	00786402	SPSLO136-12		MNH, SI	SVN
Lycosidae	Trochosa	spinipalpis	00786344	SPSLO137-12		MNH, SI	SVN
Lycosidae	Trochosa	spinipalpis	ARA0388	SPSLO436-13		EZ LAB	SVN
Lycosidae	Xerolycosa	nemoralis	00786541	SPSLO068-12	KX039424	MNH, SI	CHE
Lycosidae	Xerolycosa	nemoralis	ARA0335	SPSLO388-13	KX039423	NMBE	CHE
Mimetidae	Ero	furcata	00786390	SPSLO256-12	KX039175	MNH, SI	CHE
Miturgidae	Cheiracanthium	erraticum	00786367	SPSLO138-12	KX039117	MNH, SI	SVN
Miturgidae	Cheiracanthium	mildei	00786355	SPSLO139-12	KX039118	MNH, SI	SVN
Miturgidae	Cheiracanthium	punctorium	00786519	SPSLO140-12	KX039120	MNH, SI	SVN
Miturgidae	Cheiracanthium	punctorium	ARA0056	SPSLO337-13	KX039119	EZ LAB	SVN
Nemesiidae	Nemesia	pannonica	00786333	SPSLO311-13	KX039280	MNH, SI	SVN
Philodromidae	Philodromus	albidus	00786272	SPSLO312-13	KX039332	MNH, SI	SVN
Philodromidae	Philodromus	aureolus	00786539	SPSLO069-12	KX039333	MNH, SI	SVN
Philodromidae	Philodromus	cespitum	00786513	SPSLO070-12	KX039335	MNH, SI	CHE
Philodromidae	Philodromus	cespitum	ARA0400	SPSLO446-13	KX039334	EZ LAB	SVN
Philodromidae	Philodromus	dispar	00786492	SPSLO142-12	KX039336	MNH, SI	SVN
Philodromidae	Philodromus	praedatus	00786500	SPSLO071-12	KX039338	MNH, SI	SVN
Philodromidae	Philodromus	praedatus	ARA0404	SPSLO450-13	KX039337	NMBE	CHE
Philodromidae	Philodromus	pulchellus	00786475	SPSLO072-12	KX039339	MNH, SI	SVN
Philodromidae	Philodromus	pulchellus	ARA0344	SPSLO395-13	KX039340	EZ LAB	SVN
Philodromidae	Philodromus	vagulus	00786366	SPSLO257-12		MNH, SI	CHE
Philodromidae	Philodromus	vagulus	ARA0351	SPSLO401-13		NMBE	CHE
Philodromidae	Thanatus	formicinus	00786530	SPSLO073-12	KX039403	MNH, SI	SVN
Philodromidae	Tibellus	macellus	00786493	SPSLO074-12	KX039412	MNH, SI	SVN
Philodromidae	Tibellus	macellus	ARA0334	SPSLO387-13	KX039411	EZ LAB	SVN
Pholcidae	Psilochorus	simoni	00786501	SPSLO076-12	KX039359	MNH, SI	SVN
Pisauridae	Pisaura	mirabilis	00786487	SPSLO144-12	KX039349	MNH, SI	SVN
Pisauridae	Pisaura	mirabilis	ARA0383	SPSLO431-13	KX039350	NMBE	CHE
Salticidae	Evarcha	arcuata	00786332	SPSLO259-12	KX039177	MNH, SI	CHE
Salticidae	Evarcha	arcuata	ARA0062	SPSLO338-13	KX039178	EZ LAB	SVN
Salticidae	Evarcha	falcata	00786408	SPSLO145-12		MNH, SI	SVN
Salticidae	Evarcha	falcata	ARA0037	SPSLO331-13	KX039179	EZ LAB	SVN
Salticidae	Evarcha	jucunda	00786503	SPSLO077-12	KX039180	MNH, SI	SVN
Salticidae	Evarcha	michailovi	00786313	SPSLO313-13		MNH, SI	SVN
Salticidae	Evarcha	michailovi	00786458	SPSLO260-12		MNH, SI	SVN
Salticidae	Evarcha	michailovi	ARA0436	SPSLO476-13		EZ LAB	SVN
Salticidae	Hasarius	adansoni	00786348	SPSLO261-12	KX039197	MNH, SI	SVN
Salticidae	Heliophanus	aeneus	00786293	SPSLO314-13		MNH, SI	SVN
Salticidae	Heliophanus	auratus	00786282	SPSLO315-13	KX039198	MNH, SI	SVN
Salticidae	Heliophanus	cupreus	00786518	SPSLO146-12	KX039199	MNH, SI	SVN
Salticidae	Heliophanus	cupreus	ARA0382	SPSLO430-13	KX039200	NMBE	CHE
Salticidae	Heliophanus	flavipes	00786510	SPSLO147-12	KX039202	MNH, SI	SVN
Salticidae	Heliophanus	flavipes	ARA0396	SPSLO442-13	KX039201	EZ LAB	SVN
Salticidae	Heliophanus	kochii	00786495	SPSLO078-12	KX039203	MNH, SI	SVN
Salticidae	Icius	subinermis	00786381	SPSLO148-12	KX039217	MNH, SI	SVN
Salticidae	Leptorchestes	berolinensis	00786512	SPSLO079-12	KX039227	MNH, SI	SVN
Salticidae	Macaroeris	nidicolens	00786338	SPSLO262-12	KX039236	MNH, SI	SVN
Salticidae	Marpissa	muscosa	00786523	SPSLO080-12	KX039245	MNH, SI	SVN
Salticidae	Marpissa	nivoyi	00786496	SPSLO081-12	KX039246	MNH, SI	SVN
Salticidae	Myrmarachne	formicaria	00786432	SPSLO149-12	KX039277	MNH, SI	SVN
Salticidae	Neon	reticulatus	00786370	SPSLO150-12	KX039281	MNH, SI	SVN
Salticidae	Pellenes	seriatus	00786462	SPSLO263-12	KX039329	MNH, SI	SVN
Salticidae	Pellenes	seriatus	00786504	SPSLO082-12	KX039327	MNH, SI	SVN
Salticidae	Pellenes	seriatus	ARA0439	SPSLO479-13	KX039328	EZ LAB	SVN
Salticidae	Philaeus	chrysops	00786472	SPSLO264-12	KX039331	MNH, SI	SVN
Salticidae	Pseudeuophrys	lanigera	00786280	SPSLO316-13	KX039358	MNH, SI	SVN
Salticidae	Saitis	barbipes	00786507	SPSLO083-12	KX039363	MNH, SI	SVN
Salticidae	Salticus	scenicus	00786362	SPSLO265-12	KX039364	MNH, SI	CHE
Salticidae	Sibianor	aurocinctus	00786377	SPSLO266-12		MNH, SI	CHE
Salticidae	Sibianor	aurocinctus	ARA0385	SPSLO433-13		NMBE	CHE
Salticidae	Sitticus	rupicola	00786525	SPSLO084-12	KX039377	MNH, SI	CHE
Salticidae	Sitticus	rupicola	ARA0378	SPSLO426-13	KX039378	NMBE	CHE
Scytodidae	Scytodes	thoracica	00786521	SPSLO085-12	KX039371	MNH, SI	SVN
Segestriidae	Segestria	senoculata	00786281	SPSLO317-13	KX039372	MNH, SI	SVN
Sparassidae	Micrommata	virescens	00786497	SPSLO086-12		MNH, SI	SVN
Sparassidae	Micrommata	virescens	ARA0365	SPSLO414-13	KX039266	NMBE	CHE
Tetragnathidae	Metellina	mengei	00786536	SPSLO087-12	KX039251	MNH, SI	CHE
Tetragnathidae	Metellina	mengei	ARA0373	SPSLO422-13	KX039252	NMBE	CHE
Tetragnathidae	Metellina	merianae	00786298	SPSLO318-13	KX039253	MNH, SI	CHE
Tetragnathidae	Metellina	merianae	ARA0394	SPSLO441-13	KX039254	EZ LAB	SVN
Tetragnathidae	Metellina	segmentata	00786357	SPSLO152-12	KX039255	MNH, SI	SVN
Tetragnathidae	Metellina	segmentata	ARA0431	SPSLO472-13	KX039256	EZ LAB	SVN
Tetragnathidae	Pachygnatha	degeeri	00786399	SPSLO153-12	KX039300	MNH, SI	SVN
Tetragnathidae	Tetragnatha	nigrita	00786534	SPSLO088-12	KX039400	MNH, SI	SVN
Tetragnathidae	Tetragnatha	nigrita	ARA0041	SPSLO332-13	KX039401	EZ LAB	SVN
Tetragnathidae	Tetragnatha	pinicola	00786361	SPSLO267-12	KX039402	MNH, SI	CHE
Tetragnathidae	Tetragnatha	pinicola	00786520	SPSLO155-12		MNH, SI	SVN
Theridiidae	Asagena	phalerata	00786346	SPSLO156-12	KX039095	MNH, SI	SVN
Theridiidae	Crustulina	guttata	00786454	SPSLO268-12	KX039132	MNH, SI	SVN
Theridiidae	Crustulina	guttata	ARA0437	SPSLO477-13	KX039131	EZ LAB	SVN
Theridiidae	Crustulina	scabripes	00786479	SPSLO089-12	KX039134	MNH, SI	SVN
Theridiidae	Crustulina	scabripes	ARA0137	SPSLO352-13	KX039133	EZ LAB	SVN
Theridiidae	Dipoena	melanogaster	00786506	SPSLO090-12	KX039147	MNH, SI	SVN
Theridiidae	Enoplognatha	afrodite	00786532	SPSLO157-12	KX039160	MNH, SI	SVN
Theridiidae	Enoplognatha	afrodite	ARA0135	SPSLO350-13	KX039159	EZ LAB	SVN
Theridiidae	Enoplognatha	latimana	00786329	SPSLO269-12	KX039161	MNH, SI	CHE
Theridiidae	Enoplognatha	ovata	00786515	SPSLO158-12	KX039163	MNH, SI	SVN
Theridiidae	Enoplognatha	ovata	ARA0367	SPSLO416-13	KX039162	NMBE	CHE
Theridiidae	Episinus	angulatus	00786386	SPSLO159-12	KX039165	MNH, SI	SVN
Theridiidae	Episinus	maculipes	00786488	SPSLO160-12	KX039166	MNH, SI	SVN
Theridiidae	Episinus	truncatus	00786327	SPSLO270-12	KX039168	MNH, SI	CHE
Theridiidae	Episinus	truncatus	ARA0132	SPSLO349-13	KX039167	EZ LAB	SVN
Theridiidae	Euryopis	flavomaculata	00786468	SPSLO271-12	KX039176	MNH, SI	SVN
Theridiidae	Heterotheridion	nigrovariegatum	00786482	SPSLO161-12	KX039206	MNH, SI	SVN
Theridiidae	Heterotheridion	nigrovariegatum	ARA0343	SPSLO394-13	KX039205	EZ LAB	SVN
Theridiidae	Neottiura	bimaculata	00786445	SPSLO163-12	KX039284	MNH, SI	SVN
Theridiidae	Neottiura	bimaculata	ARA0366	SPSLO415-13	KX039283	NMBE	CHE
Theridiidae	Neottiura	herbigrada	00786467	SPSLO272-12	KX039285	MNH, SI	SVN
Theridiidae	Neottiura	suaveolens	00786427	SPSLO164-12	KX039286	MNH, SI	SVN
Theridiidae	Paidiscura	pallens	00786288	SPSLO319-13	KX039301	MNH, SI	SVN
Theridiidae	Parasteatoda	lunata	00786476	SPSLO165-12	KX039304	MNH, SI	SVN
Theridiidae	Parasteatoda	tepidariorum	00786531	SPSLO091-12	KX039305	MNH, SI	SVN
Theridiidae	Parasteatoda	tepidariorum	ARA0329	SPSLO384-13	KX039306	EZ LAB	SVN
Theridiidae	Phylloneta	impressa	00786401	SPSLO273-12	KX039342	MNH, SI	CHE
Theridiidae	Phylloneta	impressa	ARA0428	SPSLO469-13	KX039343	NMBE	CHE
Theridiidae	Phylloneta	sisyphia	00786364	SPSLO274-12	KX039344	MNH, SI	CHE
Theridiidae	Phylloneta	sisyphia	ARA0416	SPSLO460-13	KX039345	NMBE	CHE
Theridiidae	Platnickina	tincta	00786380	SPSLO167-12	KX039353	MNH, SI	SVN
Theridiidae	Robertus	lividus	ARA0201	SPSLO363-13	KX039360	NMBE	CHE
Theridiidae	Robertus	mediterraneus	00786334	SPSLO275-12		MNH, SI	CHE
Theridiidae	Robertus	mediterraneus	00786433	SPSLO168-12		MNH, SI	CHE
Theridiidae	Robertus	scoticus	00786290	SPSLO320-13		MNH, SI	SVN
Theridiidae	Robertus	truncorum	00786435	SPSLO169-12	KX039361	MNH, SI	CHE
Theridiidae	Robertus	truncorum	ARA0280	SPSLO381-13	KX039362	NMBE	CHE
Theridiidae	Sardinidion	blackwalli	00786271	SPSLO321-13	KX039365	MNH, SI	SVN
Theridiidae	Simitidion	simile	00786549	SPSLO170-12	KX039375	MNH, SI	SVN
Theridiidae	Simitidion	simile	ARA0442	SPSLO481-13	KX039374	EZ LAB	SVN
Theridiidae	Steatoda	bipunctata	00786325	SPSLO276-12	KX039380	MNH, SI	CHE
Theridiidae	Steatoda	bipunctata	ARA0029	SPSLO328-13	KX039379	EZ LAB	SVN
Theridiidae	Steatoda	triangulosa	00786489	SPSLO171-12	KX039382	MNH, SI	SVN
Theridiidae	Steatoda	triangulosa	ARA0046	SPSLO334-13	KX039381	EZ LAB	SVN
Theridiidae	Theridion	betteni	00786340	SPSLO277-12	KX039404	MNH, SI	CHE
Theridiidae	Theridion	pinastri	00786480	SPSLO172-12	KX039406	MNH, SI	SVN
Theridiidae	Theridion	pinastri	ARA0136	SPSLO351-13	KX039405	EZ LAB	SVN
Theridiidae	Theridion	varians	00786374	SPSLO173-12	KX039408	MNH, SI	SVN
Theridiidae	Theridion	varians	ARA0043	SPSLO333-13	KX039407	EZ LAB	SVN
Thomisidae	Diaea	livens	00786359	SPSLO174-12	KX039138	MNH, SI	SVN
Thomisidae	Ebrechtella	tricuspidata	00786508	SPSLO092-12	KX039157	MNH, SI	SVN
Thomisidae	Ebrechtella	tricuspidata	ARA0033	SPSLO330-13	KX039158	EZ LAB	SVN
Thomisidae	Heriaeus	hirtus	00786469	SPSLO278-12	KX039204	MNH, SI	SVN
Thomisidae	Misumena	vatia	00786387	SPSLO175-12	KX039270	MNH, SI	SVN
Thomisidae	Misumena	vatia	ARA0081	SPSLO342-13	KX039271	EZ LAB	SVN
Thomisidae	Ozyptila	atomaria	00786522	SPSLO176-12	KX039298	MNH, SI	CHE
Thomisidae	Ozyptila	nigrita	00786499	SPSLO093-12	KX039299	MNH, SI	SVN
Thomisidae	Synema	globosum	00786485	SPSLO177-12	KX039384	MNH, SI	SVN
Thomisidae	Synema	globosum	ARA0390	SPSLO438-13	KX039385	NMBE	CHE
Thomisidae	Thomisus	onustus	00786455	SPSLO280-12	KX039410	MNH, SI	SVN
Thomisidae	Thomisus	onustus	ARA0426	SPSLO467-13	KX039409	EZ LAB	SVN
Thomisidae	Tmarus	piger	00786484	SPSLO178-12	KX039417	MNH, SI	SVN
Thomisidae	Tmarus	piger	ARA0376	SPSLO425-13	KX039418	EZ LAB	SVN
Thomisidae	Xysticus	acerbus	00786483	SPSLO179-12	KX039425	MNH, SI	SVN
Thomisidae	Xysticus	audax	00786347	SPSLO180-12	KX039427	MNH, SI	SVN
Thomisidae	Xysticus	audax	ARA0402	SPSLO448-13	KX039426	EZ LAB	SVN
Thomisidae	Xysticus	bifasciatus	00786543	SPSLO181-12	KX039428	MNH, SI	SVN
Thomisidae	Xysticus	cristatus	00786537	SPSLO182-12	KX039430	MNH, SI	SVN
Thomisidae	Xysticus	cristatus	ARA0389	SPSLO437-13	KX039429	NMBE	CHE
Thomisidae	Xysticus	desidiosus	00786372	SPSLO183-12		MNH, SI	SVN
Thomisidae	Xysticus	erraticus	00786275	SPSLO322-13	KX039431	MNH, SI	SVN
Thomisidae	Xysticus	kempeleni	00786486	SPSLO184-12	KX039432	MNH, SI	SVN
Thomisidae	Xysticus	kochi	00786303	SPSLO323-13	KX039433	MNH, SI	SVN
Thomisidae	Xysticus	kochi	ARA0434	SPSLO474-13	KX039434	EZ LAB	SVN
Thomisidae	Xysticus	lanio	00786477	SPSLO185-12	KX039435	MNH, SI	SVN
Thomisidae	Xysticus	lineatus	00786535	SPSLO186-12	KX039437	MNH, SI	SVN
Thomisidae	Xysticus	lineatus	ARA0304	SPSLO383-13	KX039436	EZ LAB	SVN
Thomisidae	Xysticus	macedonicus	00786376	SPSLO281-12	KX039438	MNH, SI	CHE
Thomisidae	Xysticus	tenebrosus	00786478	SPSLO187-12	KX039440	MNH, SI	SVN
Thomisidae	Xysticus	tenebrosus	ARA0332	SPSLO385-13	KX039439	EZ LAB	SVN
Titanoecidae	Titanoeca	tristis	00786297	SPSLO324-13	KX039416	MNH, SI	SVN
Uloboridae	Hyptiotes	paradoxus	00786546	SPSLO188-12	KX039216	MNH, SI	SVN
Uloboridae	Hyptiotes	paradoxus	ARA0241	SPSLO370-13	KX039215	EZ LAB	SVN
Uloboridae	Uloborus	walckenaerius	00786324	SPSLO282-12	KX039420	MNH, SI	SVN
Zoridae	Zora	spinimana	00786494	SPSLO094-12	KX039449	MNH, SI	SVN
Zoridae	Zora	spinimana	ARA0192	SPSLO361-13	KX039448	NMBE	CHE
